# Supplementary material for: A Cellular Automaton Simulation for Predicting Phase Evolution in Solid-State Reactions
Source: Chem Mater. 2024 Dec 18;37(1):210–23. doi: 10.1021/acs.chemmater.4c02301 (PMC11736680; doi:10.1021/acs.chemmater.4c02301)
Supplement: Supplementary file 3 — cm4c02301_si_003.zip [file cm4c02301_si_003.zip]

Archive with 28 entries (28 files):
- y_mn_c_cl_li_o_rxns.json
- __MACOSX/._y_mn_c_cl_li_o_rxns.json
- result_YCl3_Li2CO3_Mn2O3_compressed.json
- __MACOSX/._result_YCl3_Li2CO3_Mn2O3_compressed.json
- result_Ca3N2_ZrCl4_compressed.json
- __MACOSX/._result_Ca3N2_ZrCl4_compressed.json
- result_BaCO3_TiO2_compressed.json
- __MACOSX/._result_BaCO3_TiO2_compressed.json
- result_BaCl2_Na2TiO3_compressed.json
- __MACOSX/._result_BaCl2_Na2TiO3_compressed.json
- result_ba2tio4_tio2_o2_r2scan_compressed.json
- __MACOSX/._result_ba2tio4_tio2_o2_r2scan_compressed.json
- recipe_YCl3_Mn2O3_Li2CO3.json
- __MACOSX/._recipe_YCl3_Mn2O3_Li2CO3.json
- recipe_Ca3N2_ZrCl4.json
- __MACOSX/._recipe_Ca3N2_ZrCl4.json
- recipe_BaCO3_TiO2_o2.json
- __MACOSX/._recipe_BaCO3_TiO2_o2.json
- recipe_BaCl2_Na2TiO3_under_o2.json
- __MACOSX/._recipe_BaCl2_Na2TiO3_under_o2.json
- recipe_Ba2TiO4_TiO2_O2.json
- __MACOSX/._recipe_Ba2TiO4_TiO2_O2.json
- ca_zr_n_cl_rxns.json
- __MACOSX/._ca_zr_n_cl_rxns.json
- ba_ti_c_o_rxns.json
- __MACOSX/._ba_ti_c_o_rxns.json
- ba_cl_na_ti_o_rxns.json
- __MACOSX/._ba_cl_na_ti_o_rxns.json
