# Supplementary material for: A Cellular Automaton Simulation for Predicting Phase Evolution in Solid-State Reactions
Source: Chem Mater. 2024 Dec 18;37(1):210–23. doi: 10.1021/acs.chemmater.4c02301 (PMC11736680; doi:10.1021/acs.chemmater.4c02301)
Supplement: Supplementary file 3 — cm4c02301_si_003.zip [file cm4c02301_si_003.zip › y_mn_c_cl_li_o_rxns.json]

{"@module": "rxn_ca.reactions.reaction_library", "@class": "ReactionLibrary", "phases": {"@module": "rxn_ca.phases.solid_phase_set", "@class": "SolidPhaseSet", "phases": ["Li3ClO", "Li2Mn2C2O7", "Y(ClO4)3", "Li7Mn5O12", "YMn12", "MnO2", "CO2", "YCCl", "Li9Mn14O32", "Y", "Y15C19", "Li9Mn21O40", "Li2MnO2", "Li7Mn16O32", "C", "LiYO2", "CCl4", "Mn8Cl3O10", "Mn23C6", "Mn", "Y2C", "Li2MnCl4", "C13Cl12", "Cl2O7", "LiMn2O4", "Mn3O4", "LiMn3O4", "LiMn8O16", "Li6MnO4", "Y3ClO4", "MnCO3", "Li2MnCO4", "Li6Mn9O20", "Mn3C", "Li", "Li2Mn3O7", "Mn2O3", "Y12(MnC3)5", "Y2Mn2O7", "Li2O", "YCl3", "Y3C4", "Li4CO4", "Li7Mn11O24", "MnO", "LiC12", "Li5Mn6O12", "Y2Mn17C3", "YMnO3", "Li8Mn9O18", "Li8MnO6", "LiCl", "Li5Mn3O8", "Li13Mn21O48", "Y2O3", "Mn5C2", "C20Cl18O", "Li7Mn8O20", "LiMn3O6", "C5Cl4", "LiMnCO4", "C8Cl4O3", "Mn7C3", "C4Cl5", "Y4C5", "Mn5O8", "MnCl2", "Li95Mn16O64", "YMn2O5", "LiC", "Li4Mn5O12", "Y2MnC4", "Li2MnCO5", "Li3Mn4O8", "LiMnO2", "Li4Mn3Cl10", "Li7Mn10O24", "Y10Mn13C18", "Cl2", "Li4Mn3O8", "YClO", "ClO3", "LiMn2(CO4)2", "Li13Mn17O40", "Li7Mn17O32", "O2", "LiCO2", "Li11Mn13O32", "LiMn4O8", "C7Cl8", "LiMn16O32", "Li2CO3", "Y2Cl3", "Li4Mn3O7", "Li5Mn7O16", "Li5Mn12O24", "Li9Mn20O40", "Li3Mn2O5", "Y4C7", "Li2O2", "Li3MnO3", "Li2MnO3", "YC3O8", "Li9Mn7O16", "Li9Mn15O32"], "volumes": {"Li8Mn9O18": 346.1789892608409, "LiYO2": 53.46677140969178, "Y2Cl3": 137.45768925201543, "Li2MnO3": 52.057272187939546, "Li": 20.11151781067551, "Y15C19": 521.7993096485595, "Y3C4": 106.3540963061098, "Li11Mn13O32": 568.5983954091776, "Li2O": 25.279818687680972, "Li2MnO2": 48.075298963399305, "LiMn2(CO4)2": 138.4084138747925, "Y4C5": 145.95294720771983, "Li13Mn21O48": 853.6170404791101, "LiMn16O32": 580.1133685223809, "Li8MnO6": 125.30768094202318, "Y(ClO4)3": 219.8178659560588, "Li9Mn20O40": 743.4777308882857, "Mn": 11.03739949500819, "LiMn2O4": 74.32938173778393, "Li4CO4": 94.58395577969449, "Li9Mn7O16": 298.6551674166165, "Y4C7": 160.76237652374442, "Li4Mn3O7": 128.94448567272656, "Li7Mn5O12": 219.52839658857903, "Mn5O8": 141.89762699545372, "LiMn8O16": 290.94390253869693, "LiMn3O6": 110.41117518852984, "LiCO2": 42.265919521346405, "MnO": 27.836462399224235, "Li3Mn2O5": 90.49710679849457, "Y2C": 69.49298157941753, "LiMnCO4": 73.7816511916857, "Mn7C3": 88.87244306462848, "Mn3O4": 82.72707407977558, "LiMn3O4": 84.32805378946371, "Li13Mn17O40": 705.5218579926997, "Li9Mn21O40": 755.4712198283992, "C20Cl18O": 848.1050881591852, "YClO": 60.81043445838411, "Li4Mn5O12": 210.76335555396687, "Li9Mn15O32": 587.8105757259646, "LiMnO2": 38.59646920508206, "Li6Mn9O20": 359.8040524993716, "Li5Mn7O16": 287.6628974739156, "Li3ClO": 59.70023110462523, "Li4Mn3Cl10": 368.3879638375976, "Mn2O3": 55.56879379827399, "Li7Mn17O32": 607.249521822487, "C5Cl4": 177.99811531438465, "Li5Mn12O24": 446.94361119299583, "Y2MnC4": 92.22549763001513, "Y12(MnC3)5": 483.68250499098593, "MnO2": 51.61974227681466, "YMn2O5": 91.50495572555266, "LiMn4O8": 145.61514322090346, "C": 10.908294214794516, "Li2Mn2C2O7": 153.98522217291162, "YMnO3": 64.98692752310836, "C13Cl12": 529.9710836200732, "Mn3C": 36.73038356477928, "YCCl": 62.2883685596685, "Y2Mn17C3": 261.08298331947105, "Li2Mn3O7": 125.61415207507164, "Li7Mn8O20": 351.94651341123887, "ClO3": 65.3332452136588, "Li2MnCl4": 147.5847990533856, "Li7Mn11O24": 431.94633697719837, "Li5Mn3O8": 142.9858398331232, "Li7Mn16O32": 592.8230177440645, "C4Cl5": 197.43482119118008, "Cl2O7": 149.34542033411805, "LiC12": 124.21942337474468, "Li2MnCO4": 96.41304619968729, "MnCO3": 53.62781613486662, "Li6MnO4": 106.23071849107728, "Y2Mn2O7": 127.16700317892048, "Mn5C2": 64.43836902916276, "O2": 26.910952058651976, "YMn12": 161.40607852599808, "C8Cl4O3": 265.89266813488655, "Li9Mn14O32": 570.6020059100235, "Li4Mn3O8": 144.2164240505698, "Li7Mn10O24": 422.1586028620855, "YC3O8": 200.816509336602, "Li3MnO3": 73.75311452746483, "Y2O3": 76.6487240062046, "Y10Mn13C18": 514.872674719524, "Y": 32.465424219006174, "Li2MnCO5": 81.19942454236087, "Y3ClO4": 132.60196092391158, "Mn8Cl3O10": 298.0616705846764, "Li95Mn16O64": 1703.5002461928839, "Li3Mn4O8": 152.15884100400245, "Mn23C6": 282.7832204795148, "Cl2": 70.35400635593795, "MnCl2": 78.17083282339699, "Li5Mn6O12": 230.4165051803447, "YCl3": 141.00568512939853, "C7Cl8": 315.1840882238923, "CCl4": 130.32183661415863, "LiC": 22.984168702376614, "Li2O2": 31.553947725615657, "Li2CO3": 57.22434454857111, "LiCl": 32.856351560680025, "CO2": 41.52738536720374}, "gas_phases": ["H2", "O2", "H2O", "CO", "CO2", "N2", "Cl2", "H5NO"], "densities": {"Li8Mn9O18": 2.420596370649778, "LiYO2": 2.391123432914555, "Y2Cl3": 2.067332148141967, "Li2MnO3": 2.2440331598293786, "Li": 0.34512561733732533, "Y15C19": 2.9930876126530177, "Y3C4": 2.9595507924213145, "Li11Mn13O32": 2.290766902468428, "Li2O": 1.1820258827473873, "Li2MnO2": 2.097102819407435, "LiMn2(CO4)2": 1.9423218753391196, "Y4C5": 2.8480199129409134, "Li13Mn21O48": 2.3569153960080014, "LiMn16O32": 2.4097540168065743, "Li8MnO6": 1.647643970807545, "Y(ClO4)3": 1.7617205422120334, "Li9Mn20O40": 2.422676329320545, "Mn": 4.977444643989417, "LiMn2O4": 2.4326139377543927, "Li4CO4": 1.0971448502503645, "Li9Mn7O16": 2.3539713746834208, "Y4C7": 2.73508211005488, "Li4Mn3O7": 2.3620547510115153, "Li7Mn5O12": 2.3471679883203183, "Mn5O8": 2.837858768511342, "LiMn8O16": 2.4143340137763247, "LiMn3O6": 2.4250401695553694, "LiCO2": 1.2054747791365912, "MnO": 2.5483642275599263, "Li3Mn2O5": 2.328208021822693, "Y2C": 2.7315333964059145, "LiMnCO4": 1.8688568603834426, "Mn7C3": 4.732607774652248, "Mn3O4": 2.765862778844949, "LiMn3O4": 2.795661993914722, "Li13Mn17O40": 2.3587586212208036, "Li9Mn21O40": 2.4569353488033765, "C20Cl18O": 1.0545478531926122, "YClO": 2.308127729231318, "Li4Mn5O12": 2.3459819364727976, "Li9Mn15O32": 2.3792026424036066, "LiMnO2": 2.432291008309096, "Li6Mn9O20": 2.3792850554441576, "Li5Mn7O16": 2.3474063597695305, "Li3ClO": 1.210638529578498, "Li4Mn3Cl10": 1.4851411791542422, "Mn2O3": 2.8410602283921396, "Li7Mn17O32": 2.461121024047312, "C5Cl4": 1.1340878505565084, "Li5Mn12O24": 2.411819104255031, "Y2MnC4": 3.0446303052380066, "Y12(MnC3)5": 3.1461152911213097, "MnO2": 1.6841782071246072, "YMn2O5": 3.0465993649145204, "LiMn4O8": 2.435793229704996, "C": 1.1010612441778782, "Li2Mn2C2O7": 1.687014418229664, "YMnO3": 2.952010539839476, "C13Cl12": 1.0973713811467511, "Mn3C": 4.814129824921216, "YCCl": 2.189326083719245, "Y2Mn17C3": 4.39626723429738, "Li2Mn3O7": 2.3141654837288703, "Li7Mn8O20": 2.2960288828199973, "ClO3": 1.2773160085204738, "Li2MnCl4": 1.4271933583336616, "Li7Mn11O24": 2.400509059195322, "Li5Mn3O8": 2.2905368488392797, "Li7Mn16O32": 2.4283411354002093, "C4Cl5": 1.1411755972966389, "Cl2O7": 1.2246897132219325, "LiC12": 1.2161495835015625, "Li2MnCO4": 1.5021654299775642, "MnCO3": 2.143420211461234, "Li6MnO4": 1.5116309790702194, "Y2Mn2O7": 3.142981905751574, "Mn5C2": 4.635617404667903, "O2": 1.1890623538795335, "YMn12": 4.635280138346783, "C8Cl4O3": 1.0752300994436068, "Li9Mn14O32": 2.354675265918826, "Li4Mn3O8": 2.2228628750882793, "Li7Mn10O24": 2.326028756355329, "YC3O8": 1.2595236857545504, "Li3MnO3": 1.6780205933393286, "Y2O3": 2.9460359963946825, "Y10Mn13C18": 3.533777911191617, "Y": 2.738478000480031, "Li2MnCO5": 1.9806512904053633, "Y3ClO4": 2.7614082585860946, "Mn8Cl3O10": 2.3681587726975883, "Li95Mn16O64": 1.5041766655018542, "Li3Mn4O8": 2.4222738394169614, "Mn23C6": 4.723191258431671, "Cl2": 1.0078459447109434, "MnCl2": 1.6098593356975741, "Li5Mn6O12": 2.4144367156535473, "YCl3": 1.384801256919597, "C7Cl8": 1.166616316426493, "CCl4": 0.8472210968482456, "LiC": 1.212776094090589, "Li2O2": 0.6877375225718745, "Li2CO3": 0.7744437345948029, "LiCl": 0.7750236250573199, "CO2": 0.9436004809689666}, "melting_points": {"C20Cl18O": 223, "Li3ClO": 1509, "Li7Mn8O20": 1582, "Li2Mn2C2O7": 1155, "Y(ClO4)3": 840, "Li7Mn5O12": 1727, "LiMn3O6": 1485, "YMn12": 1635, "MnO2": 1499, "CO2": 293, "YCCl": 1259, "Y": 1774, "Y15C19": 2184, "Li9Mn14O32": 1508, "Li9Mn21O40": 1523, "Li2MnO2": 1770, "C5Cl4": 340, "LiMnCO4": 1189, "C8Cl4O3": 228, "Li7Mn16O32": 1499, "Mn7C3": 1894, "C4Cl5": 336, "Y4C5": 2182, "C": 3628, "LiYO2": 1739, "CCl4": 212, "Mn5O8": 1908, "MnCl2": 974, "Mn8Cl3O10": 1172, "Mn23C6": 1841, "Mn": 1537, "Y2C": 2267, "Li95Mn16O64": 1725, "Li2MnCl4": 857, "YMn2O5": 1836, "C13Cl12": 340, "Cl2O7": 176, "LiMn2O4": 1525, "Mn3O4": 1924, "LiC": 1908, "Li4Mn5O12": 1567, "Y2MnC4": 2411, "Li2MnCO5": 1135, "LiMn3O4": 1595, "LiMn8O16": 1514, "Li3Mn4O8": 1611, "LiMnO2": 1635, "Li6MnO4": 1724, "MnCO3": 783, "Li4Mn3Cl10": 855, "Li2MnCO4": 1091, "Li7Mn10O24": 1503, "Y10Mn13C18": 2374, "Cl2": 187, "Li6Mn9O20": 1545, "Mn3C": 1882, "Li4Mn3O8": 1658, "YClO": 1249, "ClO3": 176, "Li": 445, "LiMn2(CO4)2": 759, "Li2Mn3O7": 1506, "Li13Mn17O40": 1562, "Li7Mn17O32": 1523, "Y12(MnC3)5": 2245, "Y2Mn2O7": 1943, "Li2O": 1706, "O2": 148, "YCl3": 1018, "Y3C4": 2196, "LiCO2": 551, "Li4CO4": 1145, "Li11Mn13O32": 1579, "LiMn4O8": 1575, "Li7Mn11O24": 1540, "C7Cl8": 338, "MnO": 1983, "LiMn16O32": 1387, "Li2CO3": 1096, "Y2Cl3": 1033, "Li4Mn3O7": 1712, "LiC12": 3610, "Li5Mn7O16": 1554, "Li5Mn6O12": 1629, "Li5Mn12O24": 1494, "Li9Mn15O32": 1536, "Y2Mn17C3": 1702, "Li9Mn20O40": 1503, "YMnO3": 1927, "Li3Mn2O5": 1741, "Li8Mn9O18": 1626, "Li8MnO6": 1716, "Y4C7": 2525, "Li2O2": 1694, "Li3MnO3": 1765, "Li2MnO3": 1764, "LiCl": 883, "Li5Mn3O8": 1751, "YC3O8": 616, "Li9Mn7O16": 1701, "Li13Mn21O48": 1495, "Y2O3": 2677, "Mn5C2": 1887, "Y3ClO4": 2106.470703125, "Mn2O3": 1213}, "experimentally_observed": {"C8Cl4O3": false, "Cl2": true, "Li2MnCO4": false, "Li2MnCO5": false, "Li3Mn4O8": false, "Li3MnO3": false, "Li4Mn3O8": false, "Li5Mn6O12": false, "Li6MnO4": false, "Li7Mn10O24": false, "Li95Mn16O64": false, "Li9Mn14O32": false, "Mn23C6": true, "Mn5C2": true, "Mn8Cl3O10": true, "MnCO3": true, "MnCl2": true, "O2": true, "Y": true, "Y10Mn13C18": true, "Y2Mn2O7": true, "Y2O3": true, "YC3O8": false, "YCl3": true, "YMn12": true, "C20Cl18O": false, "Li13Mn17O40": false, "Li2O2": true, "Li3ClO": false, "Li3Mn2O5": false, "Li4Mn3Cl10": false, "Li4Mn5O12": false, "Li5Mn7O16": false, "Li6Mn9O20": false, "Li9Mn15O32": false, "Li9Mn21O40": false, "LiC": true, "LiCO2": true, "LiCl": true, "LiMn3O4": false, "LiMn3O6": false, "LiMn8O16": false, "LiMnCO4": false, "LiMnO2": true, "Mn2O3": true, "Mn3O4": true, "Mn5O8": true, "Mn7C3": true, "MnO": true, "Y2C": true, "YClO": true, "CCl4": true, "Li": true, "Li11Mn13O32": false, "Li13Mn21O48": false, "Li2CO3": true, "Li2MnO2": true, "Li2MnO3": true, "Li2O": true, "Li4CO4": false, "Li4Mn3O7": false, "Li7Mn5O12": false, "Li8Mn9O18": false, "Li8MnO6": false, "Li9Mn20O40": false, "Li9Mn7O16": false, "C7Cl8": false, "C": true, "C13Cl12": false, "C4Cl5": false, "C5Cl4": false, "CO2": true, "Cl2O7": true, "ClO3": true, "Li2Mn2C2O7": false, "Li2Mn3O7": false, "Li2MnCl4": false, "Li5Mn12O24": false, "Li5Mn3O8": false, "Li7Mn11O24": false, "Li7Mn16O32": false, "Li7Mn17O32": false, "Li7Mn8O20": false, "LiC12": true, "LiMn4O8": true, "Mn3C": true, "MnO2": true, "Y12(MnC3)5": false, "Y2Mn17C3": false, "Y2MnC4": false, "YCCl": false, "YMn2O5": true, "YMnO3": true, "LiMn16O32": false, "LiMn2(CO4)2": false, "LiMn2O4": true, "LiYO2": true, "Mn": true, "Y(ClO4)3": false, "Y15C19": false, "Y2Cl3": true, "Y3C4": true, "Y4C5": true, "Y4C7": true, "Y3ClO4": true}, "phase_metadata": null}, "lib": {"300": {"reactions": [{"reactants": {"LiMnO2": 38.6}, "products": {"MnO2": 51.62, "Li": 20.11}, "competitiveness": 0.0, "energy_per_atom": 0.7734519202230117, "@module": "rxn_ca.reactions.scored_reaction", "@class": "ScoredReaction"}, {"reactants": {"MnO2": 51.62, "Li": 20.11}, "products": {"LiMnO2": 38.6}, "competitiveness": 0.15848627969057164, "energy_per_atom": -0.7734519202230116, "@module": "rxn_ca.reactions.scored_reaction", "@class": "ScoredReaction"}, {"reactants": {"LiMn2O4": 37.16}, "products": {"MnO2": 51.62, "Li": 10.06}, "competitiveness": 0.0, "energy_per_atom": 0.496754273165586, "@module": "rxn_ca.reactions.scored_reaction", "@class": "ScoredReaction"}, {"reactants": {"MnO2": 51.62, "Li": 10.06}, "products": {"LiMn2O4": 37.16}, "competitiveness": 0.15848627969057164, "energy_per_atom": -0.4967542731655862, "@module": "rxn_ca.reactions.scored_reaction", "@class": "ScoredReaction"}, {"reactants": {"Mn5O8": 47.3, "MnO": 37.12}, "products": {"Mn3O4": 82.73}, "competitiveness": 0.0001231680267039541, "energy_per_atom": -0.085184991035099, "@module": "rxn_ca.reactions.scored_reaction", "@class": "ScoredReaction"}, {"reactants": {"Mn3O4": 248.18}, "products": {"Mn5O8": 141.9, "MnO": 111.35}, "competitiveness": 7.209289478154862e-13, "energy_per_atom": 0.08518499103510069, "@module": "rxn_ca.reactions.scored_reaction", "@class": "ScoredReaction"}, {"reactants": {"Mn": 4.14, "Mn5O8": 17.74}, "products": {"MnO": 27.84}, "competitiveness": 0.00021018780243679886, "energy_per_atom": -0.3912050755357943, "@module": "rxn_ca.reactions.scored_reaction", "@class": "ScoredReaction"}, {"reactants": {"MnO": 74.23}, "products": {"Mn": 11.04, "Mn5O8": 47.3}, "competitiveness": 0.0, "energy_per_atom": 0.3912050755357939, "@module": "rxn_ca.reactions.scored_reaction", "@class": "ScoredReaction"}, {"reactants": {"Mn2O3": 166.71}, "products": {"Mn5O8": 141.9, "MnO": 27.84}, "competitiveness": 7.2084243146337775e-09, "energy_per_atom": 0.05386859933461156, "@module": "rxn_ca.reactions.scored_reaction", "@class": "ScoredReaction"}, {"reactants": {"Mn5O8": 47.3, "MnO": 9.28}, "products": {"Mn2O3": 55.57}, "competitiveness": 0.00010888938399515096, "energy_per_atom": -0.053868599334612445, "@module": "rxn_ca.reactions.scored_reaction", "@class": "ScoredReaction"}, {"reactants": {"MnO": 111.35}, "products": {"Mn": 11.04, "Mn3O4": 82.73}, "competitiveness": 0.0, "energy_per_atom": 0.18626651653481716, "@module": "rxn_ca.reactions.scored_reaction", "@class": "ScoredReaction"}, {"reactants": {"Mn": 2.76, "Mn3O4": 20.68}, "products": {"MnO": 27.84}, "competitiveness": 0.00021018780243679778, "energy_per_atom": -0.18626651653481688, "@module": "rxn_ca.reactions.scored_reaction", "@class": "ScoredReaction"}, {"reactants": {"Mn2O3": 55.57, "MnO": 27.84}, "products": {"Mn3O4": 82.73}, "competitiveness": 0.00034704981775643466, "energy_per_atom": -0.04670742008180623, "@module": "rxn_ca.reactions.scored_reaction", "@class": "ScoredReaction"}, {"reactants": {"Mn3O4": 82.73}, "products": {"Mn2O3": 55.57, "MnO": 27.84}, "competitiveness": 8.890188569809242e-09, "energy_per_atom": 0.04670742008180624, "@module": "rxn_ca.reactions.scored_reaction", "@class": "ScoredReaction"}, {"reactants": {"Mn": 3.68, "Mn2O3": 18.52}, "products": {"MnO": 27.84}, "competitiveness": 0.0004360610316916337, "energy_per_atom": -0.30284734547519626, "@module": "rxn_ca.reactions.scored_reaction", "@class": "ScoredReaction"}, {"reactants": {"MnO": 83.51}, "products": {"Mn": 11.04, "Mn2O3": 55.57}, "competitiveness": 0.0, "energy_per_atom": 0.302847345475195, "@module": "rxn_ca.reactions.scored_reaction", "@class": "ScoredReaction"}, {"reactants": {"Li2O": 25.28, "MnO": 27.84}, "products": {"Li2MnO2": 48.08}, "competitiveness": 4.435795260304382e-06, "energy_per_atom": 0.008714928889425, "@module": "rxn_ca.reactions.scored_reaction", "@class": "ScoredReaction"}, {"reactants": {"Li2MnO2": 48.08}, "products": {"MnO": 27.84, "Li2O": 25.28}, "competitiveness": 2.142295970701696e-05, "energy_per_atom": -0.008714928889425448, "@module": "rxn_ca.reactions.scored_reaction", "@class": "ScoredReaction"}, {"reactants": {"LiMnO2": 77.19}, "products": {"Li2O2": 31.55, "MnO": 55.67}, "competitiveness": 0.0, "energy_per_atom": 0.3355864689558223, "@module": "rxn_ca.reactions.scored_reaction", "@class": "ScoredReaction"}, {"reactants": {"Li2O2": 15.78, "MnO": 27.84}, "products": {"LiMnO2": 38.6}, "competitiveness": 0.00016316595584076505, "energy_per_atom": -0.3355864689558216, "@module": "rxn_ca.reactions.scored_reaction", "@class": "ScoredReaction"}, {"reactants": {"Li2O2": 31.55, "MnO": 27.84}, "products": {"Li2MnO3": 52.06}, "competitiveness": 0.00016316595584076505, "energy_per_atom": -0.410047198839852, "@module": "rxn_ca.reactions.scored_reaction", "@class": "ScoredReaction"}, {"reactants": {"Li2MnO3": 52.06}, "products": {"Li2O2": 31.55, "MnO": 27.84}, "competitiveness": 0.0, "energy_per_atom": 0.4100471988398513, "@module": "rxn_ca.reactions.scored_reaction", "@class": "ScoredReaction"}, {"reactants": {"LiMnO2": 77.19}, "products": {"Li2MnO3": 52.06, "MnO": 27.84}, "competitiveness": 3.623170117670528e-07, "energy_per_atom": 0.02805106982593337, "@module": "rxn_ca.reactions.scored_reaction", "@class": "ScoredReaction"}, {"reactants": {"MnO": 13.92, "Li2MnO3": 26.03}, "products": {"LiMnO2": 38.6}, "competitiveness": 6.825685200144556e-05, "energy_per_atom": -0.028051069825932428, "@module": "rxn_ca.reactions.scored_reaction", "@class": "ScoredReaction"}, {"reactants": {"Mn3O4": 165.45}, "products": {"Mn": 11.04, "Mn5O8": 141.9}, "competitiveness": 0.0, "energy_per_atom": 0.23421549600111638, "@module": "rxn_ca.reactions.scored_reaction", "@class": "ScoredReaction"}, {"reactants": {"Mn": 5.52, "Mn5O8": 70.95}, "products": {"Mn3O4": 82.73}, "competitiveness": 0.00021018780243679886, "energy_per_atom": -0.23421549600111732, "@module": "rxn_ca.reactions.scored_reaction", "@class": "ScoredReaction"}, {"reactants": {"Mn2O3": 222.28}, "products": {"Mn5O8": 141.9, "Mn3O4": 82.73}, "competitiveness": 1.6267556508183394e-06, "energy_per_atom": 0.024053852472326248, "@module": "rxn_ca.reactions.scored_reaction", "@class": "ScoredReaction"}, {"reactants": {"Mn5O8": 35.47, "Mn3O4": 20.68}, "products": {"Mn2O3": 55.57}, "competitiveness": 4.7477830602366684e-05, "energy_per_atom": -0.02405385247232772, "@module": "rxn_ca.reactions.scored_reaction", "@class": "ScoredReaction"}, {"reactants": {"Mn": 1.38, "Mn5O8": 53.21}, "products": {"Mn2O3": 55.57}, "competitiveness": 0.0002101701766576699, "energy_per_atom": -0.10602927607271842, "@module": "rxn_ca.reactions.scored_reaction", "@class": "ScoredReaction"}, {"reactants": {"Mn2O3": 444.55}, "products": {"Mn": 11.04, "Mn5O8": 425.69}, "competitiveness": 3.621037125244485e-15, "energy_per_atom": 0.106029276072718, "@module": "rxn_ca.reactions.scored_reaction", "@class": "ScoredReaction"}, {"reactants": {"Mn3O4": 248.18}, "products": {"Mn": 11.04, "Mn2O3": 222.28}, "competitiveness": 4.040648112552909e-20, "energy_per_atom": 0.1332352330747184, "@module": "rxn_ca.reactions.scored_reaction", "@class": "ScoredReaction"}, {"reactants": {"Mn": 3.68, "Mn2O3": 74.09}, "products": {"Mn3O4": 82.73}, "competitiveness": 0.0004360609614077951, "energy_per_atom": -0.1332352330747188, "@module": "rxn_ca.reactions.scored_reaction", "@class": "ScoredReaction"}, {"reactants": {"YClO": 243.24}, "products": {"YCl3": 141.01, "Y3ClO4": 132.6}, "competitiveness": 3.640467748177821e-15, "energy_per_atom": 0.10572002057913206, "@module": "rxn_ca.reactions.scored_reaction", "@class": "ScoredReaction"}, {"reactants": {"Y3ClO4": 33.15, "YCl3": 35.25}, "products": {"YClO": 60.81}, "competitiveness": 0.0008461824437880052, "energy_per_atom": -0.10572002057913164, "@module": "rxn_ca.reactions.scored_reaction", "@class": "ScoredReaction"}, {"reactants": {"YClO": 182.43}, "products": {"YCl3": 141.01, "Y2O3": 76.65}, "competitiveness": 6.047077103968292e-13, "energy_per_atom": 0.08976579751199926, "@module": "rxn_ca.reactions.scored_reaction", "@class": "ScoredReaction"}, {"reactants": {"YCl3": 47.0, "Y2O3": 25.55}, "products": {"YClO": 60.81}, "competitiveness": 0.0008449487841718289, "energy_per_atom": -0.08976579751200062, "@module": "rxn_ca.reactions.scored_reaction", "@class": "ScoredReaction"}, {"reactants": {"YClO": 60.81, "Y2O3": 76.65}, "products": {"Y3ClO4": 132.6}, "competitiveness": 2.8676390254407197e-09, "energy_per_atom": 0.05759350866769401, "@module": "rxn_ca.reactions.scored_reaction", "@class": "ScoredReaction"}, {"reactants": {"Y3ClO4": 132.6}, "products": {"YClO": 60.81, "Y2O3": 76.65}, "competitiveness": 9.177983287084417e-05, "energy_per_atom": -0.05759350866769403, "@module": "rxn_ca.reactions.scored_reaction", "@class": "ScoredReaction"}, {"reactants": {"YCl3": 141.01, "Y": 32.47}, "products": {"Y2Cl3": 137.46}, "competitiveness": 0.00012346798249360523, "energy_per_atom": -0.008702216349830748, "@module": "rxn_ca.reactions.scored_reaction", "@class": "ScoredReaction"}, {"reactants": {"Y2Cl3": 137.46}, "products": {"YCl3": 141.01, "Y": 32.47}, "competitiveness": 2.2082019035914205e-05, "energy_per_atom": 0.008702216349832167, "@module": "rxn_ca.reactions.scored_reaction", "@class": "ScoredReaction"}, {"reactants": {"YCl3": 141.01, "Y2O3": 306.59}, "products": {"Y3ClO4": 397.81}, "competitiveness": 3.2146045083344077e-06, "energy_per_atom": 0.02393133460069484, "@module": "rxn_ca.reactions.scored_reaction", "@class": "ScoredReaction"}, {"reactants": {"Y3ClO4": 397.81}, "products": {"YCl3": 141.01, "Y2O3": 306.59}, "competitiveness": 3.835293005379382e-05, "energy_per_atom": -0.023931334600694847, "@module": "rxn_ca.reactions.scored_reaction", "@class": "ScoredReaction"}, {"reactants": {"Y4C5": 29.19, "Y": 38.96}, "products": {"Y2C": 69.49}, "competitiveness": 0.00014577431024408464, "energy_per_atom": -0.09300506273081148, "@module": "rxn_ca.reactions.scored_reaction", "@class": "ScoredReaction"}, {"reactants": {"Y2C": 347.46}, "products": {"Y4C5": 145.95, "Y": 194.79}, "competitiveness": 4.9707639683491674e-14, "energy_per_atom": 0.09300506273081155, "@module": "rxn_ca.reactions.scored_reaction", "@class": "ScoredReaction"}, {"reactants": {"Y2C": 486.45}, "products": {"Y4C7": 160.76, "Y": 324.65}, "competitiveness": 0.0, "energy_per_atom": 0.13926338721443676, "@module": "rxn_ca.reactions.scored_reaction", "@class": "ScoredReaction"}, {"reactants": {"Y4C7": 22.97, "Y": 46.38}, "products": {"Y2C": 69.49}, "competitiveness": 0.00014590687492193284, "energy_per_atom": -0.13926338721443693, "@module": "rxn_ca.reactions.scored_reaction", "@class": "ScoredReaction"}, {"reactants": {"Y2C": 277.97}, "products": {"Y3C4": 106.35, "Y": 162.33}, "competitiveness": 1.190950761329922e-15, "energy_per_atom": 0.10455943150577185, "@module": "rxn_ca.reactions.scored_reaction", "@class": "ScoredReaction"}, {"reactants": {"Y3C4": 26.59, "Y": 40.58}, "products": {"Y2C": 69.49}, "competitiveness": 0.00014589055181555243, "energy_per_atom": -0.10455943150577196, "@module": "rxn_ca.reactions.scored_reaction", "@class": "ScoredReaction"}, {"reactants": {"Y4C7": 96.46, "Y2C": 55.59}, "products": {"Y4C5": 145.95}, "competitiveness": 6.007643226369503e-05, "energy_per_atom": -0.03996030421552569, "@module": "rxn_ca.reactions.scored_reaction", "@class": "ScoredReaction"}, {"reactants": {"Y4C5": 243.25}, "products": {"Y4C7": 160.76, "Y2C": 92.66}, "competitiveness": 2.504503765930212e-08, "energy_per_atom": 0.03996030421552579, "@module": "rxn_ca.reactions.scored_reaction", "@class": "ScoredReaction"}, {"reactants": {"Y3C4": 106.35, "Y2C": 11.58}, "products": {"Y4C5": 121.63}, "competitiveness": 1.7617896687609537e-05, "energy_per_atom": -0.012286652524548958, "@module": "rxn_ca.reactions.scored_reaction", "@class": "ScoredReaction"}, {"reactants": {"Y4C5": 121.63}, "products": {"Y3C4": 106.35, "Y2C": 11.58}, "competitiveness": 1.7029620876001701e-06, "energy_per_atom": 0.012286652524548953, "@module": "rxn_ca.reactions.scored_reaction", "@class": "ScoredReaction"}, {"reactants": {"Y3C4": 212.71}, "products": {"Y4C7": 160.76, "Y2C": 69.49}, "competitiveness": 1.4588625698662934e-07, "energy_per_atom": 0.029650341097474896, "@module": "rxn_ca.reactions.scored_reaction", "@class": "ScoredReaction"}, {"reactants": {"Y4C7": 160.76, "Y2C": 69.49}, "products": {"Y3C4": 212.71}, "competitiveness": 4.299499858459477e-05, "energy_per_atom": -0.02965034109747491, "@module": "rxn_ca.reactions.scored_reaction", "@class": "ScoredReaction"}, {"reactants": {"Y4C7": 114.83, "Y": 37.1}, "products": {"Y4C5": 145.95}, "competitiveness": 0.00014446654566361653, "energy_per_atom": -0.07709720747270891, "@module": "rxn_ca.reactions.scored_reaction", "@class": "ScoredReaction"}, {"reactants": {"Y4C5": 204.33}, "products": {"Y4C7": 160.76, "Y": 51.94}, "competitiveness": 5.395604129880152e-12, "energy_per_atom": 0.07709720747270908, "@module": "rxn_ca.reactions.scored_reaction", "@class": "ScoredReaction"}, {"reactants": {"Y3C4": 106.35, "Y": 6.49}, "products": {"Y4C5": 116.76}, "competitiveness": 4.340057416250844e-05, "energy_per_atom": -0.019257281291600502, "@module": "rxn_ca.reactions.scored_reaction", "@class": "ScoredReaction"}, {"reactants": {"Y4C5": 116.76}, "products": {"Y3C4": 106.35, "Y": 6.49}, "competitiveness": 6.918464504394492e-07, "energy_per_atom": 0.0192572812916005, "@module": "rxn_ca.reactions.scored_reaction", "@class": "ScoredReaction"}, {"reactants": {"Y4C7": 160.76, "Y": 40.58}, "products": {"Y3C4": 186.12}, "competitiveness": 0.00013537649296929956, "energy_per_atom": -0.05949249550056864, "@module": "rxn_ca.reactions.scored_reaction", "@class": "ScoredReaction"}, {"reactants": {"Y3C4": 186.12}, "products": {"Y4C7": 160.76, "Y": 40.58}, "competitiveness": 4.3689061745137045e-10, "energy_per_atom": 0.05949249550056864, "@module": "rxn_ca.reactions.scored_reaction", "@class": "ScoredReaction"}, {"reactants": {"Y4C5": 145.95, "Y4C7": 32.15}, "products": {"Y3C4": 170.17}, "competitiveness": 5.066278837927006e-06, "energy_per_atom": 0.0024606176471440163, "@module": "rxn_ca.reactions.scored_reaction", "@class": "ScoredReaction"}, {"reactants": {"Y3C4": 170.17}, "products": {"Y4C5": 145.95, "Y4C7": 32.15}, "competitiveness": 8.000512278333243e-06, "energy_per_atom": -0.002460617647144015, "@module": "rxn_ca.reactions.scored_reaction", "@class": "ScoredReaction"}, {"reactants": {"LiYO2": 106.93}, "products": {"Li2O": 25.28, "Y2O3": 76.65}, "competitiveness": 5.623799686783948e-06, "energy_per_atom": 0.006157583683172868, "@module": "rxn_ca.reactions.scored_reaction", "@class": "ScoredReaction"}, {"reactants": {"Li2O": 12.64, "Y2O3": 38.32}, "products": {"LiYO2": 53.47}, "competitiveness": 1.907666236624086e-05, "energy_per_atom": -0.006157583683171987, "@module": "rxn_ca.reactions.scored_reaction", "@class": "ScoredReaction"}, {"reactants": {"Y2C": 69.49, "C": 27.27}, "products": {"Y4C7": 80.38}, "competitiveness": 8.719397063534513e-05, "energy_per_atom": -0.12881496588876837, "@module": "rxn_ca.reactions.scored_reaction", "@class": "ScoredReaction"}, {"reactants": {"Y4C7": 80.38}, "products": {"Y2C": 69.49, "C": 27.27}, "competitiveness": 1.3618714218021603e-19, "energy_per_atom": 0.12881496588876837, "@module": "rxn_ca.reactions.scored_reaction", "@class": "ScoredReaction"}, {"reactants": {"Y2C": 69.49, "C": 18.18}, "products": {"Y3C4": 70.9}, "competitiveness": 8.719398835787685e-05, "energy_per_atom": -0.13086210001007864, "@module": "rxn_ca.reactions.scored_reaction", "@class": "ScoredReaction"}, {"reactants": {"Y3C4": 70.9}, "products": {"Y2C": 69.49, "C": 18.18}, "competitiveness": 7.708520906709058e-20, "energy_per_atom": 0.13086210001007859, "@module": "rxn_ca.reactions.scored_reaction", "@class": "ScoredReaction"}, {"reactants": {"Y4C5": 29.19}, "products": {"C": 10.91, "Y": 25.97}, "competitiveness": 0.0, "energy_per_atom": 0.327379979479717, "@module": "rxn_ca.reactions.scored_reaction", "@class": "ScoredReaction"}, {"reactants": {"C": 10.91, "Y": 25.97}, "products": {"Y4C5": 29.19}, "competitiveness": 0.0001459068795646441, "energy_per_atom": -0.327379979479717, "@module": "rxn_ca.reactions.scored_reaction", "@class": "ScoredReaction"}, {"reactants": {"C": 10.91, "Y": 18.55}, "products": {"Y4C7": 22.97}, "competitiveness": 0.0001459068795646441, "energy_per_atom": -0.2866875388443909, "@module": "rxn_ca.reactions.scored_reaction", "@class": "ScoredReaction"}, {"reactants": {"Y4C7": 22.97}, "products": {"C": 10.91, "Y": 18.55}, "competitiveness": 0.0, "energy_per_atom": 0.28668753884439097, "@module": "rxn_ca.reactions.scored_reaction", "@class": "ScoredReaction"}, {"reactants": {"Y3C4": 26.59}, "products": {"C": 10.91, "Y": 24.35}, "competitiveness": 0.0, "energy_per_atom": 0.3169262038506339, "@module": "rxn_ca.reactions.scored_reaction", "@class": "ScoredReaction"}, {"reactants": {"C": 10.91, "Y": 24.35}, "products": {"Y3C4": 26.59}, "competitiveness": 0.0001459068795646441, "energy_per_atom": -0.316926203850634, "@module": "rxn_ca.reactions.scored_reaction", "@class": "ScoredReaction"}, {"reactants": {"Y4C7": 160.76}, "products": {"Y4C5": 145.95, "C": 21.82}, "competitiveness": 5.645590062895812e-07, "energy_per_atom": 0.018831191997349766, "@module": "rxn_ca.reactions.scored_reaction", "@class": "ScoredReaction"}, {"reactants": {"C": 21.82, "Y4C5": 145.95}, "products": {"Y4C7": 160.76}, "competitiveness": 2.7196443173031874e-05, "energy_per_atom": -0.018831191997349783, "@module": "rxn_ca.reactions.scored_reaction", "@class": "ScoredReaction"}, {"reactants": {"Y3C4": 141.81}, "products": {"Y4C5": 145.95, "C": 3.64}, "competitiveness": 5.649529388318684e-06, "energy_per_atom": 0.0012383664951926157, "@module": "rxn_ca.reactions.scored_reaction", "@class": "ScoredReaction"}, {"reactants": {"Y4C5": 145.95, "C": 3.64}, "products": {"Y3C4": 141.81}, "competitiveness": 7.242345838516765e-06, "energy_per_atom": -0.001238366495192616, "@module": "rxn_ca.reactions.scored_reaction", "@class": "ScoredReaction"}, {"reactants": {"Y4C7": 120.57}, "products": {"Y3C4": 106.35, "C": 13.64}, "competitiveness": 6.504746577005037e-07, "energy_per_atom": 0.017780456789307543, "@module": "rxn_ca.reactions.scored_reaction", "@class": "ScoredReaction"}, {"reactants": {"Y3C4": 106.35, "C": 13.64}, "products": {"Y4C7": 120.57}, "competitiveness": 2.5240340081675127e-05, "energy_per_atom": -0.017780456789307543, "@module": "rxn_ca.reactions.scored_reaction", "@class": "ScoredReaction"}, {"reactants": {"LiC12": 11.29}, "products": {"C": 10.91, "LiC": 2.09}, "competitiveness": 7.784524221384685e-06, "energy_per_atom": -0.011341069762293293, "@module": "rxn_ca.reactions.scored_reaction", "@class": "ScoredReaction"}, {"reactants": {"LiC": 22.98, "C": 119.99}, "products": {"LiC12": 124.22}, "competitiveness": 2.516185021877065e-06, "energy_per_atom": 0.011341069762293316, "@module": "rxn_ca.reactions.scored_reaction", "@class": "ScoredReaction"}, {"reactants": {"LiC": 22.98}, "products": {"Li": 20.11, "C": 10.91}, "competitiveness": 0.0, "energy_per_atom": 0.14533300834541918, "@module": "rxn_ca.reactions.scored_reaction", "@class": "ScoredReaction"}, {"reactants": {"Li": 20.11, "C": 10.91}, "products": {"LiC": 22.98}, "competitiveness": 0.15848627878841023, "energy_per_atom": -0.1453330083454192, "@module": "rxn_ca.reactions.scored_reaction", "@class": "ScoredReaction"}, {"reactants": {"Li": 20.11, "C": 130.9}, "products": {"LiC12": 124.22}, "competitiveness": 0.027532162233974717, "energy_per_atom": -0.01101785459854036, "@module": "rxn_ca.reactions.scored_reaction", "@class": "ScoredReaction"}, {"reactants": {"LiC12": 124.22}, "products": {"Li": 20.11, "C": 130.9}, "competitiveness": 9.263264460646706e-07, "energy_per_atom": 0.011017854598540362, "@module": "rxn_ca.reactions.scored_reaction", "@class": "ScoredReaction"}, {"reactants": {"Mn5O8": 47.3}, "products": {"MnO2": 51.62, "MnO": 18.56}, "competitiveness": 2.8285721980008295e-13, "energy_per_atom": 0.08842639843229236, "@module": "rxn_ca.reactions.scored_reaction", "@class": "ScoredReaction"}, {"reactants": {"MnO2": 51.62, "MnO": 18.56}, "products": {"Mn5O8": 47.3}, "competitiveness": 0.00022483116970150666, "energy_per_atom": -0.08842639843229233, "@module": "rxn_ca.reactions.scored_reaction", "@class": "ScoredReaction"}, {"reactants": {"MnO2": 51.62, "MnO": 55.67}, "products": {"Mn3O4": 82.73}, "competitiveness": 0.00022526236963391408, "energy_per_atom": -0.13992514244556753, "@module": "rxn_ca.reactions.scored_reaction", "@class": "ScoredReaction"}, {"reactants": {"Mn3O4": 82.73}, "products": {"MnO2": 51.62, "MnO": 55.67}, "competitiveness": 0.0, "energy_per_atom": 0.13992514244556759, "@module": "rxn_ca.reactions.scored_reaction", "@class": "ScoredReaction"}, {"reactants": {"MnO": 55.67}, "products": {"Mn": 11.04, "MnO2": 51.62}, "competitiveness": 0.0, "energy_per_atom": 0.6174020323493751, "@module": "rxn_ca.reactions.scored_reaction", "@class": "ScoredReaction"}, {"reactants": {"Mn": 5.52, "MnO2": 25.81}, "products": {"MnO": 27.84}, "competitiveness": 0.00022526237560080707, "energy_per_atom": -0.6174020323493751, "@module": "rxn_ca.reactions.scored_reaction", "@class": "ScoredReaction"}, {"reactants": {"Mn2O3": 55.57}, "products": {"MnO2": 51.62, "MnO": 27.84}, "competitiveness": 4.3571249777326665e-19, "energy_per_atom": 0.13050481130926453, "@module": "rxn_ca.reactions.scored_reaction", "@class": "ScoredReaction"}, {"reactants": {"MnO2": 51.62, "MnO": 27.84}, "products": {"Mn2O3": 55.57}, "competitiveness": 0.00022526230201076888, "energy_per_atom": -0.13050481130926558, "@module": "rxn_ca.reactions.scored_reaction", "@class": "ScoredReaction"}, {"reactants": {"Mn3O4": 82.73, "MnO2": 103.24}, "products": {"Mn5O8": 141.9}, "competitiveness": 4.531955340646166e-05, "energy_per_atom": -0.013082090961603982, "@module": "rxn_ca.reactions.scored_reaction", "@class": "ScoredReaction"}, {"reactants": {"Mn5O8": 141.9}, "products": {"Mn3O4": 82.73, "MnO2": 103.24}, "competitiveness": 2.0368135314470625e-06, "energy_per_atom": 0.013082090961603985, "@module": "rxn_ca.reactions.scored_reaction", "@class": "ScoredReaction"}, {"reactants": {"ClO3": 43.56}, "products": {"O2": 26.91, "Cl2": 23.45}, "competitiveness": 2.428667834553681e-08, "energy_per_atom": 0.08901878280430203, "@module": "rxn_ca.reactions.scored_reaction", "@class": "ScoredReaction"}, {"reactants": {"Cl2O7": 42.67}, "products": {"O2": 26.91, "Cl2": 20.1}, "competitiveness": 0.00020099155494685285, "energy_per_atom": 0.05405654678113356, "@module": "rxn_ca.reactions.scored_reaction", "@class": "ScoredReaction"}, {"reactants": {"O2": 26.91, "ClO3": 261.33}, "products": {"Cl2O7": 298.69}, "competitiveness": 0.040605134103970375, "energy_per_atom": 0.025071260156023838, "@module": "rxn_ca.reactions.scored_reaction", "@class": "ScoredReaction"}, {"reactants": {"Cl2O7": 74.67}, "products": {"ClO3": 65.33, "O2": 6.73}, "competitiveness": 5.111435354677374, "energy_per_atom": -0.025071260156023855, "@module": "rxn_ca.reactions.scored_reaction", "@class": "ScoredReaction"}, {"reactants": {"C": 10.91, "O2": 26.91}, "products": {"CO2": 41.53}, "competitiveness": 4.351698942882776e-05, "energy_per_atom": -1.4299554078126444, "@module": "rxn_ca.reactions.scored_reaction", "@class": "ScoredReaction"}, {"reactants": {"MnO2": 103.24}, "products": {"O2": 26.91, "MnO": 55.67}, "competitiveness": 0.0, "energy_per_atom": 0.4017716001842357, "@module": "rxn_ca.reactions.scored_reaction", "@class": "ScoredReaction"}, {"reactants": {"MnO": 27.84, "O2": 13.46}, "products": {"MnO2": 51.62}, "competitiveness": 0.0001136878732287166, "energy_per_atom": -0.40177160018423697, "@module": "rxn_ca.reactions.scored_reaction", "@class": "ScoredReaction"}, {"reactants": {"Mn5O8": 28.38, "O2": 5.38}, "products": {"MnO2": 51.62}, "competitiveness": 0.00012309782371892506, "energy_per_atom": -0.08407242809904031, "@module": "rxn_ca.reactions.scored_reaction", "@class": "ScoredReaction"}, {"reactants": {"MnO2": 258.1}, "products": {"O2": 26.91, "Mn5O8": 141.9}, "competitiveness": 1.8464804122482506e-12, "energy_per_atom": 0.08407242809904165, "@module": "rxn_ca.reactions.scored_reaction", "@class": "ScoredReaction"}, {"reactants": {"MnO2": 154.86}, "products": {"O2": 26.91, "Mn3O4": 82.73}, "competitiveness": 0.0, "energy_per_atom": 0.15901706710960553, "@module": "rxn_ca.reactions.scored_reaction", "@class": "ScoredReaction"}, {"reactants": {"Mn3O4": 27.58, "O2": 8.97}, "products": {"MnO2": 51.62}, "competitiveness": 0.00012131640888319621, "energy_per_atom": -0.15901706710960622, "@module": "rxn_ca.reactions.scored_reaction", "@class": "ScoredReaction"}, {"reactants": {"MnO2": 51.62}, "products": {"O2": 26.91, "Mn": 11.04}, "competitiveness": 0.0, "energy_per_atom": 1.6267459101676423, "@module": "rxn_ca.reactions.scored_reaction", "@class": "ScoredReaction"}, {"reactants": {"Mn": 11.04, "O2": 26.91}, "products": {"MnO2": 51.62}, "competitiveness": 0.00021018780243679886, "energy_per_atom": -1.626745910167642, "@module": "rxn_ca.reactions.scored_reaction", "@class": "ScoredReaction"}, {"reactants": {"MnO2": 206.48}, "products": {"O2": 26.91, "Mn2O3": 111.14}, "competitiveness": 1.6805777050053313e-13, "energy_per_atom": 0.09213179066773018, "@module": "rxn_ca.reactions.scored_reaction", "@class": "ScoredReaction"}, {"reactants": {"Mn2O3": 27.78, "O2": 6.73}, "products": {"MnO2": 51.62}, "competitiveness": 0.00043560263591857197, "energy_per_atom": -0.09213179066773144, "@module": "rxn_ca.reactions.scored_reaction", "@class": "ScoredReaction"}, {"reactants": {"O2": 26.91, "MnO": 92.79}, "products": {"Mn5O8": 94.6}, "competitiveness": 0.0001136878732287166, "energy_per_atom": -0.3665759677906109, "@module": "rxn_ca.reactions.scored_reaction", "@class": "ScoredReaction"}, {"reactants": {"Mn5O8": 94.6}, "products": {"O2": 26.91, "MnO": 92.79}, "competitiveness": 0.0, "energy_per_atom": 0.3665759677906111, "@module": "rxn_ca.reactions.scored_reaction", "@class": "ScoredReaction"}, {"reactants": {"Mn3O4": 165.45}, "products": {"O2": 26.91, "MnO": 167.02}, "competitiveness": 0.0, "energy_per_atom": 0.3121129710959522, "@module": "rxn_ca.reactions.scored_reaction", "@class": "ScoredReaction"}, {"reactants": {"MnO": 83.51, "O2": 13.46}, "products": {"Mn3O4": 82.73}, "competitiveness": 0.0001136878732287166, "energy_per_atom": -0.3121129710959535, "@module": "rxn_ca.reactions.scored_reaction", "@class": "ScoredReaction"}, {"reactants": {"MnO": 55.67}, "products": {"O2": 26.91, "Mn": 22.07}, "competitiveness": 0.0, "energy_per_atom": 1.8374614649751064, "@module": "rxn_ca.reactions.scored_reaction", "@class": "ScoredReaction"}, {"reactants": {"Mn": 11.04, "O2": 13.46}, "products": {"MnO": 27.84}, "competitiveness": 0.00021018780243679886, "energy_per_atom": -1.8374614649751073, "@module": "rxn_ca.reactions.scored_reaction", "@class": "ScoredReaction"}, {"reactants": {"MnO": 55.67, "O2": 13.46}, "products": {"Mn2O3": 55.57}, "competitiveness": 0.0001136878732287166, "energy_per_atom": -0.37156777141980823, "@module": "rxn_ca.reactions.scored_reaction", "@class": "ScoredReaction"}, {"reactants": {"Mn2O3": 111.14}, "products": {"O2": 26.91, "MnO": 111.35}, "competitiveness": 0.0, "energy_per_atom": 0.37156777141980674, "@module": "rxn_ca.reactions.scored_reaction", "@class": "ScoredReaction"}, {"reactants": {"Mn5O8": 212.85}, "products": {"O2": 26.91, "Mn3O4": 206.82}, "competitiveness": 5.03880779304724e-13, "energy_per_atom": 0.0864745834737304, "@module": "rxn_ca.reactions.scored_reaction", "@class": "ScoredReaction"}, {"reactants": {"O2": 26.91, "Mn3O4": 206.82}, "products": {"Mn5O8": 212.85}, "competitiveness": 0.00012100193448913644, "energy_per_atom": -0.08647458347373034, "@module": "rxn_ca.reactions.scored_reaction", "@class": "ScoredReaction"}, {"reactants": {"O2": 26.91, "Mn": 13.8}, "products": {"Mn5O8": 35.47}, "competitiveness": 0.00021018780243679886, "energy_per_atom": -1.780007863925308, "@module": "rxn_ca.reactions.scored_reaction", "@class": "ScoredReaction"}, {"reactants": {"Mn5O8": 35.47}, "products": {"O2": 26.91, "Mn": 13.8}, "competitiveness": 0.0, "energy_per_atom": 1.7800078639253045, "@module": "rxn_ca.reactions.scored_reaction", "@class": "ScoredReaction"}, {"reactants": {"Mn5O8": 567.59}, "products": {"O2": 26.91, "Mn2O3": 555.69}, "competitiveness": 3.197000009484356e-06, "energy_per_atom": 0.009299264502333177, "@module": "rxn_ca.reactions.scored_reaction", "@class": "ScoredReaction"}, {"reactants": {"O2": 26.91, "Mn2O3": 555.69}, "products": {"Mn5O8": 567.59}, "competitiveness": 6.661613975789697e-05, "energy_per_atom": -0.009299264502333177, "@module": "rxn_ca.reactions.scored_reaction", "@class": "ScoredReaction"}, {"reactants": {"O2": 26.91, "Mn": 16.56}, "products": {"Mn3O4": 41.36}, "competitiveness": 0.00021018780243679886, "energy_per_atom": -1.8870799410746173, "@module": "rxn_ca.reactions.scored_reaction", "@class": "ScoredReaction"}, {"reactants": {"Mn3O4": 41.36}, "products": {"O2": 26.91, "Mn": 16.56}, "competitiveness": 0.0, "energy_per_atom": 1.887079941074617, "@module": "rxn_ca.reactions.scored_reaction", "@class": "ScoredReaction"}, {"reactants": {"Mn2O3": 333.41}, "products": {"O2": 26.91, "Mn3O4": 330.91}, "competitiveness": 1.0516108296481833e-11, "energy_per_atom": 0.08026233173025077, "@module": "rxn_ca.reactions.scored_reaction", "@class": "ScoredReaction"}, {"reactants": {"Mn3O4": 55.15, "O2": 4.49}, "products": {"Mn2O3": 55.57}, "competitiveness": 0.00012053686084700093, "energy_per_atom": -0.08026233173025012, "@module": "rxn_ca.reactions.scored_reaction", "@class": "ScoredReaction"}, {"reactants": {"O2": 26.91, "Mn": 14.72}, "products": {"Mn2O3": 37.05}, "competitiveness": 0.00021018780243679886, "energy_per_atom": -1.8415369433998938, "@module": "rxn_ca.reactions.scored_reaction", "@class": "ScoredReaction"}, {"reactants": {"Mn2O3": 37.05}, "products": {"O2": 26.91, "Mn": 14.72}, "competitiveness": 0.0, "energy_per_atom": 1.8415369433998934, "@module": "rxn_ca.reactions.scored_reaction", "@class": "ScoredReaction"}, {"reactants": {"Y2O3": 38.32}, "products": {"Y": 32.47, "O2": 20.18}, "competitiveness": 0.0, "energy_per_atom": 3.800833698464845, "@module": "rxn_ca.reactions.scored_reaction", "@class": "ScoredReaction"}, {"reactants": {"Y": 32.47, "O2": 20.18}, "products": {"Y2O3": 38.32}, "competitiveness": 0.0001459068795646441, "energy_per_atom": -3.800833698464846, "@module": "rxn_ca.reactions.scored_reaction", "@class": "ScoredReaction"}, {"reactants": {"O2": 13.46, "YMnO3": 129.97}, "products": {"Y2Mn2O7": 127.17}, "competitiveness": 0.00012068781257907753, "energy_per_atom": -0.08883325617114644, "@module": "rxn_ca.reactions.scored_reaction", "@class": "ScoredReaction"}, {"reactants": {"Y2Mn2O7": 254.33}, "products": {"O2": 26.91, "YMnO3": 259.95}, "competitiveness": 2.4075685203658074e-13, "energy_per_atom": 0.08883325617114479, "@module": "rxn_ca.reactions.scored_reaction", "@class": "ScoredReaction"}, {"reactants": {"LiC": 22.98, "O2": 26.91}, "products": {"LiCO2": 42.27}, "competitiveness": 0.0001235575006738089, "energy_per_atom": -1.7412275669441908, "@module": "rxn_ca.reactions.scored_reaction", "@class": "ScoredReaction"}, {"reactants": {"LiCO2": 42.27}, "products": {"O2": 26.91, "LiC": 22.98}, "competitiveness": 0.0, "energy_per_atom": 1.7412275669441908, "@module": "rxn_ca.reactions.scored_reaction", "@class": "ScoredReaction"}, {"reactants": {"Li2O": 25.28, "O2": 13.46}, "products": {"Li2O2": 31.55}, "competitiveness": 0.00010889215906031696, "energy_per_atom": -0.0393987156399689, "@module": "rxn_ca.reactions.scored_reaction", "@class": "ScoredReaction"}, {"reactants": {"Li2O2": 31.55}, "products": {"Li2O": 25.28, "O2": 13.46}, "competitiveness": 4.833139487885193e-08, "energy_per_atom": 0.039398715639968884, "@module": "rxn_ca.reactions.scored_reaction", "@class": "ScoredReaction"}, {"reactants": {"Li": 40.22, "O2": 13.46}, "products": {"Li2O": 25.28}, "competitiveness": 0.15848627969057164, "energy_per_atom": -1.9186527828943556, "@module": "rxn_ca.reactions.scored_reaction", "@class": "ScoredReaction"}, {"reactants": {"Li2O": 50.56}, "products": {"O2": 26.91, "Li": 80.45}, "competitiveness": 0.0, "energy_per_atom": 1.9186527828943554, "@module": "rxn_ca.reactions.scored_reaction", "@class": "ScoredReaction"}, {"reactants": {"Li": 40.22, "O2": 26.91}, "products": {"Li2O2": 31.55}, "competitiveness": 0.15848627969057164, "energy_per_atom": -1.478388302810736, "@module": "rxn_ca.reactions.scored_reaction", "@class": "ScoredReaction"}, {"reactants": {"Li2O2": 31.55}, "products": {"O2": 26.91, "Li": 40.22}, "competitiveness": 0.0, "energy_per_atom": 1.4783883028107356, "@module": "rxn_ca.reactions.scored_reaction", "@class": "ScoredReaction"}, {"reactants": {"Li2MnO3": 104.11}, "products": {"O2": 26.91, "Li2MnO2": 96.15}, "competitiveness": 0.0, "energy_per_atom": 0.44357545000768567, "@module": "rxn_ca.reactions.scored_reaction", "@class": "ScoredReaction"}, {"reactants": {"O2": 13.46, "Li2MnO2": 48.08}, "products": {"Li2MnO3": 52.06}, "competitiveness": 0.0001466895675170363, "energy_per_atom": -0.4435754500076864, "@module": "rxn_ca.reactions.scored_reaction", "@class": "ScoredReaction"}, {"reactants": {"Cl2O7": 64.01, "Cl2": 5.03}, "products": {"ClO3": 65.33}, "competitiveness": 8.022605982754962, "energy_per_atom": -0.03689282697963753, "@module": "rxn_ca.reactions.scored_reaction", "@class": "ScoredReaction"}, {"reactants": {"ClO3": 152.44}, "products": {"Cl2O7": 149.35, "Cl2": 11.73}, "competitiveness": 0.0058857157183539, "energy_per_atom": 0.03689282697963752, "@module": "rxn_ca.reactions.scored_reaction", "@class": "ScoredReaction"}, {"reactants": {"C": 10.91, "Cl2": 140.71}, "products": {"CCl4": 130.32}, "competitiveness": 4.351554723750983e-05, "energy_per_atom": -0.11059507687304684, "@module": "rxn_ca.reactions.scored_reaction", "@class": "ScoredReaction"}, {"reactants": {"CCl4": 130.32}, "products": {"C": 10.91, "Cl2": 140.71}, "competitiveness": 1.474497207589382e-11, "energy_per_atom": 0.11059507687304684, "@module": "rxn_ca.reactions.scored_reaction", "@class": "ScoredReaction"}, {"reactants": {"Mn": 11.04, "Cl2": 70.35}, "products": {"MnCl2": 78.17}, "competitiveness": 0.00021018780243679886, "energy_per_atom": -1.345104259417009, "@module": "rxn_ca.reactions.scored_reaction", "@class": "ScoredReaction"}, {"reactants": {"MnCl2": 78.17}, "products": {"Mn": 11.04, "Cl2": 70.35}, "competitiveness": 0.0, "energy_per_atom": 1.3451042594170093, "@module": "rxn_ca.reactions.scored_reaction", "@class": "ScoredReaction"}, {"reactants": {"Cl2": 70.35, "Y": 21.64}, "products": {"YCl3": 94.0}, "competitiveness": 0.0001459068795646441, "energy_per_atom": -2.5834851100475347, "@module": "rxn_ca.reactions.scored_reaction", "@class": "ScoredReaction"}, {"reactants": {"YCl3": 94.0}, "products": {"Cl2": 70.35, "Y": 21.64}, "competitiveness": 0.0, "energy_per_atom": 2.5834851100475342, "@module": "rxn_ca.reactions.scored_reaction", "@class": "ScoredReaction"}, {"reactants": {"YCl3": 188.01}, "products": {"Cl2": 70.35, "Y2Cl3": 91.64}, "competitiveness": 0.0, "energy_per_atom": 1.286303669805122, "@module": "rxn_ca.reactions.scored_reaction", "@class": "ScoredReaction"}, {"reactants": {"Cl2": 52.77, "Y2Cl3": 68.73}, "products": {"YCl3": 141.01}, "competitiveness": 0.0007970677520055633, "energy_per_atom": -1.2863036698051222, "@module": "rxn_ca.reactions.scored_reaction", "@class": "ScoredReaction"}, {"reactants": {"Y2Cl3": 91.64}, "products": {"Cl2": 70.35, "Y": 43.29}, "competitiveness": 0.0, "energy_per_atom": 2.0754903043878583, "@module": "rxn_ca.reactions.scored_reaction", "@class": "ScoredReaction"}, {"reactants": {"Cl2": 70.35, "Y": 43.29}, "products": {"Y2Cl3": 91.64}, "competitiveness": 0.0001459068795646441, "energy_per_atom": -2.0754903043878588, "@module": "rxn_ca.reactions.scored_reaction", "@class": "ScoredReaction"}, {"reactants": {"Mn": 11.04, "MnO2": 206.48}, "products": {"Mn5O8": 141.9}, "competitiveness": 0.00022526237560080707, "energy_per_atom": -0.278396254539793, "@module": "rxn_ca.reactions.scored_reaction", "@class": "ScoredReaction"}, {"reactants": {"Mn5O8": 141.9}, "products": {"Mn": 11.04, "MnO2": 206.48}, "competitiveness": 0.0, "energy_per_atom": 0.2783962545397932, "@module": "rxn_ca.reactions.scored_reaction", "@class": "ScoredReaction"}, {"reactants": {"Mn2O3": 55.57, "MnO2": 25.81}, "products": {"Mn5O8": 70.95}, "competitiveness": 8.241712914953194e-06, "energy_per_atom": 0.011961917959450011, "@module": "rxn_ca.reactions.scored_reaction", "@class": "ScoredReaction"}, {"reactants": {"Mn5O8": 70.95}, "products": {"Mn2O3": 55.57, "MnO2": 25.81}, "competitiveness": 2.297818145867716e-05, "energy_per_atom": -0.011961917959450011, "@module": "rxn_ca.reactions.scored_reaction", "@class": "ScoredReaction"}, {"reactants": {"Mn3O4": 82.73}, "products": {"Mn": 11.04, "MnO2": 103.24}, "competitiveness": 0.0, "energy_per_atom": 0.49272630378806703, "@module": "rxn_ca.reactions.scored_reaction", "@class": "ScoredReaction"}, {"reactants": {"Mn": 11.04, "MnO2": 103.24}, "products": {"Mn3O4": 82.73}, "competitiveness": 0.00022526237560080707, "energy_per_atom": -0.4927263037880668, "@module": "rxn_ca.reactions.scored_reaction", "@class": "ScoredReaction"}, {"reactants": {"Mn2O3": 111.14}, "products": {"Mn3O4": 82.73, "MnO2": 51.62}, "competitiveness": 4.270565169265725e-07, "energy_per_atom": 0.03255721159736748, "@module": "rxn_ca.reactions.scored_reaction", "@class": "ScoredReaction"}, {"reactants": {"Mn3O4": 41.36, "MnO2": 25.81}, "products": {"Mn2O3": 55.57}, "competitiveness": 0.00012397580918710593, "energy_per_atom": -0.0325572115973685, "@module": "rxn_ca.reactions.scored_reaction", "@class": "ScoredReaction"}, {"reactants": {"Mn2O3": 111.14}, "products": {"Mn": 11.04, "MnO2": 154.86}, "competitiveness": 0.0, "energy_per_atom": 0.37746562424901553, "@module": "rxn_ca.reactions.scored_reaction", "@class": "ScoredReaction"}, {"reactants": {"Mn": 5.52, "MnO2": 77.43}, "products": {"Mn2O3": 55.57}, "competitiveness": 0.00022526237560080707, "energy_per_atom": -0.37746562424901564, "@module": "rxn_ca.reactions.scored_reaction", "@class": "ScoredReaction"}, {"reactants": {"Y2Mn2O7": 63.58}, "products": {"MnO2": 51.62, "Y2O3": 38.32}, "competitiveness": 5.979303855124911e-13, "energy_per_atom": 0.08575428869157935, "@module": "rxn_ca.reactions.scored_reaction", "@class": "ScoredReaction"}, {"reactants": {"MnO2": 51.62, "Y2O3": 38.32}, "products": {"Y2Mn2O7": 63.58}, "competitiveness": 0.00022461074692623474, "energy_per_atom": -0.08575428869157936, "@module": "rxn_ca.reactions.scored_reaction", "@class": "ScoredReaction"}, {"reactants": {"MnO2": 51.62, "YMnO3": 64.99}, "products": {"YMn2O5": 91.5}, "competitiveness": 0.00021310231760735487, "energy_per_atom": -0.06247467369526219, "@module": "rxn_ca.reactions.scored_reaction", "@class": "ScoredReaction"}, {"reactants": {"YMn2O5": 91.5}, "products": {"MnO2": 51.62, "YMnO3": 64.99}, "competitiveness": 3.172774862969188e-10, "energy_per_atom": 0.06247467369526029, "@module": "rxn_ca.reactions.scored_reaction", "@class": "ScoredReaction"}, {"reactants": {"LiMn4O8": 291.23}, "products": {"Li2MnO2": 48.08, "MnO2": 361.34}, "competitiveness": 1.060223278583314e-10, "energy_per_atom": 0.0685285549826327, "@module": "rxn_ca.reactions.scored_reaction", "@class": "ScoredReaction"}, {"reactants": {"Li2MnO2": 48.08, "MnO2": 361.34}, "products": {"LiMn4O8": 291.23}, "competitiveness": 0.00021889735980420272, "energy_per_atom": -0.0685285549826327, "@module": "rxn_ca.reactions.scored_reaction", "@class": "ScoredReaction"}, {"reactants": {"MnO2": 51.62, "LiMnO2": 12.87}, "products": {"LiMn4O8": 48.54}, "competitiveness": 2.210531105186364e-05, "energy_per_atom": -0.003892152747984456, "@module": "rxn_ca.reactions.scored_reaction", "@class": "ScoredReaction"}, {"reactants": {"LiMn4O8": 48.54}, "products": {"MnO2": 51.62, "LiMnO2": 12.87}, "competitiveness": 9.192499392038327e-06, "energy_per_atom": 0.003892152747984456, "@module": "rxn_ca.reactions.scored_reaction", "@class": "ScoredReaction"}, {"reactants": {"MnO2": 51.62, "LiMn2O4": 37.16}, "products": {"LiMn4O8": 72.81}, "competitiveness": 6.664459504273685e-07, "energy_per_atom": 0.025605711195634887, "@module": "rxn_ca.reactions.scored_reaction", "@class": "ScoredReaction"}, {"reactants": {"LiMn4O8": 72.81}, "products": {"MnO2": 51.62, "LiMn2O4": 37.16}, "competitiveness": 8.144799485874634e-05, "energy_per_atom": -0.0256057111956349, "@module": "rxn_ca.reactions.scored_reaction", "@class": "ScoredReaction"}, {"reactants": {"LiMn4O8": 145.62}, "products": {"Li": 20.11, "MnO2": 206.48}, "competitiveness": 0.0, "energy_per_atom": 0.24187735897044912, "@module": "rxn_ca.reactions.scored_reaction", "@class": "ScoredReaction"}, {"reactants": {"Li": 20.11, "MnO2": 206.48}, "products": {"LiMn4O8": 145.62}, "competitiveness": 0.15848627969057164, "energy_per_atom": -0.24187735897044943, "@module": "rxn_ca.reactions.scored_reaction", "@class": "ScoredReaction"}, {"reactants": {"Li2O": 25.28, "MnO2": 51.62}, "products": {"Li2MnO3": 52.06}, "competitiveness": 0.00022526237560080707, "energy_per_atom": -0.23542720917437876, "@module": "rxn_ca.reactions.scored_reaction", "@class": "ScoredReaction"}, {"reactants": {"Li2MnO3": 52.06}, "products": {"Li2O": 25.28, "MnO2": 51.62}, "competitiveness": 0.0, "energy_per_atom": 0.23542720917437868, "@module": "rxn_ca.reactions.scored_reaction", "@class": "ScoredReaction"}, {"reactants": {"LiMnO2": 77.19}, "products": {"MnO2": 51.62, "Li2MnO2": 48.08}, "competitiveness": 0.0, "energy_per_atom": 0.2100683072626086, "@module": "rxn_ca.reactions.scored_reaction", "@class": "ScoredReaction"}, {"reactants": {"MnO2": 25.81, "Li2MnO2": 24.04}, "products": {"LiMnO2": 38.6}, "competitiveness": 0.00022526237560080707, "energy_per_atom": -0.21006830726260842, "@module": "rxn_ca.reactions.scored_reaction", "@class": "ScoredReaction"}, {"reactants": {"LiMn2O4": 49.55}, "products": {"MnO2": 51.62, "Li2MnO2": 16.03}, "competitiveness": 0.0, "energy_per_atom": 0.17482078004535492, "@module": "rxn_ca.reactions.scored_reaction", "@class": "ScoredReaction"}, {"reactants": {"MnO2": 51.62, "Li2MnO2": 16.03}, "products": {"LiMn2O4": 49.55}, "competitiveness": 0.00022526237560072153, "energy_per_atom": -0.174820780045355, "@module": "rxn_ca.reactions.scored_reaction", "@class": "ScoredReaction"}, {"reactants": {"Li": 20.11, "MnO2": 25.81}, "products": {"Li2MnO2": 24.04}, "competitiveness": 0.15848627969057164, "energy_per_atom": -0.9014137807366452, "@module": "rxn_ca.reactions.scored_reaction", "@class": "ScoredReaction"}, {"reactants": {"Li2MnO2": 24.04}, "products": {"Li": 20.11, "MnO2": 25.81}, "competitiveness": 0.0, "energy_per_atom": 0.9014137807366451, "@module": "rxn_ca.reactions.scored_reaction", "@class": "ScoredReaction"}, {"reactants": {"MnO2": 51.62, "LiMnO2": 38.6}, "products": {"LiMn2O4": 74.33}, "competitiveness": 0.00020048799500769888, "energy_per_atom": -0.05478174732386546, "@module": "rxn_ca.reactions.scored_reaction", "@class": "ScoredReaction"}, {"reactants": {"LiMn2O4": 74.33}, "products": {"MnO2": 51.62, "LiMnO2": 38.6}, "competitiveness": 2.9109345453355833e-09, "energy_per_atom": 0.05478174732386453, "@module": "rxn_ca.reactions.scored_reaction", "@class": "ScoredReaction"}, {"reactants": {"Mn23C6": 282.78, "Mn5C2": 322.19}, "products": {"Mn3C": 587.69}, "competitiveness": 3.922876311667165e-06, "energy_per_atom": 0.008206053270469891, "@module": "rxn_ca.reactions.scored_reaction", "@class": "ScoredReaction"}, {"reactants": {"Mn3C": 587.69}, "products": {"Mn23C6": 282.78, "Mn5C2": 322.19}, "competitiveness": 1.787680156020473e-05, "energy_per_atom": -0.008206053270469887, "@module": "rxn_ca.reactions.scored_reaction", "@class": "ScoredReaction"}, {"reactants": {"Mn7C3": 88.87, "Mn3C": 36.73}, "products": {"Mn5C2": 128.88}, "competitiveness": 7.873040372489271e-06, "energy_per_atom": 0.0011075598265315317, "@module": "rxn_ca.reactions.scored_reaction", "@class": "ScoredReaction"}, {"reactants": {"Mn5C2": 128.88}, "products": {"Mn7C3": 88.87, "Mn3C": 36.73}, "competitiveness": 9.66676161454749e-06, "energy_per_atom": -0.0011075598265315326, "@module": "rxn_ca.reactions.scored_reaction", "@class": "ScoredReaction"}, {"reactants": {"Mn": 11.04, "Mn5C2": 64.44}, "products": {"Mn3C": 73.46}, "competitiveness": 2.6026629174612415e-05, "energy_per_atom": -0.006643792724964564, "@module": "rxn_ca.reactions.scored_reaction", "@class": "ScoredReaction"}, {"reactants": {"Mn3C": 73.46}, "products": {"Mn": 11.04, "Mn5C2": 64.44}, "competitiveness": 4.439715154961968e-06, "energy_per_atom": 0.0066437927249645675, "@module": "rxn_ca.reactions.scored_reaction", "@class": "ScoredReaction"}, {"reactants": {"Mn5C2": 108.74}, "products": {"Mn7C3": 88.87, "Mn23C6": 17.67}, "competitiveness": 1.2643115695011186e-05, "energy_per_atom": -0.004091432859540402, "@module": "rxn_ca.reactions.scored_reaction", "@class": "ScoredReaction"}, {"reactants": {"Mn7C3": 88.87, "Mn23C6": 17.67}, "products": {"Mn5C2": 108.74}, "competitiveness": 6.1254639988897455e-06, "energy_per_atom": 0.004091432859540399, "@module": "rxn_ca.reactions.scored_reaction", "@class": "ScoredReaction"}, {"reactants": {"Mn23C6": 35.35}, "products": {"Mn": 11.04, "Mn5C2": 24.16}, "competitiveness": 1.2647225880112281e-07, "energy_per_atom": 0.032772073920958725, "@module": "rxn_ca.reactions.scored_reaction", "@class": "ScoredReaction"}, {"reactants": {"Mn": 11.04, "Mn5C2": 24.16}, "products": {"Mn23C6": 35.35}, "competitiveness": 0.00011656339914867584, "energy_per_atom": -0.032772073920958725, "@module": "rxn_ca.reactions.scored_reaction", "@class": "ScoredReaction"}, {"reactants": {"Mn": 11.04, "Mn7C3": 177.74}, "products": {"Mn5C2": 193.32}, "competitiveness": 1.596705554566674e-05, "energy_per_atom": -0.001054222221753944, "@module": "rxn_ca.reactions.scored_reaction", "@class": "ScoredReaction"}, {"reactants": {"Mn5C2": 193.32}, "products": {"Mn": 11.04, "Mn7C3": 177.74}, "competitiveness": 7.867466638548812e-06, "energy_per_atom": 0.001054222221753944, "@module": "rxn_ca.reactions.scored_reaction", "@class": "ScoredReaction"}, {"reactants": {"Mn3C": 198.34}, "products": {"Mn7C3": 88.87, "Mn23C6": 113.11}, "competitiveness": 2.121050662114111e-05, "energy_per_atom": -0.010443555615531014, "@module": "rxn_ca.reactions.scored_reaction", "@class": "ScoredReaction"}, {"reactants": {"Mn7C3": 88.87, "Mn23C6": 113.11}, "products": {"Mn3C": 198.34}, "competitiveness": 3.0320136144854282e-06, "energy_per_atom": 0.010443555615531005, "@module": "rxn_ca.reactions.scored_reaction", "@class": "ScoredReaction"}, {"reactants": {"Mn23C6": 56.56}, "products": {"Mn": 11.04, "Mn3C": 44.08}, "competitiveness": 3.068064906127678e-07, "energy_per_atom": 0.027273762700298392, "@module": "rxn_ca.reactions.scored_reaction", "@class": "ScoredReaction"}, {"reactants": {"Mn": 11.04, "Mn3C": 44.08}, "products": {"Mn23C6": 56.56}, "competitiveness": 9.38128950015937e-05, "energy_per_atom": -0.027273762700298403, "@module": "rxn_ca.reactions.scored_reaction", "@class": "ScoredReaction"}, {"reactants": {"Mn": 11.04, "Mn7C3": 44.44}, "products": {"Mn3C": 55.1}, "competitiveness": 2.8041197426763283e-05, "energy_per_atom": -0.007566237168999256, "@module": "rxn_ca.reactions.scored_reaction", "@class": "ScoredReaction"}, {"reactants": {"Mn3C": 55.1}, "products": {"Mn": 11.04, "Mn7C3": 44.44}, "competitiveness": 4.010044805030599e-06, "energy_per_atom": 0.007566237168999259, "@module": "rxn_ca.reactions.scored_reaction", "@class": "ScoredReaction"}, {"reactants": {"Mn": 11.04, "Mn7C3": 19.75}, "products": {"Mn23C6": 31.42}, "competitiveness": 0.00011969334869415703, "energy_per_atom": -0.03353547621947019, "@module": "rxn_ca.reactions.scored_reaction", "@class": "ScoredReaction"}, {"reactants": {"Mn23C6": 31.42}, "products": {"Mn": 11.04, "Mn7C3": 19.75}, "competitiveness": 1.1122258614783867e-07, "energy_per_atom": 0.03353547621947017, "@module": "rxn_ca.reactions.scored_reaction", "@class": "ScoredReaction"}, {"reactants": {"YMn12": 13.45}, "products": {"Mn": 11.04, "Y": 2.71}, "competitiveness": 4.499705571442222e-06, "energy_per_atom": 0.00952233712461412, "@module": "rxn_ca.reactions.scored_reaction", "@class": "ScoredReaction"}, {"reactants": {"Mn": 11.04, "Y": 2.71}, "products": {"YMn12": 13.45}, "competitiveness": 3.266078733698476e-05, "energy_per_atom": -0.009522337124614118, "@module": "rxn_ca.reactions.scored_reaction", "@class": "ScoredReaction"}, {"reactants": {"Li2MnO2": 48.08}, "products": {"Li2O2": 31.55, "Mn": 11.04}, "competitiveness": 0.0, "energy_per_atom": 0.6947506845886414, "@module": "rxn_ca.reactions.scored_reaction", "@class": "ScoredReaction"}, {"reactants": {"Li2O2": 31.55, "Mn": 11.04}, "products": {"Li2MnO2": 48.08}, "competitiveness": 0.00021018780243679886, "energy_per_atom": -0.6947506845886415, "@module": "rxn_ca.reactions.scored_reaction", "@class": "ScoredReaction"}, {"reactants": {"YMn2O5": 183.01}, "products": {"Mn2O3": 55.57, "Y2Mn2O7": 127.17}, "competitiveness": 7.387345308165209e-08, "energy_per_atom": 0.03595123157799814, "@module": "rxn_ca.reactions.scored_reaction", "@class": "ScoredReaction"}, {"reactants": {"Mn2O3": 27.78, "Y2Mn2O7": 63.58}, "products": {"YMn2O5": 91.5}, "competitiveness": 0.00026854346198519776, "energy_per_atom": -0.03595123157799796, "@module": "rxn_ca.reactions.scored_reaction", "@class": "ScoredReaction"}, {"reactants": {"YMnO3": 129.97}, "products": {"Mn2O3": 55.57, "Y2O3": 76.65}, "competitiveness": 3.0508009788687983e-09, "energy_per_atom": 0.05189221017311425, "@module": "rxn_ca.reactions.scored_reaction", "@class": "ScoredReaction"}, {"reactants": {"Mn2O3": 27.78, "Y2O3": 38.32}, "products": {"YMnO3": 64.99}, "competitiveness": 0.0003753312160411852, "energy_per_atom": -0.05189221017311744, "@module": "rxn_ca.reactions.scored_reaction", "@class": "ScoredReaction"}, {"reactants": {"LiMnO2": 77.19}, "products": {"Li2O": 25.28, "Mn2O3": 55.57}, "competitiveness": 3.189466270386439e-18, "energy_per_atom": 0.12305596963842647, "@module": "rxn_ca.reactions.scored_reaction", "@class": "ScoredReaction"}, {"reactants": {"Mn2O3": 27.78, "Li2O": 12.64}, "products": {"LiMnO2": 38.6}, "competitiveness": 0.0004360601368543835, "energy_per_atom": -0.12305596963842741, "@module": "rxn_ca.reactions.scored_reaction", "@class": "ScoredReaction"}, {"reactants": {"Li2O2": 15.78, "Mn2O3": 55.57}, "products": {"LiMn2O4": 74.33}, "competitiveness": 0.0004360610314666685, "energy_per_atom": -0.15332772150628746, "@module": "rxn_ca.reactions.scored_reaction", "@class": "ScoredReaction"}, {"reactants": {"LiMn2O4": 148.66}, "products": {"Li2O2": 31.55, "Mn2O3": 111.14}, "competitiveness": 0.0, "energy_per_atom": 0.1533277215062876, "@module": "rxn_ca.reactions.scored_reaction", "@class": "ScoredReaction"}, {"reactants": {"LiC": 25.07}, "products": {"Li": 20.11, "LiC12": 11.29}, "competitiveness": 0.0, "energy_per_atom": 0.13936500377120983, "@module": "rxn_ca.reactions.scored_reaction", "@class": "ScoredReaction"}, {"reactants": {"Li": 18.44, "LiC12": 10.35}, "products": {"LiC": 22.98}, "competitiveness": 0.15848627478727295, "energy_per_atom": -0.13936500377120983, "@module": "rxn_ca.reactions.scored_reaction", "@class": "ScoredReaction"}, {"reactants": {"LiMn4O8": 20.8, "Li2MnO2": 20.6}, "products": {"LiMnO2": 38.6}, "competitiveness": 0.0001967785202829338, "energy_per_atom": -0.17825147816352335, "@module": "rxn_ca.reactions.scored_reaction", "@class": "ScoredReaction"}, {"reactants": {"LiMnO2": 90.06}, "products": {"Li2MnO2": 48.08, "LiMn4O8": 48.54}, "competitiveness": 0.0, "energy_per_atom": 0.17825147816352932, "@module": "rxn_ca.reactions.scored_reaction", "@class": "ScoredReaction"}, {"reactants": {"LiMn4O8": 62.41, "Li2MnO2": 13.74}, "products": {"LiMn2O4": 74.33}, "competitiveness": 0.00019677774532648608, "energy_per_atom": -0.12027764444693423, "@module": "rxn_ca.reactions.scored_reaction", "@class": "ScoredReaction"}, {"reactants": {"LiMn2O4": 260.15}, "products": {"Li2MnO2": 48.08, "LiMn4O8": 218.42}, "competitiveness": 1.0943791346238482e-17, "energy_per_atom": 0.12027764444693362, "@module": "rxn_ca.reactions.scored_reaction", "@class": "ScoredReaction"}, {"reactants": {"Li2MnO2": 27.47}, "products": {"Li": 20.11, "LiMn4O8": 20.8}, "competitiveness": 0.0, "energy_per_atom": 0.7441934974058579, "@module": "rxn_ca.reactions.scored_reaction", "@class": "ScoredReaction"}, {"reactants": {"Li": 20.11, "LiMn4O8": 20.8}, "products": {"Li2MnO2": 27.47}, "competitiveness": 0.15848627969057164, "energy_per_atom": -0.7441934974058562, "@module": "rxn_ca.reactions.scored_reaction", "@class": "ScoredReaction"}, {"reactants": {"LiMn4O8": 48.54, "LiMnO2": 25.73}, "products": {"LiMn2O4": 74.33}, "competitiveness": 0.00017039715623944223, "energy_per_atom": -0.05237231943225672, "@module": "rxn_ca.reactions.scored_reaction", "@class": "ScoredReaction"}, {"reactants": {"LiMn2O4": 222.99}, "products": {"LiMn4O8": 145.62, "LiMnO2": 77.19}, "competitiveness": 4.893963761007827e-09, "energy_per_atom": 0.05237231943225584, "@module": "rxn_ca.reactions.scored_reaction", "@class": "ScoredReaction"}, {"reactants": {"LiMnO2": 51.46}, "products": {"Li": 20.11, "LiMn4O8": 48.54}, "competitiveness": 0.0, "energy_per_atom": 0.5769265660595218, "@module": "rxn_ca.reactions.scored_reaction", "@class": "ScoredReaction"}, {"reactants": {"Li": 15.08, "LiMn4O8": 36.4}, "products": {"LiMnO2": 38.6}, "competitiveness": 0.15848627969057164, "energy_per_atom": -0.5769265660595236, "@module": "rxn_ca.reactions.scored_reaction", "@class": "ScoredReaction"}, {"reactants": {"Li": 10.06, "LiMn4O8": 72.81}, "products": {"LiMn2O4": 74.33}, "competitiveness": 0.15848627969057164, "energy_per_atom": -0.2721538684073125, "@module": "rxn_ca.reactions.scored_reaction", "@class": "ScoredReaction"}, {"reactants": {"LiMn2O4": 148.66}, "products": {"Li": 20.11, "LiMn4O8": 145.62}, "competitiveness": 0.0, "energy_per_atom": 0.2721538684073113, "@module": "rxn_ca.reactions.scored_reaction", "@class": "ScoredReaction"}, {"reactants": {"Li2O": 50.56}, "products": {"Li2O2": 31.55, "Li": 40.22}, "competitiveness": 0.0, "energy_per_atom": 0.9330605810205318, "@module": "rxn_ca.reactions.scored_reaction", "@class": "ScoredReaction"}, {"reactants": {"Li2O2": 15.78, "Li": 20.11}, "products": {"Li2O": 25.28}, "competitiveness": 0.15848627969057164, "energy_per_atom": -0.9330605810205349, "@module": "rxn_ca.reactions.scored_reaction", "@class": "ScoredReaction"}, {"reactants": {"Li2O2": 15.78, "LiCO2": 42.27}, "products": {"Li2CO3": 57.22}, "competitiveness": 0.027562248784304116, "energy_per_atom": -0.252642941016252, "@module": "rxn_ca.reactions.scored_reaction", "@class": "ScoredReaction"}, {"reactants": {"Li2CO3": 114.45}, "products": {"Li2O2": 31.55, "LiCO2": 84.53}, "competitiveness": 0.0, "energy_per_atom": 0.2526429410162509, "@module": "rxn_ca.reactions.scored_reaction", "@class": "ScoredReaction"}, {"reactants": {"Li2MnO3": 104.11}, "products": {"Li2O2": 31.55, "LiMnO2": 77.19}, "competitiveness": 0.0, "energy_per_atom": 0.18632288620263707, "@module": "rxn_ca.reactions.scored_reaction", "@class": "ScoredReaction"}, {"reactants": {"Li2O2": 15.78, "LiMnO2": 38.6}, "products": {"Li2MnO3": 52.06}, "competitiveness": 0.00017843576530214979, "energy_per_atom": -0.18632288620263773, "@module": "rxn_ca.reactions.scored_reaction", "@class": "ScoredReaction"}, {"reactants": {"LiMnO2": 115.79}, "products": {"Li2MnO2": 48.08, "LiMn2O4": 74.33}, "competitiveness": 7.31209905422973e-16, "energy_per_atom": 0.10808951890281868, "@module": "rxn_ca.reactions.scored_reaction", "@class": "ScoredReaction"}, {"reactants": {"LiMn2O4": 24.78, "Li2MnO2": 16.03}, "products": {"LiMnO2": 38.6}, "competitiveness": 0.00021474387649569364, "energy_per_atom": -0.10808951890281752, "@module": "rxn_ca.reactions.scored_reaction", "@class": "ScoredReaction"}, {"reactants": {"Li": 20.11, "LiMnO2": 38.6}, "products": {"Li2MnO2": 48.08}, "competitiveness": 0.15848627969057164, "energy_per_atom": -0.28265224455823695, "@module": "rxn_ca.reactions.scored_reaction", "@class": "ScoredReaction"}, {"reactants": {"Li2MnO2": 48.08}, "products": {"Li": 20.11, "LiMnO2": 38.6}, "competitiveness": 0.0, "energy_per_atom": 0.2826522445582371, "@module": "rxn_ca.reactions.scored_reaction", "@class": "ScoredReaction"}, {"reactants": {"Li2MnO2": 32.05}, "products": {"Li": 20.11, "LiMn2O4": 24.78}, "competitiveness": 0.0, "energy_per_atom": 0.5536857895207352, "@module": "rxn_ca.reactions.scored_reaction", "@class": "ScoredReaction"}, {"reactants": {"Li": 20.11, "LiMn2O4": 24.78}, "products": {"Li2MnO2": 32.05}, "competitiveness": 0.15848627969057164, "energy_per_atom": -0.5536857895207352, "@module": "rxn_ca.reactions.scored_reaction", "@class": "ScoredReaction"}, {"reactants": {"LiMnO2": 77.19}, "products": {"Li": 20.11, "LiMn2O4": 74.33}, "competitiveness": 0.0, "energy_per_atom": 0.3387919312031245, "@module": "rxn_ca.reactions.scored_reaction", "@class": "ScoredReaction"}, {"reactants": {"Li": 10.06, "LiMn2O4": 37.16}, "products": {"LiMnO2": 38.6}, "competitiveness": 0.15848627969057164, "energy_per_atom": -0.3387919312031231, "@module": "rxn_ca.reactions.scored_reaction", "@class": "ScoredReaction"}, {"reactants": {"LiCl": 32.86}, "products": {"Li": 20.11, "Cl2": 35.18}, "competitiveness": 0.0, "energy_per_atom": 1.9892614220198854, "@module": "rxn_ca.reactions.scored_reaction", "@class": "ScoredReaction"}, {"reactants": {"Li": 20.11, "Cl2": 35.18}, "products": {"LiCl": 32.86}, "competitiveness": 0.15848627969057164, "energy_per_atom": -1.9892614220198868, "@module": "rxn_ca.reactions.scored_reaction", "@class": "ScoredReaction"}, {"reactants": {"MnCO3": 53.63}, "products": {"CO2": 41.53, "MnO": 27.84}, "competitiveness": 4.062129872143645e-12, "energy_per_atom": 0.09008169088284865, "@module": "rxn_ca.reactions.scored_reaction", "@class": "ScoredReaction"}, {"reactants": {"MnO": 27.84, "CO2": 41.53}, "products": {"MnCO3": 53.63}, "competitiveness": 0.00011352072444261535, "energy_per_atom": -0.09008169088284924, "@module": "rxn_ca.reactions.scored_reaction", "@class": "ScoredReaction"}, {"reactants": {"Li2O": 25.28, "CO2": 41.53}, "products": {"Li2CO3": 57.22}, "competitiveness": 0.00016034529178816904, "energy_per_atom": -0.28039766067759675, "@module": "rxn_ca.reactions.scored_reaction", "@class": "ScoredReaction"}, {"reactants": {"Li2CO3": 57.22}, "products": {"Li2O": 25.28, "CO2": 41.53}, "competitiveness": 0.0, "energy_per_atom": 0.28039766067759664, "@module": "rxn_ca.reactions.scored_reaction", "@class": "ScoredReaction"}, {"reactants": {"Li": 20.11, "CO2": 41.53}, "products": {"LiCO2": 42.27}, "competitiveness": 0.15848627969057164, "energy_per_atom": -0.7414275152574177, "@module": "rxn_ca.reactions.scored_reaction", "@class": "ScoredReaction"}, {"reactants": {"LiCO2": 42.27}, "products": {"Li": 20.11, "CO2": 41.53}, "competitiveness": 0.0, "energy_per_atom": 0.7414275152574181, "@module": "rxn_ca.reactions.scored_reaction", "@class": "ScoredReaction"}, {"reactants": {"Mn3C": 36.73, "C": 2.18}, "products": {"Mn5C2": 38.66}, "competitiveness": 8.261571650872051e-06, "energy_per_atom": 0.0006115579510517867, "@module": "rxn_ca.reactions.scored_reaction", "@class": "ScoredReaction"}, {"reactants": {"Mn5C2": 38.66}, "products": {"Mn3C": 36.73, "C": 2.18}, "competitiveness": 9.228502819552109e-06, "energy_per_atom": -0.000611557951051787, "@module": "rxn_ca.reactions.scored_reaction", "@class": "ScoredReaction"}, {"reactants": {"Mn5C2": 296.42}, "products": {"Mn23C6": 282.78, "C": 34.91}, "competitiveness": 3.4119777059593466e-05, "energy_per_atom": -0.01758646284536501, "@module": "rxn_ca.reactions.scored_reaction", "@class": "ScoredReaction"}, {"reactants": {"Mn23C6": 282.78, "C": 34.91}, "products": {"Mn5C2": 296.42}, "competitiveness": 1.238380615229114e-06, "energy_per_atom": 0.017586462845365008, "@module": "rxn_ca.reactions.scored_reaction", "@class": "ScoredReaction"}, {"reactants": {"Mn7C3": 63.48}, "products": {"Mn5C2": 64.44, "C": 1.56}, "competitiveness": 7.6224108595524855e-06, "energy_per_atom": 0.001293729417702429, "@module": "rxn_ca.reactions.scored_reaction", "@class": "ScoredReaction"}, {"reactants": {"Mn5C2": 64.44, "C": 1.56}, "products": {"Mn7C3": 63.48}, "competitiveness": 9.835284814805895e-06, "energy_per_atom": -0.0012937294177024286, "@module": "rxn_ca.reactions.scored_reaction", "@class": "ScoredReaction"}, {"reactants": {"Mn": 11.04, "C": 4.36}, "products": {"Mn5C2": 12.89}, "competitiveness": 0.00012278767342879186, "energy_per_atom": -0.034295182150629405, "@module": "rxn_ca.reactions.scored_reaction", "@class": "ScoredReaction"}, {"reactants": {"Mn5C2": 12.89}, "products": {"Mn": 11.04, "C": 4.36}, "competitiveness": 9.245596119669081e-08, "energy_per_atom": 0.03429518215062941, "@module": "rxn_ca.reactions.scored_reaction", "@class": "ScoredReaction"}, {"reactants": {"Mn3C": 281.6}, "products": {"Mn23C6": 282.78, "C": 18.18}, "competitiveness": 3.4817841599837294e-05, "energy_per_atom": -0.017823650139028875, "@module": "rxn_ca.reactions.scored_reaction", "@class": "ScoredReaction"}, {"reactants": {"Mn23C6": 282.78, "C": 18.18}, "products": {"Mn3C": 281.6}, "competitiveness": 1.199786668110452e-06, "energy_per_atom": 0.01782365013902888, "@module": "rxn_ca.reactions.scored_reaction", "@class": "ScoredReaction"}, {"reactants": {"Mn3C": 36.73, "C": 3.12}, "products": {"Mn7C3": 38.09}, "competitiveness": 9.355782153386349e-06, "energy_per_atom": -0.0006944026256716427, "@module": "rxn_ca.reactions.scored_reaction", "@class": "ScoredReaction"}, {"reactants": {"Mn7C3": 38.09}, "products": {"Mn3C": 36.73, "C": 3.12}, "competitiveness": 8.08060222541068e-06, "energy_per_atom": 0.0006944026256716426, "@module": "rxn_ca.reactions.scored_reaction", "@class": "ScoredReaction"}, {"reactants": {"Mn3C": 12.24}, "products": {"Mn": 11.04, "C": 3.64}, "competitiveness": 6.17705775366446e-08, "energy_per_atom": 0.036652077106765296, "@module": "rxn_ca.reactions.scored_reaction", "@class": "ScoredReaction"}, {"reactants": {"Mn": 11.04, "C": 3.64}, "products": {"Mn3C": 12.24}, "competitiveness": 0.00013221249902750328, "energy_per_atom": -0.03665207710676528, "@module": "rxn_ca.reactions.scored_reaction", "@class": "ScoredReaction"}, {"reactants": {"Mn7C3": 292.01}, "products": {"Mn23C6": 282.78, "C": 42.07}, "competitiveness": 3.0548429215672925e-05, "energy_per_atom": -0.015941004170755294, "@module": "rxn_ca.reactions.scored_reaction", "@class": "ScoredReaction"}, {"reactants": {"Mn23C6": 282.78, "C": 42.07}, "products": {"Mn7C3": 292.01}, "competitiveness": 1.537287222371768e-06, "energy_per_atom": 0.015941004170755294, "@module": "rxn_ca.reactions.scored_reaction", "@class": "ScoredReaction"}, {"reactants": {"Mn23C6": 12.29}, "products": {"Mn": 11.04, "C": 2.85}, "competitiveness": 9.698350056207176e-10, "energy_per_atom": 0.05760651616796623, "@module": "rxn_ca.reactions.scored_reaction", "@class": "ScoredReaction"}, {"reactants": {"Mn": 11.04, "C": 2.85}, "products": {"Mn23C6": 12.29}, "competitiveness": 0.0001921329986271207, "energy_per_atom": -0.05760651616796623, "@module": "rxn_ca.reactions.scored_reaction", "@class": "ScoredReaction"}, {"reactants": {"Mn": 11.04, "C": 4.67}, "products": {"Mn7C3": 12.7}, "competitiveness": 0.00012524583984576293, "energy_per_atom": -0.034903007925319245, "@module": "rxn_ca.reactions.scored_reaction", "@class": "ScoredReaction"}, {"reactants": {"Mn7C3": 12.7}, "products": {"Mn": 11.04, "C": 4.67}, "competitiveness": 8.261504281525649e-08, "energy_per_atom": 0.034903007925319245, "@module": "rxn_ca.reactions.scored_reaction", "@class": "ScoredReaction"}, {"reactants": {"Y2C": 69.49}, "products": {"C": 10.91, "Y": 64.93}, "competitiveness": 0.0, "energy_per_atom": 0.2894330504186417, "@module": "rxn_ca.reactions.scored_reaction", "@class": "ScoredReaction"}, {"reactants": {"C": 10.91, "Y": 64.93}, "products": {"Y2C": 69.49}, "competitiveness": 0.0001459068795646441, "energy_per_atom": -0.28943305041864165, "@module": "rxn_ca.reactions.scored_reaction", "@class": "ScoredReaction"}, {"reactants": {"Y2C": 69.49, "C": 16.36}, "products": {"Y4C5": 72.98}, "competitiveness": 8.71940040797169e-05, "energy_per_atom": -0.13442461253395582, "@module": "rxn_ca.reactions.scored_reaction", "@class": "ScoredReaction"}, {"reactants": {"Y4C5": 72.98}, "products": {"Y2C": 69.49, "C": 16.36}, "competitiveness": 2.0809847256770054e-20, "energy_per_atom": 0.13442461253395582, "@module": "rxn_ca.reactions.scored_reaction", "@class": "ScoredReaction"}, {"reactants": {"Y": 32.47, "Cl2O7": 224.02}, "products": {"ClO3": 196.0, "Y2O3": 38.32}, "competitiveness": 12.663639527748886, "energy_per_atom": -0.6786583626392029, "@module": "rxn_ca.reactions.scored_reaction", "@class": "ScoredReaction"}, {"reactants": {"ClO3": 196.0, "Y2O3": 38.32}, "products": {"Y": 32.47, "Cl2O7": 224.02}, "competitiveness": 0.0, "energy_per_atom": 0.6786583626392025, "@module": "rxn_ca.reactions.scored_reaction", "@class": "ScoredReaction"}, {"reactants": {"Cl2O7": 66.63, "Y2Cl3": 6.34}, "products": {"ClO3": 65.33, "Y3ClO4": 4.08}, "competitiveness": 12.663629860606605, "energy_per_atom": -0.1271302361333549, "@module": "rxn_ca.reactions.scored_reaction", "@class": "ScoredReaction"}, {"reactants": {"ClO3": 65.33, "Y3ClO4": 4.08}, "products": {"Cl2O7": 66.63, "Y2Cl3": 6.34}, "competitiveness": 4.639623179155819e-14, "energy_per_atom": 0.12713023613335495, "@module": "rxn_ca.reactions.scored_reaction", "@class": "ScoredReaction"}, {"reactants": {"Cl2O7": 66.38, "Y2Cl3": 5.09}, "products": {"ClO3": 65.33, "Y2O3": 2.84}, "competitiveness": 12.66314014698816, "energy_per_atom": -0.1097578624857294, "@module": "rxn_ca.reactions.scored_reaction", "@class": "ScoredReaction"}, {"reactants": {"ClO3": 65.33, "Y2O3": 2.84}, "products": {"Cl2O7": 66.38, "Y2Cl3": 5.09}, "competitiveness": 2.9073565976291873e-11, "energy_per_atom": 0.1097578624857294, "@module": "rxn_ca.reactions.scored_reaction", "@class": "ScoredReaction"}, {"reactants": {"YMnO3": 64.99, "Cl2O7": 74.67}, "products": {"ClO3": 65.33, "Y2Mn2O7": 63.58}, "competitiveness": 12.035264226492853, "energy_per_atom": -0.06330563996246322, "@module": "rxn_ca.reactions.scored_reaction", "@class": "ScoredReaction"}, {"reactants": {"ClO3": 65.33, "Y2Mn2O7": 63.58}, "products": {"YMnO3": 64.99, "Cl2O7": 74.67}, "competitiveness": 2.448655759601358e-05, "energy_per_atom": 0.06330563996246319, "@module": "rxn_ca.reactions.scored_reaction", "@class": "ScoredReaction"}, {"reactants": {"Y3ClO4": 132.6, "Cl2O7": 522.71}, "products": {"ClO3": 522.67, "Y2O3": 114.97}, "competitiveness": 5.5436080820614615, "energy_per_atom": -0.026835065947547775, "@module": "rxn_ca.reactions.scored_reaction", "@class": "ScoredReaction"}, {"reactants": {"ClO3": 522.67, "Y2O3": 114.97}, "products": {"Y3ClO4": 132.6, "Cl2O7": 522.71}, "competitiveness": 0.031059042661705116, "energy_per_atom": 0.02683506594754777, "@module": "rxn_ca.reactions.scored_reaction", "@class": "ScoredReaction"}, {"reactants": {"LiCl": 32.86, "Cl2O7": 522.71}, "products": {"ClO3": 522.67, "Li2O": 12.64}, "competitiveness": 0.9889217411677798, "energy_per_atom": -0.0013515270577228948, "@module": "rxn_ca.reactions.scored_reaction", "@class": "ScoredReaction"}, {"reactants": {"ClO3": 522.67, "Li2O": 12.64}, "products": {"LiCl": 32.86, "Cl2O7": 522.71}, "competitiveness": 0.7642820510324322, "energy_per_atom": 0.0013515270577228948, "@module": "rxn_ca.reactions.scored_reaction", "@class": "ScoredReaction"}, {"reactants": {"Li2O2": 15.78, "ClO3": 588.0}, "products": {"LiCl": 32.86, "Cl2O7": 597.38}, "competitiveness": 0.4615510302064395, "energy_per_atom": 0.0062340594319939035, "@module": "rxn_ca.reactions.scored_reaction", "@class": "ScoredReaction"}, {"reactants": {"LiCl": 32.86, "Cl2O7": 597.38}, "products": {"Li2O2": 15.78, "ClO3": 588.0}, "competitiveness": 1.5161759530744072, "energy_per_atom": -0.006234059431993902, "@module": "rxn_ca.reactions.scored_reaction", "@class": "ScoredReaction"}, {"reactants": {"Li": 20.11, "ClO3": 457.33}, "products": {"LiCl": 32.86, "Cl2O7": 448.04}, "competitiveness": 12.661130112824058, "energy_per_atom": -0.10156978236585922, "@module": "rxn_ca.reactions.scored_reaction", "@class": "ScoredReaction"}, {"reactants": {"LiCl": 32.86, "Cl2O7": 448.04}, "products": {"Li": 20.11, "ClO3": 457.33}, "competitiveness": 4.683854253463771e-10, "energy_per_atom": 0.10156978236585919, "@module": "rxn_ca.reactions.scored_reaction", "@class": "ScoredReaction"}, {"reactants": {"LiCO2": 21.13, "ClO3": 130.67}, "products": {"Cl2O7": 149.35, "LiC": 11.49}, "competitiveness": 0.0, "energy_per_atom": 0.3708096475292586, "@module": "rxn_ca.reactions.scored_reaction", "@class": "ScoredReaction"}, {"reactants": {"Cl2O7": 149.35, "LiC": 11.49}, "products": {"LiCO2": 21.13, "ClO3": 130.67}, "competitiveness": 12.663639527748886, "energy_per_atom": -0.3708096475292587, "@module": "rxn_ca.reactions.scored_reaction", "@class": "ScoredReaction"}, {"reactants": {"Li2O2": 31.55, "ClO3": 130.67}, "products": {"Cl2O7": 149.35, "Li2O": 25.28}, "competitiveness": 0.01375057354096364, "energy_per_atom": 0.031936350330341104, "@module": "rxn_ca.reactions.scored_reaction", "@class": "ScoredReaction"}, {"reactants": {"Cl2O7": 149.35, "Li2O": 25.28}, "products": {"Li2O2": 31.55, "ClO3": 130.67}, "competitiveness": 6.815291480251326, "energy_per_atom": -0.0319363503303411, "@module": "rxn_ca.reactions.scored_reaction", "@class": "ScoredReaction"}, {"reactants": {"Li": 20.11, "Cl2O7": 74.67}, "products": {"ClO3": 65.33, "Li2O": 12.64}, "competitiveness": 12.663639527748886, "energy_per_atom": -0.5437817900079346, "@module": "rxn_ca.reactions.scored_reaction", "@class": "ScoredReaction"}, {"reactants": {"ClO3": 65.33, "Li2O": 12.64}, "products": {"Li": 20.11, "Cl2O7": 74.67}, "competitiveness": 0.0, "energy_per_atom": 0.5437817900079345, "@module": "rxn_ca.reactions.scored_reaction", "@class": "ScoredReaction"}, {"reactants": {"Li": 40.22, "Cl2O7": 298.69}, "products": {"Li2O2": 31.55, "ClO3": 261.33}, "competitiveness": 12.663639527748886, "energy_per_atom": -0.31824179470256825, "@module": "rxn_ca.reactions.scored_reaction", "@class": "ScoredReaction"}, {"reactants": {"Li2O2": 31.55, "ClO3": 261.33}, "products": {"Li": 40.22, "Cl2O7": 298.69}, "competitiveness": 0.0, "energy_per_atom": 0.31824179470256825, "@module": "rxn_ca.reactions.scored_reaction", "@class": "ScoredReaction"}, {"reactants": {"Li2MnO2": 48.08, "Cl2O7": 149.35}, "products": {"ClO3": 130.67, "Li2MnO3": 52.06}, "competitiveness": 12.663639527748886, "energy_per_atom": -0.20622100296073792, "@module": "rxn_ca.reactions.scored_reaction", "@class": "ScoredReaction"}, {"reactants": {"ClO3": 130.67, "Li2MnO3": 52.06}, "products": {"Li2MnO2": 48.08, "Cl2O7": 149.35}, "competitiveness": 0.0, "energy_per_atom": 0.20622100296073795, "@module": "rxn_ca.reactions.scored_reaction", "@class": "ScoredReaction"}, {"reactants": {"CO2": 41.53, "CCl4": 21.72}, "products": {"ClO3": 43.56, "C": 12.73}, "competitiveness": 0.0, "energy_per_atom": 1.0812118347880002, "@module": "rxn_ca.reactions.scored_reaction", "@class": "ScoredReaction"}, {"reactants": {"ClO3": 43.56, "C": 12.73}, "products": {"CO2": 41.53, "CCl4": 21.72}, "competitiveness": 12.663639527748886, "energy_per_atom": -1.0812118347879998, "@module": "rxn_ca.reactions.scored_reaction", "@class": "ScoredReaction"}, {"reactants": {"MnCl2": 78.17, "MnO2": 361.34}, "products": {"ClO3": 130.67, "MnO": 222.69}, "competitiveness": 0.0, "energy_per_atom": 0.33689346623897365, "@module": "rxn_ca.reactions.scored_reaction", "@class": "ScoredReaction"}, {"reactants": {"ClO3": 130.67, "MnO": 222.69}, "products": {"MnCl2": 78.17, "MnO2": 361.34}, "competitiveness": 12.663639527748886, "energy_per_atom": -0.33689346623897365, "@module": "rxn_ca.reactions.scored_reaction", "@class": "ScoredReaction"}, {"reactants": {"ClO3": 130.67, "Mn5O8": 567.59}, "products": {"MnCl2": 78.17, "MnO2": 980.78}, "competitiveness": 11.625572709735367, "energy_per_atom": -0.05812117452093641, "@module": "rxn_ca.reactions.scored_reaction", "@class": "ScoredReaction"}, {"reactants": {"MnCl2": 78.17, "MnO2": 980.78}, "products": {"ClO3": 130.67, "Mn5O8": 567.59}, "competitiveness": 6.576659988776733e-09, "energy_per_atom": 0.05812117452093642, "@module": "rxn_ca.reactions.scored_reaction", "@class": "ScoredReaction"}, {"reactants": {"ClO3": 65.33, "Mn3O4": 165.45}, "products": {"MnCl2": 39.09, "MnO2": 283.91}, "competitiveness": 12.663501210782142, "energy_per_atom": -0.11576497781276429, "@module": "rxn_ca.reactions.scored_reaction", "@class": "ScoredReaction"}, {"reactants": {"MnCl2": 39.09, "MnO2": 283.91}, "products": {"ClO3": 65.33, "Mn3O4": 165.45}, "competitiveness": 2.749450350377636e-16, "energy_per_atom": 0.11576497781276429, "@module": "rxn_ca.reactions.scored_reaction", "@class": "ScoredReaction"}, {"reactants": {"MnCl2": 195.43, "MnO2": 421.56}, "products": {"ClO3": 65.33, "Mn8Cl3O10": 397.42}, "competitiveness": 5.4625317743243e-05, "energy_per_atom": 0.0025493291339462373, "@module": "rxn_ca.reactions.scored_reaction", "@class": "ScoredReaction"}, {"reactants": {"ClO3": 65.33, "Mn8Cl3O10": 397.42}, "products": {"MnCl2": 195.43, "MnO2": 421.56}, "competitiveness": 1.1031888110188033, "energy_per_atom": -0.0025493291339462407, "@module": "rxn_ca.reactions.scored_reaction", "@class": "ScoredReaction"}, {"reactants": {"MnCl2": 39.09, "MnO2": 77.43}, "products": {"ClO3": 65.33, "Mn": 22.07}, "competitiveness": 0.0, "energy_per_atom": 1.496989642277116, "@module": "rxn_ca.reactions.scored_reaction", "@class": "ScoredReaction"}, {"reactants": {"ClO3": 65.33, "Mn": 22.07}, "products": {"MnCl2": 39.09, "MnO2": 77.43}, "competitiveness": 12.663639527748886, "energy_per_atom": -1.4969896422771158, "@module": "rxn_ca.reactions.scored_reaction", "@class": "ScoredReaction"}, {"reactants": {"Mn2O3": 55.57, "ClO3": 16.33}, "products": {"MnCl2": 9.77, "MnO2": 96.79}, "competitiveness": 11.766806895729996, "energy_per_atom": -0.05969272369509952, "@module": "rxn_ca.reactions.scored_reaction", "@class": "ScoredReaction"}, {"reactants": {"MnCl2": 9.77, "MnO2": 96.79}, "products": {"Mn2O3": 55.57, "ClO3": 16.33}, "competitiveness": 4.595188812741964e-09, "energy_per_atom": 0.05969272369509953, "@module": "rxn_ca.reactions.scored_reaction", "@class": "ScoredReaction"}, {"reactants": {"ClO3": 196.0, "MnO": 417.55}, "products": {"Mn8Cl3O10": 298.06, "MnO2": 361.34}, "competitiveness": 12.663639527748886, "energy_per_atom": -0.3595005257509379, "@module": "rxn_ca.reactions.scored_reaction", "@class": "ScoredReaction"}, {"reactants": {"Mn8Cl3O10": 298.06, "MnO2": 361.34}, "products": {"ClO3": 196.0, "MnO": 417.55}, "competitiveness": 0.0, "energy_per_atom": 0.359500525750938, "@module": "rxn_ca.reactions.scored_reaction", "@class": "ScoredReaction"}, {"reactants": {"ClO3": 196.0, "Mn5O8": 1064.23}, "products": {"Mn8Cl3O10": 298.06, "MnO2": 1522.78}, "competitiveness": 11.720225547164533, "energy_per_atom": -0.059154778396260495, "@module": "rxn_ca.reactions.scored_reaction", "@class": "ScoredReaction"}, {"reactants": {"Mn8Cl3O10": 298.06, "MnO2": 1522.78}, "products": {"ClO3": 196.0, "Mn5O8": 1064.23}, "competitiveness": 2.509670396509582e-09, "energy_per_atom": 0.059154778396260564, "@module": "rxn_ca.reactions.scored_reaction", "@class": "ScoredReaction"}, {"reactants": {"Mn8Cl3O10": 99.35, "MnO2": 249.5}, "products": {"ClO3": 65.33, "Mn3O4": 206.82}, "competitiveness": 2.5819770301170464e-17, "energy_per_atom": 0.12020080780073024, "@module": "rxn_ca.reactions.scored_reaction", "@class": "ScoredReaction"}, {"reactants": {"ClO3": 65.33, "Mn3O4": 206.82}, "products": {"Mn8Cl3O10": 99.35, "MnO2": 249.5}, "competitiveness": 12.663588761465121, "energy_per_atom": -0.12020080780073027, "@module": "rxn_ca.reactions.scored_reaction", "@class": "ScoredReaction"}, {"reactants": {"Mn8Cl3O10": 19.87, "MnO2": 75.71}, "products": {"Mn2O3": 55.57, "ClO3": 13.07}, "competitiveness": 1.6208826141662355e-09, "energy_per_atom": 0.06104783026832826, "@module": "rxn_ca.reactions.scored_reaction", "@class": "ScoredReaction"}, {"reactants": {"Mn2O3": 55.57, "ClO3": 13.07}, "products": {"Mn8Cl3O10": 19.87, "MnO2": 75.71}, "competitiveness": 11.87630977399393, "energy_per_atom": -0.06104783026832825, "@module": "rxn_ca.reactions.scored_reaction", "@class": "ScoredReaction"}, {"reactants": {"ClO3": 65.33, "MnO": 176.3}, "products": {"MnCl2": 39.09, "Mn5O8": 165.55}, "competitiveness": 12.663639527748886, "energy_per_atom": -0.32303131826544734, "@module": "rxn_ca.reactions.scored_reaction", "@class": "ScoredReaction"}, {"reactants": {"MnCl2": 39.09, "Mn5O8": 165.55}, "products": {"ClO3": 65.33, "MnO": 176.3}, "competitiveness": 0.0, "energy_per_atom": 0.32303131826544734, "@module": "rxn_ca.reactions.scored_reaction", "@class": "ScoredReaction"}, {"reactants": {"MnO": 87.49, "ClO3": 18.67}, "products": {"Mn3O4": 82.73, "MnCl2": 11.17}, "competitiveness": 12.663639527748886, "energy_per_atom": -0.2873418301840027, "@module": "rxn_ca.reactions.scored_reaction", "@class": "ScoredReaction"}, {"reactants": {"MnCl2": 78.17, "Mn3O4": 579.09}, "products": {"ClO3": 130.67, "MnO": 612.4}, "competitiveness": 0.0, "energy_per_atom": 0.2873418301840028, "@module": "rxn_ca.reactions.scored_reaction", "@class": "ScoredReaction"}, {"reactants": {"ClO3": 65.33, "Mn": 38.63}, "products": {"MnCl2": 39.09, "MnO": 83.51}, "competitiveness": 12.663639527748886, "energy_per_atom": -1.6915133397011934, "@module": "rxn_ca.reactions.scored_reaction", "@class": "ScoredReaction"}, {"reactants": {"MnCl2": 39.09, "MnO": 83.51}, "products": {"ClO3": 65.33, "Mn": 38.63}, "competitiveness": 0.0, "energy_per_atom": 1.6915133397011939, "@module": "rxn_ca.reactions.scored_reaction", "@class": "ScoredReaction"}, {"reactants": {"Mn2O3": 55.57, "MnCl2": 11.17}, "products": {"ClO3": 18.67, "MnO": 59.65}, "competitiveness": 0.0, "energy_per_atom": 0.332976620672623, "@module": "rxn_ca.reactions.scored_reaction", "@class": "ScoredReaction"}, {"reactants": {"ClO3": 18.67, "MnO": 59.65}, "products": {"Mn2O3": 55.57, "MnCl2": 11.17}, "competitiveness": 12.663639527748886, "energy_per_atom": -0.33297662067262296, "@module": "rxn_ca.reactions.scored_reaction", "@class": "ScoredReaction"}, {"reactants": {"ClO3": 65.33, "Mn3O4": 392.95}, "products": {"MnCl2": 39.09, "Mn5O8": 390.22}, "competitiveness": 12.304468852939152, "energy_per_atom": -0.06849541885924927, "@module": "rxn_ca.reactions.scored_reaction", "@class": "ScoredReaction"}, {"reactants": {"MnCl2": 39.09, "Mn5O8": 390.22}, "products": {"ClO3": 65.33, "Mn3O4": 392.95}, "competitiveness": 5.539070181127594e-10, "energy_per_atom": 0.06849541885924924, "@module": "rxn_ca.reactions.scored_reaction", "@class": "ScoredReaction"}, {"reactants": {"MnCl2": 1153.02, "Mn5O8": 1738.25}, "products": {"ClO3": 65.33, "Mn8Cl3O10": 2831.59}, "competitiveness": 0.0008506222559059714, "energy_per_atom": -0.04962417088788531, "@module": "rxn_ca.reactions.scored_reaction", "@class": "ScoredReaction"}, {"reactants": {"ClO3": 65.33, "Mn8Cl3O10": 2831.59}, "products": {"MnCl2": 1153.02, "Mn5O8": 1738.25}, "competitiveness": 0.0005133621059501492, "energy_per_atom": 0.04962417088788531, "@module": "rxn_ca.reactions.scored_reaction", "@class": "ScoredReaction"}, {"reactants": {"MnCl2": 39.09, "Mn5O8": 53.21}, "products": {"ClO3": 65.33, "Mn": 26.21}, "competitiveness": 0.0, "energy_per_atom": 1.621822681497127, "@module": "rxn_ca.reactions.scored_reaction", "@class": "ScoredReaction"}, {"reactants": {"ClO3": 65.33, "Mn": 26.21}, "products": {"MnCl2": 39.09, "Mn5O8": 53.21}, "competitiveness": 12.663639527748886, "energy_per_atom": -1.6218226814971268, "@module": "rxn_ca.reactions.scored_reaction", "@class": "ScoredReaction"}, {"reactants": {"Mn2O3": 55.57, "ClO3": 3.44}, "products": {"MnCl2": 2.06, "Mn5O8": 56.01}, "competitiveness": 1.1172591700264034, "energy_per_atom": -0.0026902865417730306, "@module": "rxn_ca.reactions.scored_reaction", "@class": "ScoredReaction"}, {"reactants": {"MnCl2": 2.06, "Mn5O8": 56.01}, "products": {"Mn2O3": 55.57, "ClO3": 3.44}, "competitiveness": 5.3854585468806434e-05, "energy_per_atom": 0.002690286541773031, "@module": "rxn_ca.reactions.scored_reaction", "@class": "ScoredReaction"}, {"reactants": {"ClO3": 65.33, "Mn": 30.35}, "products": {"MnCl2": 39.09, "Mn3O4": 62.05}, "competitiveness": 12.663639527748886, "energy_per_atom": -1.7138890294148217, "@module": "rxn_ca.reactions.scored_reaction", "@class": "ScoredReaction"}, {"reactants": {"MnCl2": 39.09, "Mn3O4": 62.05}, "products": {"ClO3": 65.33, "Mn": 30.35}, "competitiveness": 0.0, "energy_per_atom": 1.713889029414821, "@module": "rxn_ca.reactions.scored_reaction", "@class": "ScoredReaction"}, {"reactants": {"Mn2O3": 55.57, "MnCl2": 3.55}, "products": {"ClO3": 5.94, "Mn3O4": 56.4}, "competitiveness": 5.431311190309237e-10, "energy_per_atom": 0.06857373873424631, "@module": "rxn_ca.reactions.scored_reaction", "@class": "ScoredReaction"}, {"reactants": {"ClO3": 5.94, "Mn3O4": 56.4}, "products": {"Mn2O3": 55.57, "MnCl2": 3.55}, "competitiveness": 12.307645246305926, "energy_per_atom": -0.06857373873424638, "@module": "rxn_ca.reactions.scored_reaction", "@class": "ScoredReaction"}, {"reactants": {"MnCl2": 78.17, "Mn8Cl3O10": 1788.37}, "products": {"ClO3": 1306.66, "Mn": 540.83}, "competitiveness": 0.0, "energy_per_atom": 1.70302615518953, "@module": "rxn_ca.reactions.scored_reaction", "@class": "ScoredReaction"}, {"reactants": {"Mn": 90.14, "ClO3": 217.78}, "products": {"Mn8Cl3O10": 298.06, "MnCl2": 13.03}, "competitiveness": 12.663639527748886, "energy_per_atom": -1.7030261551895296, "@module": "rxn_ca.reactions.scored_reaction", "@class": "ScoredReaction"}, {"reactants": {"Mn2O3": 55.57, "MnCl2": 39.09}, "products": {"ClO3": 65.33, "Mn": 27.59}, "competitiveness": 0.0, "energy_per_atom": 1.6721947653704254, "@module": "rxn_ca.reactions.scored_reaction", "@class": "ScoredReaction"}, {"reactants": {"ClO3": 65.33, "Mn": 27.59}, "products": {"Mn2O3": 55.57, "MnCl2": 39.09}, "competitiveness": 12.663639527748886, "energy_per_atom": -1.6721947653704263, "@module": "rxn_ca.reactions.scored_reaction", "@class": "ScoredReaction"}, {"reactants": {"ClO3": 65.33, "MnO": 182.48}, "products": {"Mn8Cl3O10": 99.35, "Mn5O8": 110.36}, "competitiveness": 12.663639527748886, "energy_per_atom": -0.34638875650621237, "@module": "rxn_ca.reactions.scored_reaction", "@class": "ScoredReaction"}, {"reactants": {"Mn8Cl3O10": 99.35, "Mn5O8": 110.36}, "products": {"ClO3": 65.33, "MnO": 182.48}, "competitiveness": 0.0, "energy_per_atom": 0.3463887565062123, "@module": "rxn_ca.reactions.scored_reaction", "@class": "ScoredReaction"}, {"reactants": {"Mn3O4": 82.73, "Mn8Cl3O10": 42.58}, "products": {"ClO3": 28.0, "MnO": 115.32}, "competitiveness": 0.0, "energy_per_atom": 0.31364791516245627, "@module": "rxn_ca.reactions.scored_reaction", "@class": "ScoredReaction"}, {"reactants": {"ClO3": 28.0, "MnO": 115.32}, "products": {"Mn3O4": 82.73, "Mn8Cl3O10": 42.58}, "competitiveness": 12.663639527748886, "energy_per_atom": -0.31364791516245677, "@module": "rxn_ca.reactions.scored_reaction", "@class": "ScoredReaction"}, {"reactants": {"Mn2O3": 55.57, "Mn8Cl3O10": 42.58}, "products": {"ClO3": 28.0, "MnO": 87.49}, "competitiveness": 0.0, "energy_per_atom": 0.35119090138149395, "@module": "rxn_ca.reactions.scored_reaction", "@class": "ScoredReaction"}, {"reactants": {"MnO": 87.49, "ClO3": 28.0}, "products": {"Mn2O3": 55.57, "Mn8Cl3O10": 42.58}, "competitiveness": 12.663639527748886, "energy_per_atom": -0.35119090138149384, "@module": "rxn_ca.reactions.scored_reaction", "@class": "ScoredReaction"}, {"reactants": {"Mn8Cl3O10": 99.35, "Mn5O8": 342.92}, "products": {"ClO3": 65.33, "Mn3O4": 406.74}, "competitiveness": 2.2350310552469902e-11, "energy_per_atom": 0.0779691034818067, "@module": "rxn_ca.reactions.scored_reaction", "@class": "ScoredReaction"}, {"reactants": {"ClO3": 65.33, "Mn3O4": 406.74}, "products": {"Mn8Cl3O10": 99.35, "Mn5O8": 342.92}, "competitiveness": 12.552326756555143, "energy_per_atom": -0.0779691034818067, "@module": "rxn_ca.reactions.scored_reaction", "@class": "ScoredReaction"}, {"reactants": {"Mn8Cl3O10": 5.05, "Mn5O8": 52.91}, "products": {"Mn2O3": 55.57, "ClO3": 3.32}, "competitiveness": 1.8090544367026402e-05, "energy_per_atom": 0.006156523442805691, "@module": "rxn_ca.reactions.scored_reaction", "@class": "ScoredReaction"}, {"reactants": {"Mn2O3": 55.57, "ClO3": 3.32}, "products": {"Mn8Cl3O10": 5.05, "Mn5O8": 52.91}, "competitiveness": 1.5064913088886147, "energy_per_atom": -0.006156523442805693, "@module": "rxn_ca.reactions.scored_reaction", "@class": "ScoredReaction"}, {"reactants": {"Mn3O4": 62.76, "ClO3": 6.76}, "products": {"Mn2O3": 55.57, "Mn8Cl3O10": 10.28}, "competitiveness": 12.50247993563188, "energy_per_atom": -0.07514305894437073, "@module": "rxn_ca.reactions.scored_reaction", "@class": "ScoredReaction"}, {"reactants": {"Mn2O3": 55.57, "Mn8Cl3O10": 10.28}, "products": {"ClO3": 6.76, "Mn3O4": 62.76}, "competitiveness": 4.791861629098301e-11, "energy_per_atom": 0.07514305894437091, "@module": "rxn_ca.reactions.scored_reaction", "@class": "ScoredReaction"}, {"reactants": {"YCl3": 141.01, "YClO": 109.46}, "products": {"ClO3": 39.2, "Y2Cl3": 192.44}, "competitiveness": 0.0, "energy_per_atom": 1.4552621166827913, "@module": "rxn_ca.reactions.scored_reaction", "@class": "ScoredReaction"}, {"reactants": {"ClO3": 21.78, "Y2Cl3": 106.91}, "products": {"YClO": 60.81, "YCl3": 78.34}, "competitiveness": 12.663639527748886, "energy_per_atom": -1.4552621166827904, "@module": "rxn_ca.reactions.scored_reaction", "@class": "ScoredReaction"}, {"reactants": {"Y": 32.47, "ClO3": 28.0}, "products": {"Y3ClO4": 37.89, "YClO": 8.69}, "competitiveness": 12.663639527748886, "energy_per_atom": -3.4823482401282155, "@module": "rxn_ca.reactions.scored_reaction", "@class": "ScoredReaction"}, {"reactants": {"Y3ClO4": 37.89, "YClO": 8.69}, "products": {"Y": 32.47, "ClO3": 28.0}, "competitiveness": 0.0, "energy_per_atom": 3.4823482401282178, "@module": "rxn_ca.reactions.scored_reaction", "@class": "ScoredReaction"}, {"reactants": {"Y": 32.47, "ClO3": 28.0}, "products": {"YClO": 26.06, "Y2O3": 21.9}, "competitiveness": 12.663639527748886, "energy_per_atom": -3.5308480369010113, "@module": "rxn_ca.reactions.scored_reaction", "@class": "ScoredReaction"}, {"reactants": {"YClO": 26.06, "Y2O3": 21.9}, "products": {"Y": 32.47, "ClO3": 28.0}, "competitiveness": 0.0, "energy_per_atom": 3.5308480369010113, "@module": "rxn_ca.reactions.scored_reaction", "@class": "ScoredReaction"}, {"reactants": {"Y": 101.0, "ClO3": 87.11}, "products": {"Y3ClO4": 132.6, "YCl3": 15.67}, "competitiveness": 12.663639527748886, "energy_per_atom": -3.465655605299931, "@module": "rxn_ca.reactions.scored_reaction", "@class": "ScoredReaction"}, {"reactants": {"Y3ClO4": 132.6, "YCl3": 15.67}, "products": {"Y": 101.0, "ClO3": 87.11}, "competitiveness": 0.0, "energy_per_atom": 3.465655605299931, "@module": "rxn_ca.reactions.scored_reaction", "@class": "ScoredReaction"}, {"reactants": {"YCl3": 20.14, "Y2O3": 32.85}, "products": {"Y": 32.47, "ClO3": 28.0}, "competitiveness": 0.0, "energy_per_atom": 3.488327395974275, "@module": "rxn_ca.reactions.scored_reaction", "@class": "ScoredReaction"}, {"reactants": {"Y": 32.47, "ClO3": 28.0}, "products": {"YCl3": 20.14, "Y2O3": 32.85}, "competitiveness": 12.663639527748886, "energy_per_atom": -3.488327395974274, "@module": "rxn_ca.reactions.scored_reaction", "@class": "ScoredReaction"}, {"reactants": {"ClO3": 87.11, "Y2Cl3": 427.65}, "products": {"Y3ClO4": 132.6, "YCl3": 454.35}, "competitiveness": 12.663639527748886, "energy_per_atom": -1.3945293389032904, "@module": "rxn_ca.reactions.scored_reaction", "@class": "ScoredReaction"}, {"reactants": {"Y3ClO4": 132.6, "YCl3": 454.35}, "products": {"ClO3": 87.11, "Y2Cl3": 427.65}, "competitiveness": 0.0, "energy_per_atom": 1.3945293389032907, "@module": "rxn_ca.reactions.scored_reaction", "@class": "ScoredReaction"}, {"reactants": {"YCl3": 141.01, "Y2O3": 28.74}, "products": {"ClO3": 24.5, "Y2Cl3": 120.28}, "competitiveness": 0.0, "energy_per_atom": 1.4036945308780258, "@module": "rxn_ca.reactions.scored_reaction", "@class": "ScoredReaction"}, {"reactants": {"ClO3": 24.5, "Y2Cl3": 120.28}, "products": {"YCl3": 141.01, "Y2O3": 28.74}, "competitiveness": 12.663639527748886, "energy_per_atom": -1.4036945308780253, "@module": "rxn_ca.reactions.scored_reaction", "@class": "ScoredReaction"}, {"reactants": {"Y": 32.47, "ClO3": 27.03}, "products": {"Y3ClO4": 41.15, "Y2Cl3": 4.74}, "competitiveness": 12.663639527748886, "energy_per_atom": -3.4212121699291407, "@module": "rxn_ca.reactions.scored_reaction", "@class": "ScoredReaction"}, {"reactants": {"Y3ClO4": 41.15, "Y2Cl3": 4.74}, "products": {"Y": 32.47, "ClO3": 27.03}, "competitiveness": 0.0, "energy_per_atom": 3.4212121699291416, "@module": "rxn_ca.reactions.scored_reaction", "@class": "ScoredReaction"}, {"reactants": {"Y2O3": 28.74, "Y2Cl3": 17.18}, "products": {"Y": 32.47, "ClO3": 24.5}, "competitiveness": 0.0, "energy_per_atom": 3.316086580263016, "@module": "rxn_ca.reactions.scored_reaction", "@class": "ScoredReaction"}, {"reactants": {"Y": 32.47, "ClO3": 24.5}, "products": {"Y2O3": 28.74, "Y2Cl3": 17.18}, "competitiveness": 12.663639527748886, "energy_per_atom": -3.316086580263018, "@module": "rxn_ca.reactions.scored_reaction", "@class": "ScoredReaction"}, {"reactants": {"Li2O": 28.89, "ClO3": 18.67}, "products": {"Li2O2": 31.55, "LiCl": 9.39}, "competitiveness": 12.59028292450766, "energy_per_atom": -0.08100315984003773, "@module": "rxn_ca.reactions.scored_reaction", "@class": "ScoredReaction"}, {"reactants": {"Li2O2": 31.55, "LiCl": 9.39}, "products": {"ClO3": 18.67, "Li2O": 28.89}, "competitiveness": 3.116332313609142e-11, "energy_per_atom": 0.08100315984003718, "@module": "rxn_ca.reactions.scored_reaction", "@class": "ScoredReaction"}, {"reactants": {"Li": 140.78, "ClO3": 65.33}, "products": {"LiCl": 32.86, "Li2O": 75.84}, "competitiveness": 12.663639527748886, "energy_per_atom": -1.8991202508065244, "@module": "rxn_ca.reactions.scored_reaction", "@class": "ScoredReaction"}, {"reactants": {"LiCl": 32.86, "Li2O": 75.84}, "products": {"Li": 140.78, "ClO3": 65.33}, "competitiveness": 0.0, "energy_per_atom": 1.8991202508065244, "@module": "rxn_ca.reactions.scored_reaction", "@class": "ScoredReaction"}, {"reactants": {"Li": 53.63, "ClO3": 43.56}, "products": {"Li2O2": 31.55, "LiCl": 21.9}, "competitiveness": 12.663639527748886, "energy_per_atom": -1.561597191210873, "@module": "rxn_ca.reactions.scored_reaction", "@class": "ScoredReaction"}, {"reactants": {"Li2O2": 31.55, "LiCl": 21.9}, "products": {"Li": 53.63, "ClO3": 43.56}, "competitiveness": 0.0, "energy_per_atom": 1.5615971912108726, "@module": "rxn_ca.reactions.scored_reaction", "@class": "ScoredReaction"}, {"reactants": {"Cl2O7": 42.67, "C": 12.47}, "products": {"CO2": 41.53, "CCl4": 18.62}, "competitiveness": 12.663639527748886, "energy_per_atom": -1.1388085040911684, "@module": "rxn_ca.reactions.scored_reaction", "@class": "ScoredReaction"}, {"reactants": {"CO2": 41.53, "CCl4": 18.62}, "products": {"Cl2O7": 42.67, "C": 12.47}, "competitiveness": 0.0, "energy_per_atom": 1.1388085040911686, "@module": "rxn_ca.reactions.scored_reaction", "@class": "ScoredReaction"}, {"reactants": {"Cl2O7": 59.74, "Y4C5": 29.19}, "products": {"CO2": 41.53, "YClO": 48.65}, "competitiveness": 12.663639527748886, "energy_per_atom": -2.1379467261719127, "@module": "rxn_ca.reactions.scored_reaction", "@class": "ScoredReaction"}, {"reactants": {"CO2": 41.53, "YClO": 48.65}, "products": {"Cl2O7": 59.74, "Y4C5": 29.19}, "competitiveness": 0.0, "energy_per_atom": 2.137946726171913, "@module": "rxn_ca.reactions.scored_reaction", "@class": "ScoredReaction"}, {"reactants": {"MnCl2": 78.17, "MnO2": 412.96}, "products": {"MnO": 250.53, "Cl2O7": 149.35}, "competitiveness": 0.0, "energy_per_atom": 0.35245923450712247, "@module": "rxn_ca.reactions.scored_reaction", "@class": "ScoredReaction"}, {"reactants": {"MnO": 250.53, "Cl2O7": 149.35}, "products": {"MnCl2": 78.17, "MnO2": 412.96}, "competitiveness": 12.663639527748886, "energy_per_atom": -0.35245923450712247, "@module": "rxn_ca.reactions.scored_reaction", "@class": "ScoredReaction"}, {"reactants": {"Cl2O7": 149.35, "Mn5O8": 638.54}, "products": {"MnCl2": 78.17, "MnO2": 1109.82}, "competitiveness": 12.099413871482838, "energy_per_atom": -0.06434748182819526, "@module": "rxn_ca.reactions.scored_reaction", "@class": "ScoredReaction"}, {"reactants": {"MnCl2": 78.17, "MnO2": 1109.82}, "products": {"Cl2O7": 149.35, "Mn5O8": 638.54}, "competitiveness": 1.5357229210851645e-09, "energy_per_atom": 0.06434748182819525, "@module": "rxn_ca.reactions.scored_reaction", "@class": "ScoredReaction"}, {"reactants": {"MnCl2": 78.17, "MnO2": 645.25}, "products": {"Cl2O7": 149.35, "Mn3O4": 372.27}, "competitiveness": 5.546441629003876e-18, "energy_per_atom": 0.12614215665819464, "@module": "rxn_ca.reactions.scored_reaction", "@class": "ScoredReaction"}, {"reactants": {"Cl2O7": 149.35, "Mn3O4": 372.27}, "products": {"MnCl2": 78.17, "MnO2": 645.25}, "competitiveness": 12.663627196333447, "energy_per_atom": -0.12614215665819473, "@module": "rxn_ca.reactions.scored_reaction", "@class": "ScoredReaction"}, {"reactants": {"MnCl2": 429.94, "MnO2": 954.97}, "products": {"Cl2O7": 149.35, "Mn8Cl3O10": 894.19}, "competitiveness": 2.927563905618926e-05, "energy_per_atom": 0.008386492234488794, "@module": "rxn_ca.reactions.scored_reaction", "@class": "ScoredReaction"}, {"reactants": {"Cl2O7": 149.35, "Mn8Cl3O10": 894.19}, "products": {"MnCl2": 429.94, "MnO2": 954.97}, "competitiveness": 1.802688178996736, "energy_per_atom": -0.008386492234488787, "@module": "rxn_ca.reactions.scored_reaction", "@class": "ScoredReaction"}, {"reactants": {"MnCl2": 78.17, "MnO2": 180.67}, "products": {"Cl2O7": 149.35, "Mn": 49.67}, "competitiveness": 0.0, "energy_per_atom": 1.5281211788134124, "@module": "rxn_ca.reactions.scored_reaction", "@class": "ScoredReaction"}, {"reactants": {"Cl2O7": 149.35, "Mn": 49.67}, "products": {"MnCl2": 78.17, "MnO2": 180.67}, "competitiveness": 12.663639527748886, "energy_per_atom": -1.5281211788134126, "@module": "rxn_ca.reactions.scored_reaction", "@class": "ScoredReaction"}, {"reactants": {"MnCl2": 8.69, "MnO2": 97.5}, "products": {"Mn2O3": 55.57, "Cl2O7": 16.59}, "competitiveness": 7.14430336390192e-10, "energy_per_atom": 0.06747560782917818, "@module": "rxn_ca.reactions.scored_reaction", "@class": "ScoredReaction"}, {"reactants": {"Mn2O3": 55.57, "Cl2O7": 16.59}, "products": {"MnCl2": 8.69, "MnO2": 97.5}, "competitiveness": 12.260912617837487, "energy_per_atom": -0.06747560782917814, "@module": "rxn_ca.reactions.scored_reaction", "@class": "ScoredReaction"}, {"reactants": {"Mn8Cl3O10": 298.06, "MnO2": 438.77}, "products": {"MnO": 459.3, "Cl2O7": 224.02}, "competitiveness": 0.0, "energy_per_atom": 0.37087002783816736, "@module": "rxn_ca.reactions.scored_reaction", "@class": "ScoredReaction"}, {"reactants": {"MnO": 459.3, "Cl2O7": 224.02}, "products": {"Mn8Cl3O10": 298.06, "MnO2": 438.77}, "competitiveness": 12.663639527748886, "energy_per_atom": -0.3708700278381673, "@module": "rxn_ca.reactions.scored_reaction", "@class": "ScoredReaction"}, {"reactants": {"Mn5O8": 1170.66, "Cl2O7": 224.02}, "products": {"Mn8Cl3O10": 298.06, "MnO2": 1716.36}, "competitiveness": 12.095383469455326, "energy_per_atom": -0.06427929658477197, "@module": "rxn_ca.reactions.scored_reaction", "@class": "ScoredReaction"}, {"reactants": {"Mn8Cl3O10": 298.06, "MnO2": 1716.36}, "products": {"Cl2O7": 224.02, "Mn5O8": 1170.66}, "competitiveness": 7.536639392411917e-10, "energy_per_atom": 0.06427929658477369, "@module": "rxn_ca.reactions.scored_reaction", "@class": "ScoredReaction"}, {"reactants": {"Mn8Cl3O10": 198.71, "MnO2": 576.42}, "products": {"Cl2O7": 149.35, "Mn3O4": 455.0}, "competitiveness": 1.0109328054426531e-18, "energy_per_atom": 0.1286284816595547, "@module": "rxn_ca.reactions.scored_reaction", "@class": "ScoredReaction"}, {"reactants": {"Cl2O7": 149.35, "Mn3O4": 455.0}, "products": {"Mn8Cl3O10": 198.71, "MnO2": 576.42}, "competitiveness": 12.663632873674645, "energy_per_atom": -0.1286284816595547, "@module": "rxn_ca.reactions.scored_reaction", "@class": "ScoredReaction"}, {"reactants": {"Mn8Cl3O10": 198.71, "MnO2": 8.6}, "products": {"Cl2O7": 149.35, "Mn": 60.71}, "competitiveness": 0.0, "energy_per_atom": 1.7296424534254788, "@module": "rxn_ca.reactions.scored_reaction", "@class": "ScoredReaction"}, {"reactants": {"Cl2O7": 149.35, "Mn": 60.71}, "products": {"Mn8Cl3O10": 198.71, "MnO2": 8.6}, "competitiveness": 12.663639527748886, "energy_per_atom": -1.729642453425479, "@module": "rxn_ca.reactions.scored_reaction", "@class": "ScoredReaction"}, {"reactants": {"Mn8Cl3O10": 18.06, "MnO2": 78.21}, "products": {"Mn2O3": 55.57, "Cl2O7": 13.58}, "competitiveness": 3.438736473690074e-10, "energy_per_atom": 0.06748759751521173, "@module": "rxn_ca.reactions.scored_reaction", "@class": "ScoredReaction"}, {"reactants": {"Mn2O3": 55.57, "Cl2O7": 13.58}, "products": {"Mn8Cl3O10": 18.06, "MnO2": 78.21}, "competitiveness": 12.261448973979848, "energy_per_atom": -0.0674875975152117, "@module": "rxn_ca.reactions.scored_reaction", "@class": "ScoredReaction"}, {"reactants": {"MnCl2": 5.45, "Mn5O8": 26.4}, "products": {"MnO": 27.84, "Cl2O7": 10.42}, "competitiveness": 0.0, "energy_per_atom": 0.3340313578056223, "@module": "rxn_ca.reactions.scored_reaction", "@class": "ScoredReaction"}, {"reactants": {"MnO": 27.84, "Cl2O7": 10.42}, "products": {"MnCl2": 5.45, "Mn5O8": 26.4}, "competitiveness": 12.663639527748886, "energy_per_atom": -0.3340313578056223, "@module": "rxn_ca.reactions.scored_reaction", "@class": "ScoredReaction"}, {"reactants": {"MnO": 86.99, "Cl2O7": 18.67}, "products": {"Mn3O4": 82.73, "MnCl2": 9.77}, "competitiveness": 12.663639527748886, "energy_per_atom": -0.2941052086210856, "@module": "rxn_ca.reactions.scored_reaction", "@class": "ScoredReaction"}, {"reactants": {"MnCl2": 78.17, "Mn3O4": 661.82}, "products": {"MnO": 695.91, "Cl2O7": 149.35}, "competitiveness": 0.0, "energy_per_atom": 0.29410520862108575, "@module": "rxn_ca.reactions.scored_reaction", "@class": "ScoredReaction"}, {"reactants": {"Mn": 88.3, "Cl2O7": 149.35}, "products": {"MnCl2": 78.17, "MnO": 194.86}, "competitiveness": 12.663639527748886, "energy_per_atom": -1.7219567274630778, "@module": "rxn_ca.reactions.scored_reaction", "@class": "ScoredReaction"}, {"reactants": {"MnCl2": 78.17, "MnO": 194.86}, "products": {"Cl2O7": 149.35, "Mn": 88.3}, "competitiveness": 0.0, "energy_per_atom": 1.7219567274630778, "@module": "rxn_ca.reactions.scored_reaction", "@class": "ScoredReaction"}, {"reactants": {"Mn2O3": 55.57, "MnCl2": 9.77}, "products": {"MnO": 59.15, "Cl2O7": 18.67}, "competitiveness": 0.0, "energy_per_atom": 0.34271143683867245, "@module": "rxn_ca.reactions.scored_reaction", "@class": "ScoredReaction"}, {"reactants": {"MnO": 59.15, "Cl2O7": 18.67}, "products": {"Mn2O3": 55.57, "MnCl2": 9.77}, "competitiveness": 12.663639527748886, "energy_per_atom": -0.3427114368386724, "@module": "rxn_ca.reactions.scored_reaction", "@class": "ScoredReaction"}, {"reactants": {"MnCl2": 78.17, "Mn5O8": 886.86}, "products": {"Cl2O7": 149.35, "Mn3O4": 889.32}, "competitiveness": 1.63509664563906e-10, "energy_per_atom": 0.07325432920222091, "@module": "rxn_ca.reactions.scored_reaction", "@class": "ScoredReaction"}, {"reactants": {"Cl2O7": 149.35, "Mn3O4": 889.32}, "products": {"MnCl2": 78.17, "Mn5O8": 886.86}, "competitiveness": 12.459275956224838, "energy_per_atom": -0.07325432920222094, "@module": "rxn_ca.reactions.scored_reaction", "@class": "ScoredReaction"}, {"reactants": {"Cl2O7": 149.35, "Mn8Cl3O10": 6408.33}, "products": {"MnCl2": 2599.18, "Mn5O8": 3937.66}, "competitiveness": 0.0006121810240030576, "energy_per_atom": 0.04876701263406931, "@module": "rxn_ca.reactions.scored_reaction", "@class": "ScoredReaction"}, {"reactants": {"MnCl2": 2599.18, "Mn5O8": 3937.66}, "products": {"Cl2O7": 149.35, "Mn8Cl3O10": 6408.33}, "competitiveness": 0.0008396340017807148, "energy_per_atom": -0.048767012634069316, "@module": "rxn_ca.reactions.scored_reaction", "@class": "ScoredReaction"}, {"reactants": {"MnCl2": 78.17, "Mn5O8": 124.16}, "products": {"Cl2O7": 149.35, "Mn": 59.33}, "competitiveness": 0.0, "energy_per_atom": 1.655401273695388, "@module": "rxn_ca.reactions.scored_reaction", "@class": "ScoredReaction"}, {"reactants": {"Cl2O7": 149.35, "Mn": 59.33}, "products": {"MnCl2": 78.17, "Mn5O8": 124.16}, "competitiveness": 12.663639527748886, "energy_per_atom": -1.6554012736953883, "@module": "rxn_ca.reactions.scored_reaction", "@class": "ScoredReaction"}, {"reactants": {"MnCl2": 1.82, "Mn5O8": 56.1}, "products": {"Mn2O3": 55.57, "Cl2O7": 3.47}, "competitiveness": 4.487215892905874e-05, "energy_per_atom": 0.004464727472039487, "@module": "rxn_ca.reactions.scored_reaction", "@class": "ScoredReaction"}, {"reactants": {"Mn2O3": 55.57, "Cl2O7": 3.47}, "products": {"MnCl2": 1.82, "Mn5O8": 56.1}, "competitiveness": 1.305967031646893, "energy_per_atom": -0.004464727472039487, "@module": "rxn_ca.reactions.scored_reaction", "@class": "ScoredReaction"}, {"reactants": {"Mn": 39.42, "Cl2O7": 85.34}, "products": {"Mn3O4": 82.73, "MnCl2": 44.67}, "competitiveness": 12.663639527748886, "energy_per_atom": -1.7485595498613038, "@module": "rxn_ca.reactions.scored_reaction", "@class": "ScoredReaction"}, {"reactants": {"MnCl2": 78.17, "Mn3O4": 144.77}, "products": {"Cl2O7": 149.35, "Mn": 68.98}, "competitiveness": 0.0, "energy_per_atom": 1.7485595498613034, "@module": "rxn_ca.reactions.scored_reaction", "@class": "ScoredReaction"}, {"reactants": {"Cl2O7": 5.97, "Mn3O4": 56.25}, "products": {"Mn2O3": 55.57, "MnCl2": 3.13}, "competitiveness": 12.416800896516147, "energy_per_atom": -0.07170631870568829, "@module": "rxn_ca.reactions.scored_reaction", "@class": "ScoredReaction"}, {"reactants": {"Mn2O3": 55.57, "MnCl2": 3.13}, "products": {"Cl2O7": 5.97, "Mn3O4": 56.25}, "competitiveness": 2.4460696752075467e-10, "energy_per_atom": 0.07170631870568829, "@module": "rxn_ca.reactions.scored_reaction", "@class": "ScoredReaction"}, {"reactants": {"Cl2O7": 64.01, "Mn": 26.81}, "products": {"Mn2O3": 55.57, "MnCl2": 33.5}, "competitiveness": 12.663639527748886, "energy_per_atom": -1.7068228316058804, "@module": "rxn_ca.reactions.scored_reaction", "@class": "ScoredReaction"}, {"reactants": {"Mn2O3": 55.57, "MnCl2": 33.5}, "products": {"Cl2O7": 64.01, "Mn": 26.81}, "competitiveness": 0.0, "energy_per_atom": 1.7068228316058796, "@module": "rxn_ca.reactions.scored_reaction", "@class": "ScoredReaction"}, {"reactants": {"MnO": 27.84, "Cl2O7": 10.11}, "products": {"Mn8Cl3O10": 13.45, "Mn5O8": 18.14}, "competitiveness": 12.663639527748886, "energy_per_atom": -0.35451000524606613, "@module": "rxn_ca.reactions.scored_reaction", "@class": "ScoredReaction"}, {"reactants": {"Mn8Cl3O10": 13.45, "Mn5O8": 18.14}, "products": {"MnO": 27.84, "Cl2O7": 10.11}, "competitiveness": 0.0, "energy_per_atom": 0.3545100052460659, "@module": "rxn_ca.reactions.scored_reaction", "@class": "ScoredReaction"}, {"reactants": {"MnO": 109.71, "Cl2O7": 26.36}, "products": {"Mn3O4": 82.73, "Mn8Cl3O10": 35.07}, "competitiveness": 12.663639527748886, "energy_per_atom": -0.31765220211162776, "@module": "rxn_ca.reactions.scored_reaction", "@class": "ScoredReaction"}, {"reactants": {"Mn3O4": 82.73, "Mn8Cl3O10": 35.07}, "products": {"MnO": 109.71, "Cl2O7": 26.36}, "competitiveness": 0.0, "energy_per_atom": 0.3176522021116279, "@module": "rxn_ca.reactions.scored_reaction", "@class": "ScoredReaction"}, {"reactants": {"MnO": 9.28, "Mn8Cl3O10": 198.71}, "products": {"Cl2O7": 149.35, "Mn": 62.55}, "competitiveness": 0.0, "energy_per_atom": 1.738051154288798, "@module": "rxn_ca.reactions.scored_reaction", "@class": "ScoredReaction"}, {"reactants": {"Cl2O7": 149.35, "Mn": 62.55}, "products": {"MnO": 9.28, "Mn8Cl3O10": 198.71}, "competitiveness": 12.663639527748886, "energy_per_atom": -1.7380511542887973, "@module": "rxn_ca.reactions.scored_reaction", "@class": "ScoredReaction"}, {"reactants": {"Mn2O3": 55.57, "Mn8Cl3O10": 35.07}, "products": {"MnO": 81.87, "Cl2O7": 26.36}, "competitiveness": 0.0, "energy_per_atom": 0.35892772874202516, "@module": "rxn_ca.reactions.scored_reaction", "@class": "ScoredReaction"}, {"reactants": {"MnO": 81.87, "Cl2O7": 26.36}, "products": {"Mn2O3": 55.57, "Mn8Cl3O10": 35.07}, "competitiveness": 12.663639527748886, "energy_per_atom": -0.3589277287420251, "@module": "rxn_ca.reactions.scored_reaction", "@class": "ScoredReaction"}, {"reactants": {"Cl2O7": 149.35, "Mn3O4": 916.89}, "products": {"Mn8Cl3O10": 198.71, "Mn5O8": 792.26}, "competitiveness": 12.59557809055137, "energy_per_atom": -0.0815329506963439, "@module": "rxn_ca.reactions.scored_reaction", "@class": "ScoredReaction"}, {"reactants": {"Mn8Cl3O10": 198.71, "Mn5O8": 792.26}, "products": {"Cl2O7": 149.35, "Mn3O4": 916.89}, "competitiveness": 8.314346038421702e-12, "energy_per_atom": 0.08153295069634388, "@module": "rxn_ca.reactions.scored_reaction", "@class": "ScoredReaction"}, {"reactants": {"Cl2O7": 149.35, "Mn": 61.17}, "products": {"Mn8Cl3O10": 198.71, "Mn5O8": 5.91}, "competitiveness": 12.663639527748886, "energy_per_atom": -1.7350565189142806, "@module": "rxn_ca.reactions.scored_reaction", "@class": "ScoredReaction"}, {"reactants": {"Mn8Cl3O10": 198.71, "Mn5O8": 5.91}, "products": {"Cl2O7": 149.35, "Mn": 61.17}, "competitiveness": 0.0, "energy_per_atom": 1.7350565189142804, "@module": "rxn_ca.reactions.scored_reaction", "@class": "ScoredReaction"}, {"reactants": {"Mn2O3": 55.57, "Cl2O7": 3.37}, "products": {"Mn8Cl3O10": 4.48, "Mn5O8": 53.34}, "competitiveness": 1.6790514304934874, "energy_per_atom": -0.007488976949823605, "@module": "rxn_ca.reactions.scored_reaction", "@class": "ScoredReaction"}, {"reactants": {"Mn8Cl3O10": 4.48, "Mn5O8": 53.34}, "products": {"Mn2O3": 55.57, "Cl2O7": 3.37}, "competitiveness": 1.562957106061225e-05, "energy_per_atom": 0.0074889769498236065, "@module": "rxn_ca.reactions.scored_reaction", "@class": "ScoredReaction"}, {"reactants": {"Cl2O7": 149.35, "Mn": 61.63}, "products": {"Mn3O4": 6.89, "Mn8Cl3O10": 198.71}, "competitiveness": 12.663639527748886, "energy_per_atom": -1.7394678344145702, "@module": "rxn_ca.reactions.scored_reaction", "@class": "ScoredReaction"}, {"reactants": {"Mn3O4": 6.89, "Mn8Cl3O10": 198.71}, "products": {"Cl2O7": 149.35, "Mn": 61.63}, "competitiveness": 0.0, "energy_per_atom": 1.7394678344145702, "@module": "rxn_ca.reactions.scored_reaction", "@class": "ScoredReaction"}, {"reactants": {"Cl2O7": 6.69, "Mn3O4": 61.74}, "products": {"Mn2O3": 55.57, "Mn8Cl3O10": 8.9}, "competitiveness": 12.5459108380693, "energy_per_atom": -0.07754966716606167, "@module": "rxn_ca.reactions.scored_reaction", "@class": "ScoredReaction"}, {"reactants": {"Mn2O3": 55.57, "Mn8Cl3O10": 8.9}, "products": {"Cl2O7": 6.69, "Mn3O4": 61.74}, "competitiveness": 2.505900199879737e-11, "energy_per_atom": 0.07754966716606168, "@module": "rxn_ca.reactions.scored_reaction", "@class": "ScoredReaction"}, {"reactants": {"Cl2O7": 1344.11, "Mn": 551.87}, "products": {"Mn2O3": 55.57, "Mn8Cl3O10": 1788.37}, "competitiveness": 12.663639527748886, "energy_per_atom": -1.737447849566947, "@module": "rxn_ca.reactions.scored_reaction", "@class": "ScoredReaction"}, {"reactants": {"Mn2O3": 55.57, "Mn8Cl3O10": 1788.37}, "products": {"Cl2O7": 1344.11, "Mn": 551.87}, "competitiveness": 0.0, "energy_per_atom": 1.7374478495669454, "@module": "rxn_ca.reactions.scored_reaction", "@class": "ScoredReaction"}, {"reactants": {"Cl2O7": 21.34, "Y2Cl3": 104.73}, "products": {"YClO": 60.81, "YCl3": 73.86}, "competitiveness": 12.663639527748886, "energy_per_atom": -1.4691271168114846, "@module": "rxn_ca.reactions.scored_reaction", "@class": "ScoredReaction"}, {"reactants": {"YCl3": 141.01, "YClO": 116.09}, "products": {"Cl2O7": 40.73, "Y2Cl3": 199.94}, "competitiveness": 0.0, "energy_per_atom": 1.4691271168114861, "@module": "rxn_ca.reactions.scored_reaction", "@class": "ScoredReaction"}, {"reactants": {"Y": 32.47, "Cl2O7": 28.0}, "products": {"Y3ClO4": 41.44, "YClO": 3.8}, "competitiveness": 12.663639527748886, "energy_per_atom": -3.524408780745755, "@module": "rxn_ca.reactions.scored_reaction", "@class": "ScoredReaction"}, {"reactants": {"Y3ClO4": 41.44, "YClO": 3.8}, "products": {"Y": 32.47, "Cl2O7": 28.0}, "competitiveness": 0.0, "energy_per_atom": 3.5244087807457545, "@module": "rxn_ca.reactions.scored_reaction", "@class": "ScoredReaction"}, {"reactants": {"YClO": 22.8, "Y2O3": 23.95}, "products": {"Y": 32.47, "Cl2O7": 28.0}, "competitiveness": 0.0, "energy_per_atom": 3.577984137645937, "@module": "rxn_ca.reactions.scored_reaction", "@class": "ScoredReaction"}, {"reactants": {"Y": 32.47, "Cl2O7": 28.0}, "products": {"YClO": 22.8, "Y2O3": 23.95}, "competitiveness": 12.663639527748886, "energy_per_atom": -3.577984137645937, "@module": "rxn_ca.reactions.scored_reaction", "@class": "ScoredReaction"}, {"reactants": {"Y": 98.94, "Cl2O7": 85.34}, "products": {"Y3ClO4": 132.6, "YCl3": 6.71}, "competitiveness": 12.663639527748886, "energy_per_atom": -3.5170329653565124, "@module": "rxn_ca.reactions.scored_reaction", "@class": "ScoredReaction"}, {"reactants": {"Y3ClO4": 132.6, "YCl3": 6.71}, "products": {"Y": 98.94, "Cl2O7": 85.34}, "competitiveness": 0.0, "energy_per_atom": 3.517032965356512, "@module": "rxn_ca.reactions.scored_reaction", "@class": "ScoredReaction"}, {"reactants": {"Y": 32.47, "Cl2O7": 28.0}, "products": {"YCl3": 17.63, "Y2O3": 33.53}, "competitiveness": 12.663639527748886, "energy_per_atom": -3.5404077572920767, "@module": "rxn_ca.reactions.scored_reaction", "@class": "ScoredReaction"}, {"reactants": {"YCl3": 17.63, "Y2O3": 33.53}, "products": {"Y": 32.47, "Cl2O7": 28.0}, "competitiveness": 0.0, "energy_per_atom": 3.5404077572920776, "@module": "rxn_ca.reactions.scored_reaction", "@class": "ScoredReaction"}, {"reactants": {"Cl2O7": 85.34, "Y2Cl3": 418.92}, "products": {"Y3ClO4": 132.6, "YCl3": 436.45}, "competitiveness": 12.663639527748886, "energy_per_atom": -1.4068807495546078, "@module": "rxn_ca.reactions.scored_reaction", "@class": "ScoredReaction"}, {"reactants": {"Y3ClO4": 132.6, "YCl3": 436.45}, "products": {"Cl2O7": 85.34, "Y2Cl3": 418.92}, "competitiveness": 0.0, "energy_per_atom": 1.4068807495546078, "@module": "rxn_ca.reactions.scored_reaction", "@class": "ScoredReaction"}, {"reactants": {"YCl3": 141.01, "Y2O3": 29.81}, "products": {"Cl2O7": 24.89, "Y2Cl3": 122.18}, "competitiveness": 0.0, "energy_per_atom": 1.4162743575287193, "@module": "rxn_ca.reactions.scored_reaction", "@class": "ScoredReaction"}, {"reactants": {"Cl2O7": 24.89, "Y2Cl3": 122.18}, "products": {"YCl3": 141.01, "Y2O3": 29.81}, "competitiveness": 12.663639527748886, "energy_per_atom": -1.4162743575287187, "@module": "rxn_ca.reactions.scored_reaction", "@class": "ScoredReaction"}, {"reactants": {"Y": 32.47, "Cl2O7": 27.57}, "products": {"Y3ClO4": 42.84, "Y2Cl3": 2.11}, "competitiveness": 12.663639527748886, "energy_per_atom": -3.4969548041795915, "@module": "rxn_ca.reactions.scored_reaction", "@class": "ScoredReaction"}, {"reactants": {"Y3ClO4": 42.84, "Y2Cl3": 2.11}, "products": {"Y": 32.47, "Cl2O7": 27.57}, "competitiveness": 0.0, "energy_per_atom": 3.4969548041795906, "@module": "rxn_ca.reactions.scored_reaction", "@class": "ScoredReaction"}, {"reactants": {"Y": 32.47, "Cl2O7": 24.89}, "products": {"Y2O3": 29.81, "Y2Cl3": 15.27}, "competitiveness": 12.663639527748886, "energy_per_atom": -3.3849901272679457, "@module": "rxn_ca.reactions.scored_reaction", "@class": "ScoredReaction"}, {"reactants": {"Y2O3": 29.81, "Y2Cl3": 15.27}, "products": {"Y": 32.47, "Cl2O7": 24.89}, "competitiveness": 0.0, "energy_per_atom": 3.3849901272679457, "@module": "rxn_ca.reactions.scored_reaction", "@class": "ScoredReaction"}, {"reactants": {"Li2O2": 31.55, "LiCl": 8.21}, "products": {"Cl2O7": 18.67, "Li2O": 28.44}, "competitiveness": 1.9582778188619914e-11, "energy_per_atom": 0.08264825885681407, "@module": "rxn_ca.reactions.scored_reaction", "@class": "ScoredReaction"}, {"reactants": {"Cl2O7": 18.67, "Li2O": 28.44}, "products": {"Li2O2": 31.55, "LiCl": 8.21}, "competitiveness": 12.605628492012793, "energy_per_atom": -0.08264825885681405, "@module": "rxn_ca.reactions.scored_reaction", "@class": "ScoredReaction"}, {"reactants": {"LiCl": 32.86, "Li2O": 88.48}, "products": {"Li": 160.89, "Cl2O7": 74.67}, "competitiveness": 0.0, "energy_per_atom": 1.9104898083132327, "@module": "rxn_ca.reactions.scored_reaction", "@class": "ScoredReaction"}, {"reactants": {"Li": 160.89, "Cl2O7": 74.67}, "products": {"LiCl": 32.86, "Li2O": 88.48}, "competitiveness": 12.663639527748886, "energy_per_atom": -1.9104898083132322, "@module": "rxn_ca.reactions.scored_reaction", "@class": "ScoredReaction"}, {"reactants": {"Li2O2": 31.55, "LiCl": 18.78}, "products": {"Li": 51.72, "Cl2O7": 42.67}, "competitiveness": 0.0, "energy_per_atom": 1.5648873892444255, "@module": "rxn_ca.reactions.scored_reaction", "@class": "ScoredReaction"}, {"reactants": {"Li": 51.72, "Cl2O7": 42.67}, "products": {"Li2O2": 31.55, "LiCl": 18.78}, "competitiveness": 12.663639527748886, "energy_per_atom": -1.5648873892444253, "@module": "rxn_ca.reactions.scored_reaction", "@class": "ScoredReaction"}, {"reactants": {"CO2": 41.53, "MnCl2": 52.11}, "products": {"MnCO3": 35.75, "CCl4": 43.44}, "competitiveness": 0.0, "energy_per_atom": 0.2371235751230538, "@module": "rxn_ca.reactions.scored_reaction", "@class": "ScoredReaction"}, {"reactants": {"MnCO3": 35.75, "CCl4": 43.44}, "products": {"CO2": 41.53, "MnCl2": 52.11}, "competitiveness": 8.611502771481119, "energy_per_atom": -0.23712357512305388, "@module": "rxn_ca.reactions.scored_reaction", "@class": "ScoredReaction"}, {"reactants": {"MnO": 27.84, "CCl4": 65.16}, "products": {"MnCl2": 78.17, "CO2": 20.76}, "competitiveness": 8.611502771481119, "energy_per_atom": -0.49529672618603615, "@module": "rxn_ca.reactions.scored_reaction", "@class": "ScoredReaction"}, {"reactants": {"CO2": 41.53, "MnCl2": 156.34}, "products": {"MnO": 55.67, "CCl4": 130.32}, "competitiveness": 0.0, "energy_per_atom": 0.4952967261860365, "@module": "rxn_ca.reactions.scored_reaction", "@class": "ScoredReaction"}, {"reactants": {"YClO": 60.81, "CCl4": 65.16}, "products": {"YCl3": 141.01, "CO2": 20.76}, "competitiveness": 8.611502771481119, "energy_per_atom": -0.3915852405489152, "@module": "rxn_ca.reactions.scored_reaction", "@class": "ScoredReaction"}, {"reactants": {"YCl3": 141.01, "CO2": 20.76}, "products": {"CCl4": 65.16, "YClO": 60.81}, "competitiveness": 0.0, "energy_per_atom": 0.39158524054891436, "@module": "rxn_ca.reactions.scored_reaction", "@class": "ScoredReaction"}, {"reactants": {"CO2": 20.76, "YClO": 182.43}, "products": {"Y3ClO4": 132.6, "CCl4": 65.16}, "competitiveness": 0.0, "energy_per_atom": 0.32593895904462805, "@module": "rxn_ca.reactions.scored_reaction", "@class": "ScoredReaction"}, {"reactants": {"Y3ClO4": 44.2, "CCl4": 21.72}, "products": {"YClO": 60.81, "CO2": 6.92}, "competitiveness": 8.611502771481119, "energy_per_atom": -0.32593895904462894, "@module": "rxn_ca.reactions.scored_reaction", "@class": "ScoredReaction"}, {"reactants": {"Y2O3": 38.32, "CCl4": 32.58}, "products": {"YClO": 60.81, "CO2": 10.38}, "competitiveness": 8.611502771481119, "energy_per_atom": -0.39488146675027325, "@module": "rxn_ca.reactions.scored_reaction", "@class": "ScoredReaction"}, {"reactants": {"CO2": 20.76, "YClO": 121.62}, "products": {"Y2O3": 76.65, "CCl4": 65.16}, "competitiveness": 0.0, "energy_per_atom": 0.39488146675027264, "@module": "rxn_ca.reactions.scored_reaction", "@class": "ScoredReaction"}, {"reactants": {"YCl3": 141.01, "CO2": 27.68}, "products": {"Y3ClO4": 44.2, "CCl4": 86.88}, "competitiveness": 0.0, "energy_per_atom": 0.5490841966125385, "@module": "rxn_ca.reactions.scored_reaction", "@class": "ScoredReaction"}, {"reactants": {"Y3ClO4": 44.2, "CCl4": 86.88}, "products": {"YCl3": 141.01, "CO2": 27.68}, "competitiveness": 8.611502771481119, "energy_per_atom": -0.5490841966125385, "@module": "rxn_ca.reactions.scored_reaction", "@class": "ScoredReaction"}, {"reactants": {"YCl3": 141.01, "CO2": 31.15}, "products": {"Y2O3": 38.32, "CCl4": 97.74}, "competitiveness": 0.0, "energy_per_atom": 0.5815238917332084, "@module": "rxn_ca.reactions.scored_reaction", "@class": "ScoredReaction"}, {"reactants": {"Y2O3": 38.32, "CCl4": 97.74}, "products": {"YCl3": 141.01, "CO2": 31.15}, "competitiveness": 8.611502771481119, "energy_per_atom": -0.5815238917332085, "@module": "rxn_ca.reactions.scored_reaction", "@class": "ScoredReaction"}, {"reactants": {"Y3ClO4": 132.6, "CO2": 10.38}, "products": {"Y2O3": 114.97, "CCl4": 32.58}, "competitiveness": 2.0133940758523132e-17, "energy_per_atom": 0.11657799211108093, "@module": "rxn_ca.reactions.scored_reaction", "@class": "ScoredReaction"}, {"reactants": {"Y2O3": 114.97, "CCl4": 32.58}, "products": {"Y3ClO4": 132.6, "CO2": 10.38}, "competitiveness": 8.611424227138617, "energy_per_atom": -0.1165779921110809, "@module": "rxn_ca.reactions.scored_reaction", "@class": "ScoredReaction"}, {"reactants": {"LiCl": 32.86, "CO2": 10.38}, "products": {"Li2O": 12.64, "CCl4": 32.58}, "competitiveness": 0.0, "energy_per_atom": 0.7399150470786973, "@module": "rxn_ca.reactions.scored_reaction", "@class": "ScoredReaction"}, {"reactants": {"Li2O": 12.64, "CCl4": 32.58}, "products": {"LiCl": 32.86, "CO2": 10.38}, "competitiveness": 8.611502771481119, "energy_per_atom": -0.739915047078697, "@module": "rxn_ca.reactions.scored_reaction", "@class": "ScoredReaction"}, {"reactants": {"LiCl": 32.86, "CO2": 31.15}, "products": {"Li2CO3": 28.61, "CCl4": 32.58}, "competitiveness": 0.0, "energy_per_atom": 0.2808407993961463, "@module": "rxn_ca.reactions.scored_reaction", "@class": "ScoredReaction"}, {"reactants": {"Li2CO3": 28.61, "CCl4": 32.58}, "products": {"LiCl": 32.86, "CO2": 31.15}, "competitiveness": 8.611502771481119, "energy_per_atom": -0.2808407993961462, "@module": "rxn_ca.reactions.scored_reaction", "@class": "ScoredReaction"}, {"reactants": {"CO2": 41.53, "MnO": 55.67}, "products": {"C": 10.91, "MnO2": 103.24}, "competitiveness": 0.0, "energy_per_atom": 0.2684623746189297, "@module": "rxn_ca.reactions.scored_reaction", "@class": "ScoredReaction"}, {"reactants": {"C": 10.91, "MnO2": 103.24}, "products": {"CO2": 41.53, "MnO": 55.67}, "competitiveness": 0.00022526237560080707, "energy_per_atom": -0.26846237461892974, "@module": "rxn_ca.reactions.scored_reaction", "@class": "ScoredReaction"}, {"reactants": {"C": 10.91, "MnO2": 258.1}, "products": {"Mn5O8": 141.9, "CO2": 41.53}, "competitiveness": 0.00022526237560080672, "energy_per_atom": -0.18929873762201962, "@module": "rxn_ca.reactions.scored_reaction", "@class": "ScoredReaction"}, {"reactants": {"Mn5O8": 141.9, "CO2": 41.53}, "products": {"C": 10.91, "MnO2": 258.1}, "competitiveness": 0.0, "energy_per_atom": 0.18929873762201962, "@module": "rxn_ca.reactions.scored_reaction", "@class": "ScoredReaction"}, {"reactants": {"C": 10.91, "MnO2": 154.86}, "products": {"CO2": 41.53, "Mn3O4": 82.73}, "competitiveness": 0.00022526237560080707, "energy_per_atom": -0.28587126194514767, "@module": "rxn_ca.reactions.scored_reaction", "@class": "ScoredReaction"}, {"reactants": {"CO2": 41.53, "Mn3O4": 82.73}, "products": {"C": 10.91, "MnO2": 154.86}, "competitiveness": 0.0, "energy_per_atom": 0.28587126194514767, "@module": "rxn_ca.reactions.scored_reaction", "@class": "ScoredReaction"}, {"reactants": {"Mn5C2": 9.21, "CO2": 29.66}, "products": {"C": 10.91, "MnO2": 36.87}, "competitiveness": 0.00012662126431900315, "energy_per_atom": -0.1232632391032094, "@module": "rxn_ca.reactions.scored_reaction", "@class": "ScoredReaction"}, {"reactants": {"C": 10.91, "MnO2": 36.87}, "products": {"Mn5C2": 9.21, "CO2": 29.66}, "competitiveness": 3.713858418210575e-18, "energy_per_atom": 0.12326323910320951, "@module": "rxn_ca.reactions.scored_reaction", "@class": "ScoredReaction"}, {"reactants": {"C": 14.54, "MnO2": 51.62}, "products": {"CO2": 41.53, "Mn3C": 12.24}, "competitiveness": 1.9257043649980758e-18, "energy_per_atom": 0.12496201636676321, "@module": "rxn_ca.reactions.scored_reaction", "@class": "ScoredReaction"}, {"reactants": {"CO2": 41.53, "Mn3C": 12.24}, "products": {"C": 14.54, "MnO2": 51.62}, "competitiveness": 0.0001273722638835051, "energy_per_atom": -0.12496201636676321, "@module": "rxn_ca.reactions.scored_reaction", "@class": "ScoredReaction"}, {"reactants": {"Mn23C6": 282.78, "CO2": 955.13}, "products": {"C": 316.34, "MnO2": 1187.25}, "competitiveness": 0.0001338620097198631, "energy_per_atom": -0.12150975197575328, "@module": "rxn_ca.reactions.scored_reaction", "@class": "ScoredReaction"}, {"reactants": {"C": 316.34, "MnO2": 1187.25}, "products": {"Mn23C6": 282.78, "CO2": 955.13}, "competitiveness": 7.22764365564213e-18, "energy_per_atom": 0.12150975197575314, "@module": "rxn_ca.reactions.scored_reaction", "@class": "ScoredReaction"}, {"reactants": {"C": 109.08, "MnO2": 361.34}, "products": {"Mn7C3": 88.87, "CO2": 290.69}, "competitiveness": 5.889654259182427e-18, "energy_per_atom": 0.12205066032908922, "@module": "rxn_ca.reactions.scored_reaction", "@class": "ScoredReaction"}, {"reactants": {"Mn7C3": 88.87, "CO2": 290.69}, "products": {"C": 109.08, "MnO2": 361.34}, "competitiveness": 0.00012558391754565585, "energy_per_atom": -0.12205066032908922, "@module": "rxn_ca.reactions.scored_reaction", "@class": "ScoredReaction"}, {"reactants": {"Mn": 11.04, "CO2": 41.53}, "products": {"C": 10.91, "MnO2": 51.62}, "competitiveness": 0.00021018780182037962, "energy_per_atom": -0.14759287676624822, "@module": "rxn_ca.reactions.scored_reaction", "@class": "ScoredReaction"}, {"reactants": {"C": 10.91, "MnO2": 51.62}, "products": {"Mn": 11.04, "CO2": 41.53}, "competitiveness": 0.0, "energy_per_atom": 0.14759287676624822, "@module": "rxn_ca.reactions.scored_reaction", "@class": "ScoredReaction"}, {"reactants": {"Mn2O3": 55.57, "CO2": 20.76}, "products": {"C": 5.45, "MnO2": 103.24}, "competitiveness": 0.0, "energy_per_atom": 0.24494497964808948, "@module": "rxn_ca.reactions.scored_reaction", "@class": "ScoredReaction"}, {"reactants": {"MnO2": 103.24, "C": 5.45}, "products": {"Mn2O3": 55.57, "CO2": 20.76}, "competitiveness": 0.00022526237560080707, "energy_per_atom": -0.2449449796480901, "@module": "rxn_ca.reactions.scored_reaction", "@class": "ScoredReaction"}, {"reactants": {"Mn5C2": 12.89, "CO2": 62.29}, "products": {"MnCO3": 53.63, "C": 9.82}, "competitiveness": 0.00012662151164366325, "energy_per_atom": -0.32752288434484894, "@module": "rxn_ca.reactions.scored_reaction", "@class": "ScoredReaction"}, {"reactants": {"C": 49.09, "MnCO3": 268.14}, "products": {"Mn5C2": 64.44, "CO2": 311.46}, "competitiveness": 0.0, "energy_per_atom": 0.3275228843448496, "@module": "rxn_ca.reactions.scored_reaction", "@class": "ScoredReaction"}, {"reactants": {"CO2": 41.53, "Mn3C": 8.16}, "products": {"C": 6.06, "MnCO3": 35.75}, "competitiveness": 0.00012737242926247566, "energy_per_atom": -0.3311192291148241, "@module": "rxn_ca.reactions.scored_reaction", "@class": "ScoredReaction"}, {"reactants": {"C": 6.06, "MnCO3": 35.75}, "products": {"CO2": 41.53, "Mn3C": 8.16}, "competitiveness": 0.0, "energy_per_atom": 0.3311192291148241, "@module": "rxn_ca.reactions.scored_reaction", "@class": "ScoredReaction"}, {"reactants": {"C": 190.9, "MnCO3": 1233.44}, "products": {"Mn23C6": 282.78, "CO2": 1432.69}, "competitiveness": 0.0, "energy_per_atom": 0.33115902869415204, "@module": "rxn_ca.reactions.scored_reaction", "@class": "ScoredReaction"}, {"reactants": {"Mn23C6": 12.29, "CO2": 62.29}, "products": {"MnCO3": 53.63, "C": 8.3}, "competitiveness": 0.00013386240543706405, "energy_per_atom": -0.3311590286941532, "@module": "rxn_ca.reactions.scored_reaction", "@class": "ScoredReaction"}, {"reactants": {"C": 70.9, "MnCO3": 375.39}, "products": {"Mn7C3": 88.87, "CO2": 436.04}, "competitiveness": 0.0, "energy_per_atom": 0.3256327187774754, "@module": "rxn_ca.reactions.scored_reaction", "@class": "ScoredReaction"}, {"reactants": {"Mn7C3": 12.7, "CO2": 62.29}, "products": {"MnCO3": 53.63, "C": 10.13}, "competitiveness": 0.0001255842444960801, "energy_per_atom": -0.3256327187774753, "@module": "rxn_ca.reactions.scored_reaction", "@class": "ScoredReaction"}, {"reactants": {"Mn": 11.04, "CO2": 62.29}, "products": {"C": 5.45, "MnCO3": 53.63}, "competitiveness": 0.00021018780243679886, "energy_per_atom": -0.36007241320827094, "@module": "rxn_ca.reactions.scored_reaction", "@class": "ScoredReaction"}, {"reactants": {"C": 5.45, "MnCO3": 53.63}, "products": {"Mn": 11.04, "CO2": 62.29}, "competitiveness": 0.0, "energy_per_atom": 0.36007241320827094, "@module": "rxn_ca.reactions.scored_reaction", "@class": "ScoredReaction"}, {"reactants": {"CO2": 41.53, "MnO": 92.79}, "products": {"C": 10.91, "Mn5O8": 94.6}, "competitiveness": 3.867346926842293e-17, "energy_per_atom": 0.1151249485433768, "@module": "rxn_ca.reactions.scored_reaction", "@class": "ScoredReaction"}, {"reactants": {"C": 10.91, "Mn5O8": 94.6}, "products": {"CO2": 41.53, "MnO": 92.79}, "competitiveness": 0.00012355594708021202, "energy_per_atom": -0.11512494854337682, "@module": "rxn_ca.reactions.scored_reaction", "@class": "ScoredReaction"}, {"reactants": {"C": 10.91, "Mn3O4": 165.45}, "products": {"CO2": 41.53, "MnO": 167.02}, "competitiveness": 4.88110228661025e-06, "energy_per_atom": 0.005314358127027684, "@module": "rxn_ca.reactions.scored_reaction", "@class": "ScoredReaction"}, {"reactants": {"CO2": 41.53, "MnO": 167.02}, "products": {"C": 10.91, "Mn3O4": 165.45}, "competitiveness": 1.2605379953385536e-05, "energy_per_atom": -0.005314358127027685, "@module": "rxn_ca.reactions.scored_reaction", "@class": "ScoredReaction"}, {"reactants": {"C": 49.09, "MnO": 139.18}, "products": {"Mn5C2": 64.44, "CO2": 103.82}, "competitiveness": 0.0, "energy_per_atom": 0.5110264011104712, "@module": "rxn_ca.reactions.scored_reaction", "@class": "ScoredReaction"}, {"reactants": {"Mn5C2": 14.32, "CO2": 23.07}, "products": {"C": 10.91, "MnO": 30.93}, "competitiveness": 0.00012662151164366325, "energy_per_atom": -0.5110264011104714, "@module": "rxn_ca.reactions.scored_reaction", "@class": "ScoredReaction"}, {"reactants": {"C": 18.18, "MnO": 55.67}, "products": {"CO2": 41.53, "Mn3C": 24.49}, "competitiveness": 0.0, "energy_per_atom": 0.5227483701490205, "@module": "rxn_ca.reactions.scored_reaction", "@class": "ScoredReaction"}, {"reactants": {"Mn3C": 14.69, "CO2": 24.92}, "products": {"C": 10.91, "MnO": 33.4}, "competitiveness": 0.00012737242926247566, "energy_per_atom": -0.5227483701490213, "@module": "rxn_ca.reactions.scored_reaction", "@class": "ScoredReaction"}, {"reactants": {"C": 190.9, "MnO": 640.24}, "products": {"Mn23C6": 282.78, "CO2": 477.56}, "competitiveness": 0.0, "energy_per_atom": 0.5278610527629557, "@module": "rxn_ca.reactions.scored_reaction", "@class": "ScoredReaction"}, {"reactants": {"Mn23C6": 16.16, "CO2": 27.29}, "products": {"C": 10.91, "MnO": 36.59}, "competitiveness": 0.00013386240543706405, "energy_per_atom": -0.5278610527629559, "@module": "rxn_ca.reactions.scored_reaction", "@class": "ScoredReaction"}, {"reactants": {"C": 70.9, "MnO": 194.86}, "products": {"Mn7C3": 88.87, "CO2": 145.35}, "competitiveness": 0.0, "energy_per_atom": 0.5054096901641728, "@module": "rxn_ca.reactions.scored_reaction", "@class": "ScoredReaction"}, {"reactants": {"Mn7C3": 13.67, "CO2": 22.36}, "products": {"C": 10.91, "MnO": 29.98}, "competitiveness": 0.0001255842444960801, "energy_per_atom": -0.5054096901641721, "@module": "rxn_ca.reactions.scored_reaction", "@class": "ScoredReaction"}, {"reactants": {"Mn": 11.04, "CO2": 20.76}, "products": {"C": 5.45, "MnO": 27.84}, "competitiveness": 0.00021018780243679886, "energy_per_atom": -0.6119959272924993, "@module": "rxn_ca.reactions.scored_reaction", "@class": "ScoredReaction"}, {"reactants": {"C": 5.45, "MnO": 27.84}, "products": {"Mn": 11.04, "CO2": 20.76}, "competitiveness": 0.0, "energy_per_atom": 0.6119959272924995, "@module": "rxn_ca.reactions.scored_reaction", "@class": "ScoredReaction"}, {"reactants": {"Mn2O3": 55.57, "C": 5.45}, "products": {"CO2": 20.76, "MnO": 55.67}, "competitiveness": 0.0003767875388369076, "energy_per_atom": -0.052198955385442454, "@module": "rxn_ca.reactions.scored_reaction", "@class": "ScoredReaction"}, {"reactants": {"CO2": 20.76, "MnO": 55.67}, "products": {"Mn2O3": 55.57, "C": 5.45}, "competitiveness": 2.6880474280081218e-09, "energy_per_atom": 0.0521989553854425, "@module": "rxn_ca.reactions.scored_reaction", "@class": "ScoredReaction"}, {"reactants": {"CO2": 41.53, "Mn3O4": 206.82}, "products": {"C": 10.91, "Mn5O8": 212.85}, "competitiveness": 4.7140894646450605e-19, "energy_per_atom": 0.1270054558878159, "@module": "rxn_ca.reactions.scored_reaction", "@class": "ScoredReaction"}, {"reactants": {"C": 10.91, "Mn5O8": 212.85}, "products": {"CO2": 41.53, "Mn3O4": 206.82}, "competitiveness": 0.00012355740339589538, "energy_per_atom": -0.12700545588781587, "@module": "rxn_ca.reactions.scored_reaction", "@class": "ScoredReaction"}, {"reactants": {"C": 65.45, "Mn5O8": 141.9}, "products": {"Mn5C2": 64.44, "CO2": 166.11}, "competitiveness": 0.0, "energy_per_atom": 0.30213531906436103, "@module": "rxn_ca.reactions.scored_reaction", "@class": "ScoredReaction"}, {"reactants": {"Mn5C2": 64.44, "CO2": 166.11}, "products": {"C": 65.45, "Mn5O8": 141.9}, "competitiveness": 0.00012662151164366325, "energy_per_atom": -0.30213531906436103, "@module": "rxn_ca.reactions.scored_reaction", "@class": "ScoredReaction"}, {"reactants": {"CO2": 41.53, "Mn3C": 15.3}, "products": {"C": 15.45, "Mn5O8": 35.47}, "competitiveness": 0.00012737242926247566, "energy_per_atom": -0.30730125838743766, "@module": "rxn_ca.reactions.scored_reaction", "@class": "ScoredReaction"}, {"reactants": {"C": 15.45, "Mn5O8": 35.47}, "products": {"CO2": 41.53, "Mn3C": 15.3}, "competitiveness": 0.0, "energy_per_atom": 0.3073012583874376, "@module": "rxn_ca.reactions.scored_reaction", "@class": "ScoredReaction"}, {"reactants": {"Mn23C6": 282.78, "CO2": 764.1}, "products": {"C": 266.16, "Mn5O8": 652.73}, "competitiveness": 0.00013386240543706405, "energy_per_atom": -0.30689243209744016, "@module": "rxn_ca.reactions.scored_reaction", "@class": "ScoredReaction"}, {"reactants": {"C": 266.16, "Mn5O8": 652.73}, "products": {"Mn23C6": 282.78, "CO2": 764.1}, "competitiveness": 0.0, "energy_per_atom": 0.3068924320974399, "@module": "rxn_ca.reactions.scored_reaction", "@class": "ScoredReaction"}, {"reactants": {"Mn7C3": 88.87, "CO2": 232.55}, "products": {"C": 93.81, "Mn5O8": 198.66}, "competitiveness": 0.0001255842444960801, "energy_per_atom": -0.2993978430199636, "@module": "rxn_ca.reactions.scored_reaction", "@class": "ScoredReaction"}, {"reactants": {"C": 93.81, "Mn5O8": 198.66}, "products": {"Mn7C3": 88.87, "CO2": 232.55}, "competitiveness": 0.0, "energy_per_atom": 0.2993978430199638, "@module": "rxn_ca.reactions.scored_reaction", "@class": "ScoredReaction"}, {"reactants": {"C": 8.73, "Mn5O8": 28.38}, "products": {"Mn": 11.04, "CO2": 33.22}, "competitiveness": 0.0, "energy_per_atom": 0.351802196310428, "@module": "rxn_ca.reactions.scored_reaction", "@class": "ScoredReaction"}, {"reactants": {"Mn": 11.04, "CO2": 33.22}, "products": {"C": 8.73, "Mn5O8": 28.38}, "competitiveness": 0.00021018780243679886, "energy_per_atom": -0.3518021963104279, "@module": "rxn_ca.reactions.scored_reaction", "@class": "ScoredReaction"}, {"reactants": {"Mn5O8": 56.76, "C": 1.09}, "products": {"Mn2O3": 55.57, "CO2": 4.15}, "competitiveness": 0.00012118103210294907, "energy_per_atom": -0.07181706545880381, "@module": "rxn_ca.reactions.scored_reaction", "@class": "ScoredReaction"}, {"reactants": {"Mn2O3": 55.57, "CO2": 4.15}, "products": {"C": 1.09, "Mn5O8": 56.76}, "competitiveness": 1.0166595266339289e-10, "energy_per_atom": 0.07181706545880374, "@module": "rxn_ca.reactions.scored_reaction", "@class": "ScoredReaction"}, {"reactants": {"Mn5C2": 12.08, "CO2": 25.95}, "products": {"C": 10.91, "Mn3O4": 25.85}, "competitiveness": 0.00012662151164366325, "energy_per_atom": -0.43978307604056976, "@module": "rxn_ca.reactions.scored_reaction", "@class": "ScoredReaction"}, {"reactants": {"C": 10.91, "Mn3O4": 25.85}, "products": {"Mn5C2": 12.08, "CO2": 25.95}, "competitiveness": 0.0, "energy_per_atom": 0.4397830760405697, "@module": "rxn_ca.reactions.scored_reaction", "@class": "ScoredReaction"}, {"reactants": {"CO2": 41.53, "Mn3C": 18.37}, "products": {"C": 16.36, "Mn3O4": 41.36}, "competitiveness": 0.00012737242926247566, "energy_per_atom": -0.4483218832219394, "@module": "rxn_ca.reactions.scored_reaction", "@class": "ScoredReaction"}, {"reactants": {"C": 16.36, "Mn3O4": 41.36}, "products": {"CO2": 41.53, "Mn3C": 18.37}, "competitiveness": 0.0, "energy_per_atom": 0.4483218832219395, "@module": "rxn_ca.reactions.scored_reaction", "@class": "ScoredReaction"}, {"reactants": {"Mn23C6": 282.78, "CO2": 636.75}, "products": {"C": 232.71, "Mn3O4": 634.24}, "competitiveness": 0.00013386240543706405, "energy_per_atom": -0.45099669923669067, "@module": "rxn_ca.reactions.scored_reaction", "@class": "ScoredReaction"}, {"reactants": {"C": 232.71, "Mn3O4": 634.24}, "products": {"Mn23C6": 282.78, "CO2": 636.75}, "competitiveness": 0.0, "energy_per_atom": 0.4509966992366904, "@module": "rxn_ca.reactions.scored_reaction", "@class": "ScoredReaction"}, {"reactants": {"C": 10.91, "Mn3O4": 25.18}, "products": {"Mn7C3": 11.59, "CO2": 25.28}, "competitiveness": 0.0, "energy_per_atom": 0.43557916314952216, "@module": "rxn_ca.reactions.scored_reaction", "@class": "ScoredReaction"}, {"reactants": {"Mn7C3": 11.59, "CO2": 25.28}, "products": {"C": 10.91, "Mn3O4": 25.18}, "competitiveness": 0.0001255842444960801, "energy_per_atom": -0.4355791631495222, "@module": "rxn_ca.reactions.scored_reaction", "@class": "ScoredReaction"}, {"reactants": {"Mn": 11.04, "CO2": 27.68}, "products": {"C": 7.27, "Mn3O4": 27.58}, "competitiveness": 0.00021018780243679886, "energy_per_atom": -0.5144252378496059, "@module": "rxn_ca.reactions.scored_reaction", "@class": "ScoredReaction"}, {"reactants": {"C": 7.27, "Mn3O4": 27.58}, "products": {"Mn": 11.04, "CO2": 27.68}, "competitiveness": 0.0, "energy_per_atom": 0.5144252378496058, "@module": "rxn_ca.reactions.scored_reaction", "@class": "ScoredReaction"}, {"reactants": {"Mn2O3": 55.57, "C": 1.82}, "products": {"CO2": 6.92, "Mn3O4": 55.15}, "competitiveness": 0.0004080442120789254, "energy_per_atom": -0.06070955714614264, "@module": "rxn_ca.reactions.scored_reaction", "@class": "ScoredReaction"}, {"reactants": {"CO2": 6.92, "Mn3O4": 55.15}, "products": {"Mn2O3": 55.57, "C": 1.82}, "competitiveness": 4.3224201025984417e-10, "energy_per_atom": 0.06070955714614266, "@module": "rxn_ca.reactions.scored_reaction", "@class": "ScoredReaction"}, {"reactants": {"Mn5C2": 25.78, "CO2": 62.29}, "products": {"Mn2O3": 55.57, "C": 25.09}, "competitiveness": 0.00012662151164366325, "energy_per_atom": -0.366692996139836, "@module": "rxn_ca.reactions.scored_reaction", "@class": "ScoredReaction"}, {"reactants": {"Mn2O3": 55.57, "C": 25.09}, "products": {"Mn5C2": 25.78, "CO2": 62.29}, "competitiveness": 0.0, "energy_per_atom": 0.36669299613983597, "@module": "rxn_ca.reactions.scored_reaction", "@class": "ScoredReaction"}, {"reactants": {"CO2": 41.53, "Mn3C": 16.32}, "products": {"Mn2O3": 37.05, "C": 15.76}, "competitiveness": 0.00012737242926247566, "energy_per_atom": -0.3732762571476097, "@module": "rxn_ca.reactions.scored_reaction", "@class": "ScoredReaction"}, {"reactants": {"Mn2O3": 37.05, "C": 15.76}, "products": {"CO2": 41.53, "Mn3C": 16.32}, "competitiveness": 0.0, "energy_per_atom": 0.37327625714761, "@module": "rxn_ca.reactions.scored_reaction", "@class": "ScoredReaction"}, {"reactants": {"Mn2O3": 639.04, "C": 253.62}, "products": {"Mn23C6": 282.78, "CO2": 716.35}, "competitiveness": 0.0, "energy_per_atom": 0.3742116770565737, "@module": "rxn_ca.reactions.scored_reaction", "@class": "ScoredReaction"}, {"reactants": {"Mn23C6": 282.78, "CO2": 716.35}, "products": {"Mn2O3": 639.04, "C": 253.62}, "competitiveness": 0.00013386240543706405, "energy_per_atom": -0.37421167705657454, "@module": "rxn_ca.reactions.scored_reaction", "@class": "ScoredReaction"}, {"reactants": {"Mn7C3": 25.39, "CO2": 62.29}, "products": {"Mn2O3": 55.57, "C": 25.71}, "competitiveness": 0.0001255842444960801, "energy_per_atom": -0.36334247600760394, "@module": "rxn_ca.reactions.scored_reaction", "@class": "ScoredReaction"}, {"reactants": {"Mn2O3": 55.57, "C": 25.71}, "products": {"Mn7C3": 25.39, "CO2": 62.29}, "competitiveness": 0.0, "energy_per_atom": 0.36334247600760394, "@module": "rxn_ca.reactions.scored_reaction", "@class": "ScoredReaction"}, {"reactants": {"Mn2O3": 27.78, "C": 8.18}, "products": {"Mn": 11.04, "CO2": 31.15}, "competitiveness": 0.0, "energy_per_atom": 0.42659775105270314, "@module": "rxn_ca.reactions.scored_reaction", "@class": "ScoredReaction"}, {"reactants": {"Mn": 11.04, "CO2": 31.15}, "products": {"Mn2O3": 27.78, "C": 8.18}, "competitiveness": 0.00021018780243679886, "energy_per_atom": -0.42659775105270314, "@module": "rxn_ca.reactions.scored_reaction", "@class": "ScoredReaction"}, {"reactants": {"C": 10.91, "Y2O3": 30.66}, "products": {"CO2": 24.92, "Y2C": 27.8}, "competitiveness": 0.0, "energy_per_atom": 1.5601426674548549, "@module": "rxn_ca.reactions.scored_reaction", "@class": "ScoredReaction"}, {"reactants": {"CO2": 24.92, "Y2C": 27.8}, "products": {"C": 10.91, "Y2O3": 30.66}, "competitiveness": 8.71940143537471e-05, "energy_per_atom": -1.5601426674548542, "@module": "rxn_ca.reactions.scored_reaction", "@class": "ScoredReaction"}, {"reactants": {"C": 10.91, "Y2O3": 51.1}, "products": {"CO2": 41.53, "Y": 43.29}, "competitiveness": 0.0, "energy_per_atom": 1.9337491011026655, "@module": "rxn_ca.reactions.scored_reaction", "@class": "ScoredReaction"}, {"reactants": {"CO2": 41.53, "Y": 43.29}, "products": {"C": 10.91, "Y2O3": 51.1}, "competitiveness": 0.0001459068795646441, "energy_per_atom": -1.933749101102665, "@module": "rxn_ca.reactions.scored_reaction", "@class": "ScoredReaction"}, {"reactants": {"YMnO3": 64.99, "CO2": 10.38}, "products": {"Y2Mn2O7": 63.58, "C": 2.73}, "competitiveness": 4.508562267203338e-15, "energy_per_atom": 0.10154498207272566, "@module": "rxn_ca.reactions.scored_reaction", "@class": "ScoredReaction"}, {"reactants": {"C": 2.73, "Y2Mn2O7": 63.58}, "products": {"YMnO3": 64.99, "CO2": 10.38}, "competitiveness": 0.00011873069262956161, "energy_per_atom": -0.10154498207272661, "@module": "rxn_ca.reactions.scored_reaction", "@class": "ScoredReaction"}, {"reactants": {"CO2": 15.57, "Y4C5": 18.24}, "products": {"C": 10.91, "Y2O3": 19.16}, "competitiveness": 9.371922035122655e-05, "energy_per_atom": -1.2329065832787343, "@module": "rxn_ca.reactions.scored_reaction", "@class": "ScoredReaction"}, {"reactants": {"C": 10.91, "Y2O3": 19.16}, "products": {"CO2": 15.57, "Y4C5": 18.24}, "competitiveness": 0.0, "energy_per_atom": 1.2329065832787347, "@module": "rxn_ca.reactions.scored_reaction", "@class": "ScoredReaction"}, {"reactants": {"C": 109.08, "Y2O3": 153.3}, "products": {"Y4C7": 160.76, "CO2": 124.58}, "competitiveness": 0.0, "energy_per_atom": 1.099258769352318, "@module": "rxn_ca.reactions.scored_reaction", "@class": "ScoredReaction"}, {"reactants": {"CO2": 12.46, "Y4C7": 16.08}, "products": {"C": 10.91, "Y2O3": 15.33}, "competitiveness": 7.215674856182043e-05, "energy_per_atom": -1.0992587693523184, "@module": "rxn_ca.reactions.scored_reaction", "@class": "ScoredReaction"}, {"reactants": {"C": 10.91, "Y2O3": 18.4}, "products": {"Y3C4": 17.02, "CO2": 14.95}, "competitiveness": 0.0, "energy_per_atom": 1.20985965882157, "@module": "rxn_ca.reactions.scored_reaction", "@class": "ScoredReaction"}, {"reactants": {"Y3C4": 17.02, "CO2": 14.95}, "products": {"C": 10.91, "Y2O3": 18.4}, "competitiveness": 9.257624502142024e-05, "energy_per_atom": -1.2098596588215695, "@module": "rxn_ca.reactions.scored_reaction", "@class": "ScoredReaction"}, {"reactants": {"LiC": 18.39, "CO2": 8.31}, "products": {"C": 10.91, "Li2O": 10.11}, "competitiveness": 0.0001235575006738089, "energy_per_atom": -0.550853309742261, "@module": "rxn_ca.reactions.scored_reaction", "@class": "ScoredReaction"}, {"reactants": {"C": 10.91, "Li2O": 10.11}, "products": {"LiC": 18.39, "CO2": 8.31}, "competitiveness": 0.0, "energy_per_atom": 0.5508533097422611, "@module": "rxn_ca.reactions.scored_reaction", "@class": "ScoredReaction"}, {"reactants": {"LiC": 45.97, "CO2": 41.53}, "products": {"Li2O2": 31.55, "C": 32.72}, "competitiveness": 0.00012355750042884343, "energy_per_atom": -0.1489078506319054, "@module": "rxn_ca.reactions.scored_reaction", "@class": "ScoredReaction"}, {"reactants": {"Li2O2": 31.55, "C": 32.72}, "products": {"LiC": 45.97, "CO2": 41.53}, "competitiveness": 0.0, "energy_per_atom": 0.14890785063190545, "@module": "rxn_ca.reactions.scored_reaction", "@class": "ScoredReaction"}, {"reactants": {"C": 13.64, "Li2CO3": 28.61}, "products": {"LiC": 22.98, "CO2": 31.15}, "competitiveness": 0.0, "energy_per_atom": 0.5543622550174121, "@module": "rxn_ca.reactions.scored_reaction", "@class": "ScoredReaction"}, {"reactants": {"LiC": 22.98, "CO2": 31.15}, "products": {"C": 13.64, "Li2CO3": 28.61}, "competitiveness": 0.0001235575006738089, "energy_per_atom": -0.5543622550174123, "@module": "rxn_ca.reactions.scored_reaction", "@class": "ScoredReaction"}, {"reactants": {"LiCO2": 42.27, "C": 10.91}, "products": {"LiC": 22.98, "CO2": 41.53}, "competitiveness": 0.0, "energy_per_atom": 0.5350088088677663, "@module": "rxn_ca.reactions.scored_reaction", "@class": "ScoredReaction"}, {"reactants": {"LiC": 22.98, "CO2": 41.53}, "products": {"LiCO2": 42.27, "C": 10.91}, "competitiveness": 0.0001235575006738089, "energy_per_atom": -0.535008808867766, "@module": "rxn_ca.reactions.scored_reaction", "@class": "ScoredReaction"}, {"reactants": {"C": 534.51, "Li2O": 50.56}, "products": {"CO2": 41.53, "LiC12": 496.88}, "competitiveness": 6.488793819679774e-18, "energy_per_atom": 0.12089312790552914, "@module": "rxn_ca.reactions.scored_reaction", "@class": "ScoredReaction"}, {"reactants": {"LiC12": 10.14, "CO2": 0.85}, "products": {"C": 10.91, "Li2O": 1.03}, "competitiveness": 4.37687530656473e-05, "energy_per_atom": -0.12089312790552878, "@module": "rxn_ca.reactions.scored_reaction", "@class": "ScoredReaction"}, {"reactants": {"Li2O2": 31.55, "C": 272.71}, "products": {"CO2": 41.53, "LiC12": 248.44}, "competitiveness": 1.3462568745708627e-08, "energy_per_atom": 0.04611112993941225, "@module": "rxn_ca.reactions.scored_reaction", "@class": "ScoredReaction"}, {"reactants": {"CO2": 41.53, "LiC12": 248.44}, "products": {"Li2O2": 31.55, "C": 272.71}, "competitiveness": 3.446398874780869e-05, "energy_per_atom": -0.046111129939412285, "@module": "rxn_ca.reactions.scored_reaction", "@class": "ScoredReaction"}, {"reactants": {"CO2": 41.53, "LiC12": 165.63}, "products": {"C": 178.17, "Li2CO3": 38.15}, "competitiveness": 4.3768902492401414e-05, "energy_per_atom": -0.16416219611369284, "@module": "rxn_ca.reactions.scored_reaction", "@class": "ScoredReaction"}, {"reactants": {"C": 178.17, "Li2CO3": 38.15}, "products": {"CO2": 41.53, "LiC12": 165.63}, "competitiveness": 0.0, "energy_per_atom": 0.16416219611369282, "@module": "rxn_ca.reactions.scored_reaction", "@class": "ScoredReaction"}, {"reactants": {"CO2": 41.53, "LiC12": 124.22}, "products": {"LiCO2": 42.27, "C": 130.9}, "competitiveness": 4.376890249307533e-05, "energy_per_atom": -0.17640487195303658, "@module": "rxn_ca.reactions.scored_reaction", "@class": "ScoredReaction"}, {"reactants": {"LiCO2": 42.27, "C": 130.9}, "products": {"CO2": 41.53, "LiC12": 124.22}, "competitiveness": 0.0, "energy_per_atom": 0.176404871953036, "@module": "rxn_ca.reactions.scored_reaction", "@class": "ScoredReaction"}, {"reactants": {"Li2O": 25.28, "CO2": 20.76}, "products": {"Li2O2": 31.55, "C": 5.45}, "competitiveness": 0.0, "energy_per_atom": 0.4416307220353535, "@module": "rxn_ca.reactions.scored_reaction", "@class": "ScoredReaction"}, {"reactants": {"Li2O2": 31.55, "C": 5.45}, "products": {"Li2O": 25.28, "CO2": 20.76}, "competitiveness": 0.00016316595584076505, "energy_per_atom": -0.4416307220353535, "@module": "rxn_ca.reactions.scored_reaction", "@class": "ScoredReaction"}, {"reactants": {"C": 10.91, "Li2O": 50.56}, "products": {"Li": 80.45, "CO2": 41.53}, "competitiveness": 0.0, "energy_per_atom": 1.0317214962754573, "@module": "rxn_ca.reactions.scored_reaction", "@class": "ScoredReaction"}, {"reactants": {"Li": 80.45, "CO2": 41.53}, "products": {"C": 10.91, "Li2O": 50.56}, "competitiveness": 0.15848627969057164, "energy_per_atom": -1.031721496275457, "@module": "rxn_ca.reactions.scored_reaction", "@class": "ScoredReaction"}, {"reactants": {"Li2O2": 31.55, "C": 10.91}, "products": {"Li": 40.22, "CO2": 41.53}, "competitiveness": 0.0, "energy_per_atom": 0.32473739756100195, "@module": "rxn_ca.reactions.scored_reaction", "@class": "ScoredReaction"}, {"reactants": {"Li": 40.22, "CO2": 41.53}, "products": {"Li2O2": 31.55, "C": 10.91}, "competitiveness": 0.15848627969057164, "energy_per_atom": -0.324737397561002, "@module": "rxn_ca.reactions.scored_reaction", "@class": "ScoredReaction"}, {"reactants": {"C": 10.91, "Li2CO3": 114.45}, "products": {"Li": 80.45, "CO2": 124.58}, "competitiveness": 0.0, "energy_per_atom": 0.8143709540045666, "@module": "rxn_ca.reactions.scored_reaction", "@class": "ScoredReaction"}, {"reactants": {"Li": 40.22, "CO2": 62.29}, "products": {"Li2CO3": 57.22, "C": 5.45}, "competitiveness": 0.15848627969057164, "energy_per_atom": -0.8143709540045667, "@module": "rxn_ca.reactions.scored_reaction", "@class": "ScoredReaction"}, {"reactants": {"Li2MnO3": 52.06, "C": 5.45}, "products": {"Li2MnO2": 48.08, "CO2": 20.76}, "competitiveness": 4.450815347057806e-12, "energy_per_atom": 0.07946455205033051, "@module": "rxn_ca.reactions.scored_reaction", "@class": "ScoredReaction"}, {"reactants": {"Li2MnO2": 48.08, "CO2": 20.76}, "products": {"Li2MnO3": 52.06, "C": 5.45}, "competitiveness": 0.00014563704023334094, "energy_per_atom": -0.07946455205033054, "@module": "rxn_ca.reactions.scored_reaction", "@class": "ScoredReaction"}, {"reactants": {"Mn5O8": 47.3, "CO2": 27.68}, "products": {"MnO2": 51.62, "MnCO3": 35.75}, "competitiveness": 2.0346132131607443e-06, "energy_per_atom": 0.013090856357437725, "@module": "rxn_ca.reactions.scored_reaction", "@class": "ScoredReaction"}, {"reactants": {"MnO2": 51.62, "MnCO3": 35.75}, "products": {"Mn5O8": 47.3, "CO2": 27.68}, "competitiveness": 0.0005870531408663142, "energy_per_atom": -0.013090856357437725, "@module": "rxn_ca.reactions.scored_reaction", "@class": "ScoredReaction"}, {"reactants": {"MnO2": 25.81, "MnCO3": 53.63}, "products": {"CO2": 41.53, "Mn3O4": 41.36}, "competitiveness": 0.00034388928827054844, "energy_per_atom": -0.006050699099266519, "@module": "rxn_ca.reactions.scored_reaction", "@class": "ScoredReaction"}, {"reactants": {"CO2": 41.53, "Mn3O4": 41.36}, "products": {"MnO2": 25.81, "MnCO3": 53.63}, "competitiveness": 4.5102818232823056e-06, "energy_per_atom": 0.006050699099266516, "@module": "rxn_ca.reactions.scored_reaction", "@class": "ScoredReaction"}, {"reactants": {"Mn2O3": 55.57, "CO2": 41.53}, "products": {"MnO2": 51.62, "MnCO3": 53.63}, "competitiveness": 1.3582191730141236e-06, "energy_per_atom": 0.02526445026651048, "@module": "rxn_ca.reactions.scored_reaction", "@class": "ScoredReaction"}, {"reactants": {"MnO2": 51.62, "MnCO3": 53.63}, "products": {"Mn2O3": 55.57, "CO2": 41.53}, "competitiveness": 0.0011878794901110682, "energy_per_atom": -0.02526445026651048, "@module": "rxn_ca.reactions.scored_reaction", "@class": "ScoredReaction"}, {"reactants": {"Mn5C2": 64.44, "MnO2": 464.58}, "products": {"CO2": 83.05, "MnO": 389.71}, "competitiveness": 0.00022526237560080707, "energy_per_atom": -0.4666602240175923, "@module": "rxn_ca.reactions.scored_reaction", "@class": "ScoredReaction"}, {"reactants": {"CO2": 83.05, "MnO": 389.71}, "products": {"Mn5C2": 64.44, "MnO2": 464.58}, "competitiveness": 0.0, "energy_per_atom": 0.4666602240175923, "@module": "rxn_ca.reactions.scored_reaction", "@class": "ScoredReaction"}, {"reactants": {"Mn3C": 36.73, "MnO2": 258.1}, "products": {"CO2": 41.53, "MnO": 222.69}, "competitiveness": 0.00022526237560080707, "energy_per_atom": -0.48112908958410294, "@module": "rxn_ca.reactions.scored_reaction", "@class": "ScoredReaction"}, {"reactants": {"CO2": 41.53, "MnO": 222.69}, "products": {"Mn3C": 36.73, "MnO2": 258.1}, "competitiveness": 0.0, "energy_per_atom": 0.4811290895841028, "@module": "rxn_ca.reactions.scored_reaction", "@class": "ScoredReaction"}, {"reactants": {"Mn23C6": 282.78, "MnO2": 1806.69}, "products": {"CO2": 249.16, "MnO": 1614.51}, "competitiveness": 0.00022526237560080707, "energy_per_atom": -0.49556580403930395, "@module": "rxn_ca.reactions.scored_reaction", "@class": "ScoredReaction"}, {"reactants": {"CO2": 249.16, "MnO": 1614.51}, "products": {"Mn23C6": 282.78, "MnO2": 1806.69}, "competitiveness": 0.0, "energy_per_atom": 0.4955658040393049, "@module": "rxn_ca.reactions.scored_reaction", "@class": "ScoredReaction"}, {"reactants": {"Mn7C3": 88.87, "MnO2": 671.06}, "products": {"CO2": 124.58, "MnO": 556.73}, "competitiveness": 0.00022526237560080707, "energy_per_atom": -0.4607334019087109, "@module": "rxn_ca.reactions.scored_reaction", "@class": "ScoredReaction"}, {"reactants": {"CO2": 124.58, "MnO": 556.73}, "products": {"Mn7C3": 88.87, "MnO2": 671.06}, "competitiveness": 0.0, "energy_per_atom": 0.4607334019087106, "@module": "rxn_ca.reactions.scored_reaction", "@class": "ScoredReaction"}, {"reactants": {"Mn5O8": 993.28, "CO2": 83.05}, "products": {"Mn5C2": 64.44, "MnO2": 1548.59}, "competitiveness": 0.0, "energy_per_atom": 0.24652834921584288, "@module": "rxn_ca.reactions.scored_reaction", "@class": "ScoredReaction"}, {"reactants": {"Mn5C2": 64.44, "MnO2": 1548.59}, "products": {"Mn5O8": 993.28, "CO2": 83.05}, "competitiveness": 0.00022526237560080707, "energy_per_atom": -0.24652834921584293, "@module": "rxn_ca.reactions.scored_reaction", "@class": "ScoredReaction"}, {"reactants": {"Mn3C": 36.73, "MnO2": 877.54}, "products": {"Mn5O8": 567.59, "CO2": 41.53}, "competitiveness": 0.00022526237560080707, "energy_per_atom": -0.24981137128322092, "@module": "rxn_ca.reactions.scored_reaction", "@class": "ScoredReaction"}, {"reactants": {"Mn5O8": 567.59, "CO2": 41.53}, "products": {"Mn3C": 36.73, "MnO2": 877.54}, "competitiveness": 0.0, "energy_per_atom": 0.24981137128322092, "@module": "rxn_ca.reactions.scored_reaction", "@class": "ScoredReaction"}, {"reactants": {"Mn5O8": 4115.03, "CO2": 249.16}, "products": {"Mn23C6": 282.78, "MnO2": 6297.61}, "competitiveness": 0.0, "energy_per_atom": 0.25251283531706575, "@module": "rxn_ca.reactions.scored_reaction", "@class": "ScoredReaction"}, {"reactants": {"Mn23C6": 282.78, "MnO2": 6297.61}, "products": {"Mn5O8": 4115.03, "CO2": 249.16}, "competitiveness": 0.00022526237560080707, "energy_per_atom": -0.2525128353170657, "@module": "rxn_ca.reactions.scored_reaction", "@class": "ScoredReaction"}, {"reactants": {"Mn7C3": 88.87, "MnO2": 2219.65}, "products": {"Mn5O8": 1418.98, "CO2": 124.58}, "competitiveness": 0.00022526237560080707, "energy_per_atom": -0.24511775891888257, "@module": "rxn_ca.reactions.scored_reaction", "@class": "ScoredReaction"}, {"reactants": {"Mn5O8": 1418.98, "CO2": 124.58}, "products": {"Mn7C3": 88.87, "MnO2": 2219.65}, "competitiveness": 0.0, "energy_per_atom": 0.24511775891888318, "@module": "rxn_ca.reactions.scored_reaction", "@class": "ScoredReaction"}, {"reactants": {"CO2": 41.53, "Mn3O4": 289.54}, "products": {"Mn5C2": 32.22, "MnO2": 412.96}, "competitiveness": 0.0, "energy_per_atom": 0.4131414472078347, "@module": "rxn_ca.reactions.scored_reaction", "@class": "ScoredReaction"}, {"reactants": {"Mn5C2": 32.22, "MnO2": 412.96}, "products": {"CO2": 41.53, "Mn3O4": 289.54}, "competitiveness": 0.00022526237560080707, "energy_per_atom": -0.41314144720783463, "@module": "rxn_ca.reactions.scored_reaction", "@class": "ScoredReaction"}, {"reactants": {"CO2": 41.53, "Mn3O4": 330.91}, "products": {"Mn3C": 36.73, "MnO2": 464.58}, "competitiveness": 0.0, "energy_per_atom": 0.4212695706636717, "@module": "rxn_ca.reactions.scored_reaction", "@class": "ScoredReaction"}, {"reactants": {"Mn3C": 36.73, "MnO2": 464.58}, "products": {"CO2": 41.53, "Mn3O4": 330.91}, "competitiveness": 0.00022526237560080707, "energy_per_atom": -0.42126957066367166, "@module": "rxn_ca.reactions.scored_reaction", "@class": "ScoredReaction"}, {"reactants": {"CO2": 41.53, "Mn3O4": 399.85}, "products": {"Mn23C6": 47.13, "MnO2": 550.61}, "competitiveness": 0.0, "energy_per_atom": 0.4290073378177232, "@module": "rxn_ca.reactions.scored_reaction", "@class": "ScoredReaction"}, {"reactants": {"Mn23C6": 47.13, "MnO2": 550.61}, "products": {"CO2": 41.53, "Mn3O4": 399.85}, "competitiveness": 0.00022526237560080707, "energy_per_atom": -0.4290073378177233, "@module": "rxn_ca.reactions.scored_reaction", "@class": "ScoredReaction"}, {"reactants": {"Mn7C3": 29.62, "MnO2": 395.75}, "products": {"CO2": 41.53, "Mn3O4": 275.76}, "competitiveness": 0.00022526237560080707, "energy_per_atom": -0.4097556539837534, "@module": "rxn_ca.reactions.scored_reaction", "@class": "ScoredReaction"}, {"reactants": {"CO2": 41.53, "Mn3O4": 275.76}, "products": {"Mn7C3": 29.62, "MnO2": 395.75}, "competitiveness": 0.0, "energy_per_atom": 0.4097556539837536, "@module": "rxn_ca.reactions.scored_reaction", "@class": "ScoredReaction"}, {"reactants": {"Mn5C2": 257.75, "MnO2": 51.62}, "products": {"CO2": 41.53, "Mn3C": 257.11}, "competitiveness": 2.2776742074918754e-06, "energy_per_atom": 0.016915433815910104, "@module": "rxn_ca.reactions.scored_reaction", "@class": "ScoredReaction"}, {"reactants": {"CO2": 41.53, "Mn3C": 257.11}, "products": {"Mn5C2": 257.75, "MnO2": 51.62}, "competitiveness": 3.293911014225994e-05, "energy_per_atom": -0.016915433815910097, "@module": "rxn_ca.reactions.scored_reaction", "@class": "ScoredReaction"}, {"reactants": {"Mn23C6": 282.78, "CO2": 94.92}, "products": {"Mn5C2": 266.96, "MnO2": 117.99}, "competitiveness": 3.872922904023247e-05, "energy_per_atom": -0.018779853814822643, "@module": "rxn_ca.reactions.scored_reaction", "@class": "ScoredReaction"}, {"reactants": {"Mn5C2": 266.96, "MnO2": 117.99}, "products": {"Mn23C6": 282.78, "CO2": 94.92}, "competitiveness": 1.7748091713683e-06, "energy_per_atom": 0.018779853814822653, "@module": "rxn_ca.reactions.scored_reaction", "@class": "ScoredReaction"}, {"reactants": {"Mn5C2": 92.05, "CO2": 5.93}, "products": {"Mn7C3": 88.87, "MnO2": 7.37}, "competitiveness": 1.8427931598192135e-05, "energy_per_atom": -0.008670127551962673, "@module": "rxn_ca.reactions.scored_reaction", "@class": "ScoredReaction"}, {"reactants": {"Mn7C3": 88.87, "MnO2": 7.37}, "products": {"Mn5C2": 92.05, "CO2": 5.93}, "competitiveness": 6.26350422097209e-06, "energy_per_atom": 0.008670127551962673, "@module": "rxn_ca.reactions.scored_reaction", "@class": "ScoredReaction"}, {"reactants": {"Mn5C2": 9.21, "MnO2": 14.75}, "products": {"Mn": 11.04, "CO2": 11.86}, "competitiveness": 6.081724512730288e-16, "energy_per_atom": 0.10929302224495159, "@module": "rxn_ca.reactions.scored_reaction", "@class": "ScoredReaction"}, {"reactants": {"Mn": 11.04, "CO2": 11.86}, "products": {"Mn5C2": 9.21, "MnO2": 14.75}, "competitiveness": 0.0002101786802597331, "energy_per_atom": -0.10929302224495166, "@module": "rxn_ca.reactions.scored_reaction", "@class": "ScoredReaction"}, {"reactants": {"Mn5C2": 4.6, "MnO2": 84.8}, "products": {"Mn2O3": 55.57, "CO2": 5.93}, "competitiveness": 0.00022526237560080707, "energy_per_atom": -0.32897084747693034, "@module": "rxn_ca.reactions.scored_reaction", "@class": "ScoredReaction"}, {"reactants": {"Mn2O3": 55.57, "CO2": 5.93}, "products": {"Mn5C2": 4.6, "MnO2": 84.8}, "competitiveness": 0.0, "energy_per_atom": 0.32897084747693034, "@module": "rxn_ca.reactions.scored_reaction", "@class": "ScoredReaction"}, {"reactants": {"Mn3C": 266.3, "MnO2": 64.52}, "products": {"Mn23C6": 282.78, "CO2": 51.91}, "competitiveness": 1.0429753685596775e-05, "energy_per_atom": 0.00397818781851648, "@module": "rxn_ca.reactions.scored_reaction", "@class": "ScoredReaction"}, {"reactants": {"Mn23C6": 282.78, "CO2": 51.91}, "products": {"Mn3C": 266.3, "MnO2": 64.52}, "competitiveness": 1.3235049209139494e-05, "energy_per_atom": -0.00397818781851648, "@module": "rxn_ca.reactions.scored_reaction", "@class": "ScoredReaction"}, {"reactants": {"Mn7C3": 177.74, "MnO2": 51.62}, "products": {"CO2": 41.53, "Mn3C": 183.65}, "competitiveness": 8.288203644620501e-07, "energy_per_atom": 0.0241473966711339, "@module": "rxn_ca.reactions.scored_reaction", "@class": "ScoredReaction"}, {"reactants": {"CO2": 41.53, "Mn3C": 183.65}, "products": {"Mn7C3": 177.74, "MnO2": 51.62}, "competitiveness": 4.9169203583201935e-05, "energy_per_atom": -0.024147396671133893, "@module": "rxn_ca.reactions.scored_reaction", "@class": "ScoredReaction"}, {"reactants": {"Mn3C": 9.18, "MnO2": 12.9}, "products": {"Mn": 11.04, "CO2": 10.38}, "competitiveness": 2.4099564899260984e-15, "energy_per_atom": 0.10528283078458073, "@module": "rxn_ca.reactions.scored_reaction", "@class": "ScoredReaction"}, {"reactants": {"Mn": 11.04, "CO2": 10.38}, "products": {"Mn3C": 9.18, "MnO2": 12.9}, "competitiveness": 0.00021016738233394023, "energy_per_atom": -0.10528283078458087, "@module": "rxn_ca.reactions.scored_reaction", "@class": "ScoredReaction"}, {"reactants": {"MnO2": 83.88, "Mn3C": 4.59}, "products": {"Mn2O3": 55.57, "CO2": 5.19}, "competitiveness": 0.00022526237560080707, "energy_per_atom": -0.3339917477783395, "@module": "rxn_ca.reactions.scored_reaction", "@class": "ScoredReaction"}, {"reactants": {"Mn2O3": 55.57, "CO2": 5.19}, "products": {"Mn3C": 4.59, "MnO2": 83.88}, "competitiveness": 0.0, "energy_per_atom": 0.3339917477783384, "@module": "rxn_ca.reactions.scored_reaction", "@class": "ScoredReaction"}, {"reactants": {"Mn23C6": 282.78, "CO2": 112.12}, "products": {"Mn7C3": 257.73, "MnO2": 139.37}, "competitiveness": 5.440877135867843e-05, "energy_per_atom": -0.025218364691070774, "@module": "rxn_ca.reactions.scored_reaction", "@class": "ScoredReaction"}, {"reactants": {"Mn7C3": 257.73, "MnO2": 139.37}, "products": {"Mn23C6": 282.78, "CO2": 112.12}, "competitiveness": 7.065131543163755e-07, "energy_per_atom": 0.025218364691070777, "@module": "rxn_ca.reactions.scored_reaction", "@class": "ScoredReaction"}, {"reactants": {"Mn23C6": 9.75, "MnO2": 10.68}, "products": {"Mn": 11.04, "CO2": 8.59}, "competitiveness": 3.451512459914084e-16, "energy_per_atom": 0.11091102151619116, "@module": "rxn_ca.reactions.scored_reaction", "@class": "ScoredReaction"}, {"reactants": {"Mn": 11.04, "CO2": 8.59}, "products": {"Mn23C6": 9.75, "MnO2": 10.68}, "competitiveness": 0.00021018128177833714, "energy_per_atom": -0.11091102151619113, "@module": "rxn_ca.reactions.scored_reaction", "@class": "ScoredReaction"}, {"reactants": {"Mn23C6": 4.88, "MnO2": 82.77}, "products": {"Mn2O3": 55.57, "CO2": 4.3}, "competitiveness": 0.00022526237560080707, "energy_per_atom": -0.33848121110699253, "@module": "rxn_ca.reactions.scored_reaction", "@class": "ScoredReaction"}, {"reactants": {"Mn2O3": 55.57, "CO2": 4.3}, "products": {"Mn23C6": 4.88, "MnO2": 82.77}, "competitiveness": 0.0, "energy_per_atom": 0.33848121110699253, "@module": "rxn_ca.reactions.scored_reaction", "@class": "ScoredReaction"}, {"reactants": {"Mn7C3": 8.89, "MnO2": 15.49}, "products": {"Mn": 11.04, "CO2": 12.46}, "competitiveness": 2.7194947097388415e-16, "energy_per_atom": 0.11158655791832385, "@module": "rxn_ca.reactions.scored_reaction", "@class": "ScoredReaction"}, {"reactants": {"Mn": 11.04, "CO2": 12.46}, "products": {"Mn7C3": 8.89, "MnO2": 15.49}, "competitiveness": 0.0002101821448736853, "energy_per_atom": -0.11158655791832385, "@module": "rxn_ca.reactions.scored_reaction", "@class": "ScoredReaction"}, {"reactants": {"Mn2O3": 55.57, "CO2": 6.23}, "products": {"Mn7C3": 4.44, "MnO2": 85.17}, "competitiveness": 0.0, "energy_per_atom": 0.3268478699491147, "@module": "rxn_ca.reactions.scored_reaction", "@class": "ScoredReaction"}, {"reactants": {"MnO2": 85.17, "Mn7C3": 4.44}, "products": {"Mn2O3": 55.57, "CO2": 6.23}, "competitiveness": 0.00022526237560080707, "energy_per_atom": -0.32684786994911397, "@module": "rxn_ca.reactions.scored_reaction", "@class": "ScoredReaction"}, {"reactants": {"LiMn4O8": 145.62, "CO2": 41.53}, "products": {"MnO2": 206.48, "LiCO2": 42.27}, "competitiveness": 4.090669785324725e-06, "energy_per_atom": 0.011168475349135568, "@module": "rxn_ca.reactions.scored_reaction", "@class": "ScoredReaction"}, {"reactants": {"MnO2": 206.48, "LiCO2": 42.27}, "products": {"LiMn4O8": 145.62, "CO2": 41.53}, "competitiveness": 0.0048410082182934145, "energy_per_atom": -0.011168475349135567, "@module": "rxn_ca.reactions.scored_reaction", "@class": "ScoredReaction"}, {"reactants": {"MnO2": 51.62, "Li2CO3": 57.22}, "products": {"Li2MnO3": 52.06, "CO2": 41.53}, "competitiveness": 9.430151918579719e-07, "energy_per_atom": 0.0299803010021454, "@module": "rxn_ca.reactions.scored_reaction", "@class": "ScoredReaction"}, {"reactants": {"CO2": 41.53, "Li2MnO3": 52.06}, "products": {"MnO2": 51.62, "Li2CO3": 57.22}, "competitiveness": 7.388157975562429e-05, "energy_per_atom": -0.029980301002146003, "@module": "rxn_ca.reactions.scored_reaction", "@class": "ScoredReaction"}, {"reactants": {"MnO2": 51.62, "LiCO2": 84.53}, "products": {"Li2MnO2": 48.08, "CO2": 83.05}, "competitiveness": 3.978031617401551e-17, "energy_per_atom": 0.12948647439782804, "@module": "rxn_ca.reactions.scored_reaction", "@class": "ScoredReaction"}, {"reactants": {"Li2MnO2": 48.08, "CO2": 83.05}, "products": {"MnO2": 51.62, "LiCO2": 84.53}, "competitiveness": 0.00014668950543052494, "energy_per_atom": -0.12948647439782804, "@module": "rxn_ca.reactions.scored_reaction", "@class": "ScoredReaction"}, {"reactants": {"LiMnO2": 38.6, "CO2": 41.53}, "products": {"MnO2": 51.62, "LiCO2": 42.27}, "competitiveness": 1.50026780103662e-06, "energy_per_atom": 0.01829965998033955, "@module": "rxn_ca.reactions.scored_reaction", "@class": "ScoredReaction"}, {"reactants": {"MnO2": 51.62, "LiCO2": 42.27}, "products": {"LiMnO2": 38.6, "CO2": 41.53}, "competitiveness": 0.0077518348489687035, "energy_per_atom": -0.018299659980339552, "@module": "rxn_ca.reactions.scored_reaction", "@class": "ScoredReaction"}, {"reactants": {"CO2": 41.53, "LiMn2O4": 74.33}, "products": {"MnO2": 103.24, "LiCO2": 42.27}, "competitiveness": 6.327486361932618e-09, "energy_per_atom": 0.0511569851129437, "@module": "rxn_ca.reactions.scored_reaction", "@class": "ScoredReaction"}, {"reactants": {"MnO2": 103.24, "LiCO2": 42.27}, "products": {"CO2": 41.53, "LiMn2O4": 74.33}, "competitiveness": 0.02349682601983173, "energy_per_atom": -0.051156985112943684, "@module": "rxn_ca.reactions.scored_reaction", "@class": "ScoredReaction"}, {"reactants": {"CO2": 41.53, "Mn3O4": 62.05}, "products": {"Mn5O8": 35.47, "MnCO3": 53.63}, "competitiveness": 8.65606624923826e-06, "energy_per_atom": -0.00038633351272361117, "@module": "rxn_ca.reactions.scored_reaction", "@class": "ScoredReaction"}, {"reactants": {"Mn5O8": 35.47, "MnCO3": 53.63}, "products": {"CO2": 41.53, "Mn3O4": 62.05}, "competitiveness": 0.0001932993501835388, "energy_per_atom": 0.00038633351272361117, "@module": "rxn_ca.reactions.scored_reaction", "@class": "ScoredReaction"}, {"reactants": {"Mn2O3": 55.57, "CO2": 13.84}, "products": {"Mn5O8": 47.3, "MnCO3": 17.88}, "competitiveness": 2.9596532236967223e-06, "energy_per_atom": 0.01986780753360777, "@module": "rxn_ca.reactions.scored_reaction", "@class": "ScoredReaction"}, {"reactants": {"Mn5O8": 47.3, "MnCO3": 17.88}, "products": {"Mn2O3": 55.57, "CO2": 13.84}, "competitiveness": 0.0008981993937227729, "energy_per_atom": -0.01986780753360777, "@module": "rxn_ca.reactions.scored_reaction", "@class": "ScoredReaction"}, {"reactants": {"Mn3O4": 82.73, "CO2": 41.53}, "products": {"Mn2O3": 55.57, "MnCO3": 53.63}, "competitiveness": 2.3183705457599246e-05, "energy_per_atom": -0.012345651384159226, "@module": "rxn_ca.reactions.scored_reaction", "@class": "ScoredReaction"}, {"reactants": {"Mn2O3": 55.57, "MnCO3": 53.63}, "products": {"CO2": 41.53, "Mn3O4": 82.73}, "competitiveness": 5.261108475869871e-05, "energy_per_atom": 0.012345651384159564, "@module": "rxn_ca.reactions.scored_reaction", "@class": "ScoredReaction"}, {"reactants": {"Mn5C2": 107.4, "MnCO3": 35.75}, "products": {"CO2": 41.53, "Mn3C": 110.19}, "competitiveness": 1.642211423158165e-11, "energy_per_atom": 0.08537006988265472, "@module": "rxn_ca.reactions.scored_reaction", "@class": "ScoredReaction"}, {"reactants": {"CO2": 41.53, "Mn3C": 110.19}, "products": {"Mn5C2": 107.4, "MnCO3": 35.75}, "competitiveness": 0.000126981953517856, "energy_per_atom": -0.08537006988265468, "@module": "rxn_ca.reactions.scored_reaction", "@class": "ScoredReaction"}, {"reactants": {"Mn23C6": 282.78, "CO2": 221.48}, "products": {"Mn5C2": 250.59, "MnCO3": 190.68}, "competitiveness": 0.00013386240205781803, "energy_per_atom": -0.14009818180671796, "@module": "rxn_ca.reactions.scored_reaction", "@class": "ScoredReaction"}, {"reactants": {"Mn5C2": 250.59, "MnCO3": 190.68}, "products": {"Mn23C6": 282.78, "CO2": 221.48}, "competitiveness": 0.0, "energy_per_atom": 0.14009818180671807, "@module": "rxn_ca.reactions.scored_reaction", "@class": "ScoredReaction"}, {"reactants": {"Mn7C3": 61.53, "MnCO3": 8.25}, "products": {"Mn5C2": 64.44, "CO2": 9.58}, "competitiveness": 8.008343740165524e-07, "energy_per_atom": 0.039812056828624424, "@module": "rxn_ca.reactions.scored_reaction", "@class": "ScoredReaction"}, {"reactants": {"Mn5C2": 64.44, "CO2": 9.58}, "products": {"Mn7C3": 61.53, "MnCO3": 8.25}, "competitiveness": 8.691302367035303e-05, "energy_per_atom": -0.03981205682862443, "@module": "rxn_ca.reactions.scored_reaction", "@class": "ScoredReaction"}, {"reactants": {"Mn": 11.04, "CO2": 27.68}, "products": {"Mn5C2": 7.16, "MnCO3": 23.83}, "competitiveness": 0.00021018780243679886, "energy_per_atom": -0.30228368020875207, "@module": "rxn_ca.reactions.scored_reaction", "@class": "ScoredReaction"}, {"reactants": {"Mn5C2": 7.16, "MnCO3": 23.83}, "products": {"Mn": 11.04, "CO2": 27.68}, "competitiveness": 0.0, "energy_per_atom": 0.30228368020875185, "@module": "rxn_ca.reactions.scored_reaction", "@class": "ScoredReaction"}, {"reactants": {"Mn23C6": 282.78, "CO2": 124.58}, "products": {"Mn3C": 257.11, "MnCO3": 107.26}, "competitiveness": 0.0001335556774347021, "energy_per_atom": -0.08727541408972071, "@module": "rxn_ca.reactions.scored_reaction", "@class": "ScoredReaction"}, {"reactants": {"Mn3C": 257.11, "MnCO3": 107.26}, "products": {"Mn23C6": 282.78, "CO2": 124.58}, "competitiveness": 9.394351488688026e-12, "energy_per_atom": 0.0872754140897207, "@module": "rxn_ca.reactions.scored_reaction", "@class": "ScoredReaction"}, {"reactants": {"CO2": 41.53, "Mn3C": 79.58}, "products": {"Mn7C3": 74.06, "MnCO3": 35.75}, "competitiveness": 0.00012736844293811955, "energy_per_atom": -0.11086907824708765, "@module": "rxn_ca.reactions.scored_reaction", "@class": "ScoredReaction"}, {"reactants": {"Mn7C3": 74.06, "MnCO3": 35.75}, "products": {"CO2": 41.53, "Mn3C": 79.58}, "competitiveness": 4.534628370722111e-15, "energy_per_atom": 0.11086907824708765, "@module": "rxn_ca.reactions.scored_reaction", "@class": "ScoredReaction"}, {"reactants": {"Mn3C": 7.35, "MnCO3": 21.45}, "products": {"Mn": 11.04, "CO2": 24.92}, "competitiveness": 0.0, "energy_per_atom": 0.2933860609798601, "@module": "rxn_ca.reactions.scored_reaction", "@class": "ScoredReaction"}, {"reactants": {"Mn": 11.04, "CO2": 24.92}, "products": {"Mn3C": 7.35, "MnCO3": 21.45}, "competitiveness": 0.00021018780243679886, "energy_per_atom": -0.29338606097986014, "@module": "rxn_ca.reactions.scored_reaction", "@class": "ScoredReaction"}, {"reactants": {"Mn7C3": 239.27, "MnCO3": 222.76}, "products": {"Mn23C6": 282.78, "CO2": 258.75}, "competitiveness": 0.0, "energy_per_atom": 0.15716113371192705, "@module": "rxn_ca.reactions.scored_reaction", "@class": "ScoredReaction"}, {"reactants": {"Mn23C6": 282.78, "CO2": 258.75}, "products": {"Mn7C3": 239.27, "MnCO3": 222.76}, "competitiveness": 0.000133862405416377, "energy_per_atom": -0.157161133711927, "@module": "rxn_ca.reactions.scored_reaction", "@class": "ScoredReaction"}, {"reactants": {"Mn23C6": 8.08, "MnCO3": 18.39}, "products": {"Mn": 11.04, "CO2": 21.36}, "competitiveness": 0.0, "energy_per_atom": 0.28579065438895435, "@module": "rxn_ca.reactions.scored_reaction", "@class": "ScoredReaction"}, {"reactants": {"Mn": 11.04, "CO2": 21.36}, "products": {"Mn23C6": 8.08, "MnCO3": 18.39}, "competitiveness": 0.00021018780243679886, "energy_per_atom": -0.28579065438895435, "@module": "rxn_ca.reactions.scored_reaction", "@class": "ScoredReaction"}, {"reactants": {"Mn7C3": 6.84, "MnCO3": 24.75}, "products": {"Mn": 11.04, "CO2": 28.75}, "competitiveness": 0.0, "energy_per_atom": 0.3057854928781537, "@module": "rxn_ca.reactions.scored_reaction", "@class": "ScoredReaction"}, {"reactants": {"Mn": 11.04, "CO2": 28.75}, "products": {"Mn7C3": 6.84, "MnCO3": 24.75}, "competitiveness": 0.00021018780243679886, "energy_per_atom": -0.3057854928781537, "@module": "rxn_ca.reactions.scored_reaction", "@class": "ScoredReaction"}, {"reactants": {"MnCO3": 53.63, "Li2O": 25.28}, "products": {"Li2MnO2": 48.08, "CO2": 41.53}, "competitiveness": 8.152441596458449e-09, "energy_per_atom": 0.061747887357670936, "@module": "rxn_ca.reactions.scored_reaction", "@class": "ScoredReaction"}, {"reactants": {"Li2MnO2": 48.08, "CO2": 41.53}, "products": {"MnCO3": 53.63, "Li2O": 25.28}, "competitiveness": 0.00013817567401385022, "energy_per_atom": -0.06174788735767096, "@module": "rxn_ca.reactions.scored_reaction", "@class": "ScoredReaction"}, {"reactants": {"LiMnO2": 38.6, "CO2": 41.53}, "products": {"Li2O2": 15.78, "MnCO3": 53.63}, "competitiveness": 5.943104851651749e-19, "energy_per_atom": 0.1274196316298636, "@module": "rxn_ca.reactions.scored_reaction", "@class": "ScoredReaction"}, {"reactants": {"Li2O2": 15.78, "MnCO3": 53.63}, "products": {"LiMnO2": 38.6, "CO2": 41.53}, "competitiveness": 0.002916198219325178, "energy_per_atom": -0.12741963162986358, "@module": "rxn_ca.reactions.scored_reaction", "@class": "ScoredReaction"}, {"reactants": {"Li2O2": 31.55, "MnCO3": 53.63}, "products": {"Li2MnO3": 52.06, "CO2": 41.53}, "competitiveness": 0.0029162002913962273, "energy_per_atom": -0.2233194154027631, "@module": "rxn_ca.reactions.scored_reaction", "@class": "ScoredReaction"}, {"reactants": {"Li2MnO3": 52.06, "CO2": 41.53}, "products": {"Li2O2": 31.55, "MnCO3": 53.63}, "competitiveness": 0.0, "energy_per_atom": 0.22331941540276315, "@module": "rxn_ca.reactions.scored_reaction", "@class": "ScoredReaction"}, {"reactants": {"MnCO3": 53.63, "Li2CO3": 57.22}, "products": {"Li2MnO2": 48.08, "CO2": 83.05}, "competitiveness": 0.0, "energy_per_atom": 0.1978517329933595, "@module": "rxn_ca.reactions.scored_reaction", "@class": "ScoredReaction"}, {"reactants": {"Li2MnO2": 48.08, "CO2": 83.05}, "products": {"MnCO3": 53.63, "Li2CO3": 57.22}, "competitiveness": 0.0001466895675170363, "energy_per_atom": -0.1978517329933595, "@module": "rxn_ca.reactions.scored_reaction", "@class": "ScoredReaction"}, {"reactants": {"LiMnO2": 38.6, "CO2": 20.76}, "products": {"Li2MnO3": 26.03, "MnCO3": 26.81}, "competitiveness": 5.708171985070815e-05, "energy_per_atom": -0.02054544507334345, "@module": "rxn_ca.reactions.scored_reaction", "@class": "ScoredReaction"}, {"reactants": {"Li2MnO3": 26.03, "MnCO3": 26.81}, "products": {"LiMnO2": 38.6, "CO2": 20.76}, "competitiveness": 1.801316793982548e-05, "energy_per_atom": 0.020545445073343445, "@module": "rxn_ca.reactions.scored_reaction", "@class": "ScoredReaction"}, {"reactants": {"CO2": 41.53, "MnO": 278.36}, "products": {"Mn5C2": 32.22, "Mn5O8": 212.85}, "competitiveness": 0.0, "energy_per_atom": 0.2699525669073637, "@module": "rxn_ca.reactions.scored_reaction", "@class": "ScoredReaction"}, {"reactants": {"Mn5C2": 32.22, "Mn5O8": 212.85}, "products": {"CO2": 41.53, "MnO": 278.36}, "competitiveness": 0.00012662151164366325, "energy_per_atom": -0.26995256690736374, "@module": "rxn_ca.reactions.scored_reaction", "@class": "ScoredReaction"}, {"reactants": {"CO2": 41.53, "MnO": 315.48}, "products": {"Mn5O8": 236.5, "Mn3C": 36.73}, "competitiveness": 0.0, "energy_per_atom": 0.28151483387266074, "@module": "rxn_ca.reactions.scored_reaction", "@class": "ScoredReaction"}, {"reactants": {"Mn5O8": 236.5, "Mn3C": 36.73}, "products": {"CO2": 41.53, "MnO": 315.48}, "competitiveness": 0.00012737242926247566, "energy_per_atom": -0.28151483387266085, "@module": "rxn_ca.reactions.scored_reaction", "@class": "ScoredReaction"}, {"reactants": {"Mn23C6": 47.13, "Mn5O8": 275.91}, "products": {"CO2": 41.53, "MnO": 377.34}, "competitiveness": 0.00013386240543706405, "energy_per_atom": -0.29332738364779787, "@module": "rxn_ca.reactions.scored_reaction", "@class": "ScoredReaction"}, {"reactants": {"CO2": 41.53, "MnO": 377.34}, "products": {"Mn23C6": 47.13, "Mn5O8": 275.91}, "competitiveness": 0.0, "energy_per_atom": 0.2933273836477981, "@module": "rxn_ca.reactions.scored_reaction", "@class": "ScoredReaction"}, {"reactants": {"CO2": 41.53, "MnO": 265.99}, "products": {"Mn7C3": 29.62, "Mn5O8": 204.96}, "competitiveness": 0.0, "energy_per_atom": 0.2652449685704679, "@module": "rxn_ca.reactions.scored_reaction", "@class": "ScoredReaction"}, {"reactants": {"Mn7C3": 29.62, "Mn5O8": 204.96}, "products": {"CO2": 41.53, "MnO": 265.99}, "competitiveness": 0.0001255842444960801, "energy_per_atom": -0.26524496857046787, "@module": "rxn_ca.reactions.scored_reaction", "@class": "ScoredReaction"}, {"reactants": {"Mn5C2": 64.44, "Mn3O4": 744.54}, "products": {"CO2": 83.05, "MnO": 890.77}, "competitiveness": 0.00012659216625791843, "energy_per_atom": -0.1007309091789626, "@module": "rxn_ca.reactions.scored_reaction", "@class": "ScoredReaction"}, {"reactants": {"CO2": 83.05, "MnO": 890.77}, "products": {"Mn5C2": 64.44, "Mn3O4": 744.54}, "competitiveness": 5.539621059797043e-15, "energy_per_atom": 0.10073090917896253, "@module": "rxn_ca.reactions.scored_reaction", "@class": "ScoredReaction"}, {"reactants": {"Mn3C": 36.73, "Mn3O4": 413.64}, "products": {"CO2": 41.53, "MnO": 501.06}, "competitiveness": 0.0001273663411753462, "energy_per_atom": -0.10882237734623451, "@module": "rxn_ca.reactions.scored_reaction", "@class": "ScoredReaction"}, {"reactants": {"CO2": 41.53, "MnO": 501.06}, "products": {"Mn3C": 36.73, "Mn3O4": 413.64}, "competitiveness": 3.6149091378839185e-16, "energy_per_atom": 0.10882237734623455, "@module": "rxn_ca.reactions.scored_reaction", "@class": "ScoredReaction"}, {"reactants": {"Mn23C6": 282.78, "Mn3O4": 2895.45}, "products": {"CO2": 249.16, "MnO": 3563.07}, "competitiveness": 0.00013386135271387727, "energy_per_atom": -0.11724145197848133, "@module": "rxn_ca.reactions.scored_reaction", "@class": "ScoredReaction"}, {"reactants": {"CO2": 249.16, "MnO": 3563.07}, "products": {"Mn23C6": 282.78, "Mn3O4": 2895.45}, "competitiveness": 1.7872595458252895e-17, "energy_per_atom": 0.11724145197848136, "@module": "rxn_ca.reactions.scored_reaction", "@class": "ScoredReaction"}, {"reactants": {"CO2": 124.58, "MnO": 1280.48}, "products": {"Mn7C3": 88.87, "Mn3O4": 1075.45}, "competitiveness": 1.6005641302453447e-14, "energy_per_atom": 0.09745295773247815, "@module": "rxn_ca.reactions.scored_reaction", "@class": "ScoredReaction"}, {"reactants": {"Mn7C3": 88.87, "Mn3O4": 1075.45}, "products": {"CO2": 124.58, "MnO": 1280.48}, "competitiveness": 0.00012553140119392193, "energy_per_atom": -0.09745295773247814, "@module": "rxn_ca.reactions.scored_reaction", "@class": "ScoredReaction"}, {"reactants": {"CO2": 41.53, "Mn3C": 330.57}, "products": {"Mn5C2": 322.19, "MnO": 55.67}, "competitiveness": 0.00012580517284394534, "energy_per_atom": -0.07540605733053801, "@module": "rxn_ca.reactions.scored_reaction", "@class": "ScoredReaction"}, {"reactants": {"Mn5C2": 322.19, "MnO": 55.67}, "products": {"CO2": 41.53, "Mn3C": 330.57}, "competitiveness": 1.1491985612045397e-11, "energy_per_atom": 0.07540605733053804, "@module": "rxn_ca.reactions.scored_reaction", "@class": "ScoredReaction"}, {"reactants": {"Mn23C6": 282.78, "CO2": 73.83}, "products": {"Mn5C2": 250.59, "MnO": 98.97}, "competitiveness": 0.00013386239748071596, "energy_per_atom": -0.13697958928953052, "@module": "rxn_ca.reactions.scored_reaction", "@class": "ScoredReaction"}, {"reactants": {"Mn5C2": 250.59, "MnO": 98.97}, "products": {"Mn23C6": 282.78, "CO2": 73.83}, "competitiveness": 1.405781176396373e-20, "energy_per_atom": 0.13697958928953066, "@module": "rxn_ca.reactions.scored_reaction", "@class": "ScoredReaction"}, {"reactants": {"Mn5C2": 64.44, "CO2": 3.19}, "products": {"Mn7C3": 61.53, "MnO": 4.28}, "competitiveness": 7.021531457592437e-05, "energy_per_atom": -0.032770093340786455, "@module": "rxn_ca.reactions.scored_reaction", "@class": "ScoredReaction"}, {"reactants": {"Mn7C3": 61.53, "MnO": 4.28}, "products": {"Mn5C2": 64.44, "CO2": 3.19}, "competitiveness": 1.1869046443853005e-07, "energy_per_atom": 0.03277009334078645, "@module": "rxn_ca.reactions.scored_reaction", "@class": "ScoredReaction"}, {"reactants": {"Mn5C2": 7.16, "MnO": 12.37}, "products": {"Mn": 11.04, "CO2": 9.23}, "competitiveness": 0.0, "energy_per_atom": 0.4240017031986269, "@module": "rxn_ca.reactions.scored_reaction", "@class": "ScoredReaction"}, {"reactants": {"Mn": 11.04, "CO2": 9.23}, "products": {"Mn5C2": 7.16, "MnO": 12.37}, "competitiveness": 0.00021018780243679886, "energy_per_atom": -0.42400170319862684, "@module": "rxn_ca.reactions.scored_reaction", "@class": "ScoredReaction"}, {"reactants": {"CO2": 9.23, "MnO": 71.14}, "products": {"Mn2O3": 55.57, "Mn5C2": 7.16}, "competitiveness": 0.0, "energy_per_atom": 0.192187136686176, "@module": "rxn_ca.reactions.scored_reaction", "@class": "ScoredReaction"}, {"reactants": {"Mn2O3": 55.57, "Mn5C2": 7.16}, "products": {"CO2": 9.23, "MnO": 71.14}, "competitiveness": 0.0004360610316916335, "energy_per_atom": -0.19218713668617607, "@module": "rxn_ca.reactions.scored_reaction", "@class": "ScoredReaction"}, {"reactants": {"Mn3C": 257.11, "MnO": 55.67}, "products": {"Mn23C6": 282.78, "CO2": 41.53}, "competitiveness": 1.1306645684565093e-11, "energy_per_atom": 0.07548902583065321, "@module": "rxn_ca.reactions.scored_reaction", "@class": "ScoredReaction"}, {"reactants": {"Mn23C6": 282.78, "CO2": 41.53}, "products": {"Mn3C": 257.11, "MnO": 55.67}, "competitiveness": 0.00013223275961870402, "energy_per_atom": -0.07548902583065321, "@module": "rxn_ca.reactions.scored_reaction", "@class": "ScoredReaction"}, {"reactants": {"CO2": 41.53, "Mn3C": 238.75}, "products": {"Mn7C3": 222.18, "MnO": 55.67}, "competitiveness": 0.00012735221666803465, "energy_per_atom": -0.10274485620067542, "@module": "rxn_ca.reactions.scored_reaction", "@class": "ScoredReaction"}, {"reactants": {"Mn7C3": 222.18, "MnO": 55.67}, "products": {"CO2": 41.53, "Mn3C": 238.75}, "competitiveness": 3.148069561924198e-15, "energy_per_atom": 0.10274485620067543, "@module": "rxn_ca.reactions.scored_reaction", "@class": "ScoredReaction"}, {"reactants": {"Mn3C": 7.35, "MnO": 11.13}, "products": {"Mn": 11.04, "CO2": 8.31}, "competitiveness": 0.0, "energy_per_atom": 0.4008234931111949, "@module": "rxn_ca.reactions.scored_reaction", "@class": "ScoredReaction"}, {"reactants": {"Mn": 11.04, "CO2": 8.31}, "products": {"Mn3C": 7.35, "MnO": 11.13}, "competitiveness": 0.00021018780243679886, "energy_per_atom": -0.4008234931111947, "@module": "rxn_ca.reactions.scored_reaction", "@class": "ScoredReaction"}, {"reactants": {"Mn2O3": 55.57, "Mn3C": 7.35}, "products": {"CO2": 8.31, "MnO": 72.37}, "competitiveness": 0.0004360610316916337, "energy_per_atom": -0.20271835928849455, "@module": "rxn_ca.reactions.scored_reaction", "@class": "ScoredReaction"}, {"reactants": {"CO2": 8.31, "MnO": 72.37}, "products": {"Mn2O3": 55.57, "Mn3C": 7.35}, "competitiveness": 0.0, "energy_per_atom": 0.20271835928849474, "@module": "rxn_ca.reactions.scored_reaction", "@class": "ScoredReaction"}, {"reactants": {"Mn23C6": 282.78, "CO2": 86.25}, "products": {"Mn7C3": 239.27, "MnO": 115.63}, "competitiveness": 0.00013386240542777054, "energy_per_atom": -0.1596459527576983, "@module": "rxn_ca.reactions.scored_reaction", "@class": "ScoredReaction"}, {"reactants": {"Mn7C3": 239.27, "MnO": 115.63}, "products": {"Mn23C6": 282.78, "CO2": 86.25}, "competitiveness": 0.0, "energy_per_atom": 0.1596459527576983, "@module": "rxn_ca.reactions.scored_reaction", "@class": "ScoredReaction"}, {"reactants": {"Mn23C6": 8.08, "MnO": 9.54}, "products": {"Mn": 11.04, "CO2": 7.12}, "competitiveness": 0.0, "energy_per_atom": 0.3779333356159611, "@module": "rxn_ca.reactions.scored_reaction", "@class": "ScoredReaction"}, {"reactants": {"Mn": 11.04, "CO2": 7.12}, "products": {"Mn23C6": 8.08, "MnO": 9.54}, "competitiveness": 0.00021018780243679886, "energy_per_atom": -0.3779333356159612, "@module": "rxn_ca.reactions.scored_reaction", "@class": "ScoredReaction"}, {"reactants": {"Mn2O3": 55.57, "Mn23C6": 8.08}, "products": {"CO2": 7.12, "MnO": 73.97}, "competitiveness": 0.0004360610316916337, "energy_per_atom": -0.21356605765757317, "@module": "rxn_ca.reactions.scored_reaction", "@class": "ScoredReaction"}, {"reactants": {"CO2": 7.12, "MnO": 73.97}, "products": {"Mn2O3": 55.57, "Mn23C6": 8.08}, "competitiveness": 0.0, "energy_per_atom": 0.21356605765757308, "@module": "rxn_ca.reactions.scored_reaction", "@class": "ScoredReaction"}, {"reactants": {"Mn7C3": 6.84, "MnO": 12.85}, "products": {"Mn": 11.04, "CO2": 9.58}, "competitiveness": 0.0, "energy_per_atom": 0.43313495402912183, "@module": "rxn_ca.reactions.scored_reaction", "@class": "ScoredReaction"}, {"reactants": {"Mn": 11.04, "CO2": 9.58}, "products": {"Mn7C3": 6.84, "MnO": 12.85}, "competitiveness": 0.00021018780243679886, "energy_per_atom": -0.43313495402912194, "@module": "rxn_ca.reactions.scored_reaction", "@class": "ScoredReaction"}, {"reactants": {"CO2": 9.58, "MnO": 70.66}, "products": {"Mn2O3": 55.57, "Mn7C3": 6.84}, "competitiveness": 0.0, "energy_per_atom": 0.18790831944566028, "@module": "rxn_ca.reactions.scored_reaction", "@class": "ScoredReaction"}, {"reactants": {"Mn2O3": 55.57, "Mn7C3": 6.84}, "products": {"CO2": 9.58, "MnO": 70.66}, "competitiveness": 0.00043606103169163257, "energy_per_atom": -0.1879083194456603, "@module": "rxn_ca.reactions.scored_reaction", "@class": "ScoredReaction"}, {"reactants": {"Li2CO3": 57.22, "MnO": 27.84}, "products": {"Li2MnO2": 48.08, "CO2": 41.53}, "competitiveness": 0.0, "energy_per_atom": 0.21574507606408902, "@module": "rxn_ca.reactions.scored_reaction", "@class": "ScoredReaction"}, {"reactants": {"CO2": 41.53, "Li2MnO2": 48.08}, "products": {"Li2CO3": 57.22, "MnO": 27.84}, "competitiveness": 0.0001466895675170363, "energy_per_atom": -0.21574507606408902, "@module": "rxn_ca.reactions.scored_reaction", "@class": "ScoredReaction"}, {"reactants": {"CO2": 41.53, "Mn3O4": 620.45}, "products": {"Mn5C2": 32.22, "Mn5O8": 567.59}, "competitiveness": 0.0, "energy_per_atom": 0.19245263185967756, "@module": "rxn_ca.reactions.scored_reaction", "@class": "ScoredReaction"}, {"reactants": {"Mn5C2": 32.22, "Mn5O8": 567.59}, "products": {"CO2": 41.53, "Mn3O4": 620.45}, "competitiveness": 0.0001266215116436632, "energy_per_atom": -0.19245263185967754, "@module": "rxn_ca.reactions.scored_reaction", "@class": "ScoredReaction"}, {"reactants": {"CO2": 41.53, "Mn3O4": 703.18}, "products": {"Mn5O8": 638.54, "Mn3C": 36.73}, "competitiveness": 0.0, "energy_per_atom": 0.19670486990912034, "@module": "rxn_ca.reactions.scored_reaction", "@class": "ScoredReaction"}, {"reactants": {"Mn5O8": 638.54, "Mn3C": 36.73}, "products": {"CO2": 41.53, "Mn3O4": 703.18}, "competitiveness": 0.00012737242926247564, "energy_per_atom": -0.1967048699091204, "@module": "rxn_ca.reactions.scored_reaction", "@class": "ScoredReaction"}, {"reactants": {"Mn23C6": 47.13, "Mn5O8": 756.79}, "products": {"CO2": 41.53, "Mn3O4": 841.06}, "competitiveness": 0.00013386240543706405, "energy_per_atom": -0.200828026556606, "@module": "rxn_ca.reactions.scored_reaction", "@class": "ScoredReaction"}, {"reactants": {"CO2": 41.53, "Mn3O4": 841.06}, "products": {"Mn23C6": 47.13, "Mn5O8": 756.79}, "competitiveness": 0.0, "energy_per_atom": 0.20082802655660598, "@module": "rxn_ca.reactions.scored_reaction", "@class": "ScoredReaction"}, {"reactants": {"Mn7C3": 29.62, "Mn5O8": 543.94}, "products": {"CO2": 41.53, "Mn3O4": 592.88}, "competitiveness": 0.00012558424449608, "energy_per_atom": -0.1906891790969078, "@module": "rxn_ca.reactions.scored_reaction", "@class": "ScoredReaction"}, {"reactants": {"CO2": 41.53, "Mn3O4": 592.88}, "products": {"Mn7C3": 29.62, "Mn5O8": 543.94}, "competitiveness": 0.0, "energy_per_atom": 0.1906891790969078, "@module": "rxn_ca.reactions.scored_reaction", "@class": "ScoredReaction"}, {"reactants": {"CO2": 41.53, "Mn3C": 275.48}, "products": {"Mn5C2": 273.86, "Mn5O8": 35.47}, "competitiveness": 9.406692608227646e-05, "energy_per_atom": -0.0429054148514422, "@module": "rxn_ca.reactions.scored_reaction", "@class": "ScoredReaction"}, {"reactants": {"Mn5C2": 273.86, "Mn5O8": 35.47}, "products": {"CO2": 41.53, "Mn3C": 275.48}, "competitiveness": 1.948791160965905e-08, "energy_per_atom": 0.04290541485144221, "@module": "rxn_ca.reactions.scored_reaction", "@class": "ScoredReaction"}, {"reactants": {"Mn5C2": 262.05, "Mn5O8": 75.68}, "products": {"Mn23C6": 282.78, "CO2": 88.59}, "competitiveness": 4.1519954664688815e-11, "energy_per_atom": 0.07049022023252657, "@module": "rxn_ca.reactions.scored_reaction", "@class": "ScoredReaction"}, {"reactants": {"Mn23C6": 282.78, "CO2": 88.59}, "products": {"Mn5C2": 262.05, "Mn5O8": 75.68}, "competitiveness": 0.0001308469852241484, "energy_per_atom": -0.07049022023252659, "@module": "rxn_ca.reactions.scored_reaction", "@class": "ScoredReaction"}, {"reactants": {"Mn5C2": 64.44, "CO2": 3.86}, "products": {"Mn7C3": 62.0, "Mn5O8": 3.3}, "competitiveness": 3.83685988072289e-05, "energy_per_atom": -0.01958047887390869, "@module": "rxn_ca.reactions.scored_reaction", "@class": "ScoredReaction"}, {"reactants": {"Mn7C3": 62.0, "Mn5O8": 3.3}, "products": {"Mn5C2": 64.44, "CO2": 3.86}, "competitiveness": 8.868405265631821e-07, "energy_per_atom": 0.01958047887390869, "@module": "rxn_ca.reactions.scored_reaction", "@class": "ScoredReaction"}, {"reactants": {"Mn5C2": 8.59, "Mn5O8": 9.46}, "products": {"Mn": 11.04, "CO2": 11.07}, "competitiveness": 0.0, "energy_per_atom": 0.2392877736068914, "@module": "rxn_ca.reactions.scored_reaction", "@class": "ScoredReaction"}, {"reactants": {"Mn": 11.04, "CO2": 11.07}, "products": {"Mn5C2": 8.59, "Mn5O8": 9.46}, "competitiveness": 0.00021018780243679886, "energy_per_atom": -0.23928777360689132, "@module": "rxn_ca.reactions.scored_reaction", "@class": "ScoredReaction"}, {"reactants": {"Mn5O8": 54.39, "Mn5C2": 1.07}, "products": {"Mn2O3": 55.57, "CO2": 1.38}, "competitiveness": 0.00012651374935038762, "energy_per_atom": -0.09339345711804713, "@module": "rxn_ca.reactions.scored_reaction", "@class": "ScoredReaction"}, {"reactants": {"Mn2O3": 55.57, "CO2": 1.38}, "products": {"Mn5C2": 1.07, "Mn5O8": 54.39}, "competitiveness": 2.2042792087349063e-13, "energy_per_atom": 0.09339345711804702, "@module": "rxn_ca.reactions.scored_reaction", "@class": "ScoredReaction"}, {"reactants": {"Mn23C6": 282.78, "CO2": 48.86}, "products": {"Mn5O8": 41.73, "Mn3C": 263.59}, "competitiveness": 8.017352863501632e-05, "energy_per_atom": -0.03506218416579054, "@module": "rxn_ca.reactions.scored_reaction", "@class": "ScoredReaction"}, {"reactants": {"Mn5O8": 41.73, "Mn3C": 263.59}, "products": {"Mn23C6": 282.78, "CO2": 48.86}, "competitiveness": 8.152196944665884e-08, "energy_per_atom": 0.03506218416579061, "@module": "rxn_ca.reactions.scored_reaction", "@class": "ScoredReaction"}, {"reactants": {"CO2": 41.53, "Mn3C": 197.43}, "products": {"Mn7C3": 188.85, "Mn5O8": 35.47}, "competitiveness": 0.000117866648614803, "energy_per_atom": -0.059135861017832705, "@module": "rxn_ca.reactions.scored_reaction", "@class": "ScoredReaction"}, {"reactants": {"Mn7C3": 188.85, "Mn5O8": 35.47}, "products": {"CO2": 41.53, "Mn3C": 197.43}, "competitiveness": 6.431175574748174e-10, "energy_per_atom": 0.0591358610178327, "@module": "rxn_ca.reactions.scored_reaction", "@class": "ScoredReaction"}, {"reactants": {"Mn": 11.04, "CO2": 9.77}, "products": {"Mn5O8": 8.35, "Mn3C": 8.64}, "competitiveness": 0.00021018780243679886, "energy_per_atom": -0.226450709344328, "@module": "rxn_ca.reactions.scored_reaction", "@class": "ScoredReaction"}, {"reactants": {"Mn5O8": 8.35, "Mn3C": 8.64}, "products": {"Mn": 11.04, "CO2": 9.77}, "competitiveness": 0.0, "energy_per_atom": 0.22645070934432807, "@module": "rxn_ca.reactions.scored_reaction", "@class": "ScoredReaction"}, {"reactants": {"Mn5O8": 54.25, "Mn3C": 1.08}, "products": {"Mn2O3": 55.57, "CO2": 1.22}, "competitiveness": 0.00012728566835894687, "energy_per_atom": -0.09470063173188319, "@module": "rxn_ca.reactions.scored_reaction", "@class": "ScoredReaction"}, {"reactants": {"Mn2O3": 55.57, "CO2": 1.22}, "products": {"Mn5O8": 54.25, "Mn3C": 1.08}, "competitiveness": 1.4668086952537912e-13, "energy_per_atom": 0.09470063173188323, "@module": "rxn_ca.reactions.scored_reaction", "@class": "ScoredReaction"}, {"reactants": {"Mn23C6": 282.78, "CO2": 104.3}, "products": {"Mn7C3": 252.15, "Mn5O8": 89.1}, "competitiveness": 0.0001333711742555276, "energy_per_atom": -0.0841652145855647, "@module": "rxn_ca.reactions.scored_reaction", "@class": "ScoredReaction"}, {"reactants": {"Mn7C3": 252.15, "Mn5O8": 89.1}, "products": {"Mn23C6": 282.78, "CO2": 104.3}, "competitiveness": 1.0022839896938445e-12, "energy_per_atom": 0.08416521458556471, "@module": "rxn_ca.reactions.scored_reaction", "@class": "ScoredReaction"}, {"reactants": {"Mn23C6": 9.27, "Mn5O8": 6.98}, "products": {"Mn": 11.04, "CO2": 8.17}, "competitiveness": 0.0, "energy_per_atom": 0.21941329844921653, "@module": "rxn_ca.reactions.scored_reaction", "@class": "ScoredReaction"}, {"reactants": {"Mn": 11.04, "CO2": 8.17}, "products": {"Mn23C6": 9.27, "Mn5O8": 6.98}, "competitiveness": 0.00021018780243679886, "energy_per_atom": -0.21941329844921645, "@module": "rxn_ca.reactions.scored_reaction", "@class": "ScoredReaction"}, {"reactants": {"Mn2O3": 55.57, "CO2": 1.02}, "products": {"Mn23C6": 1.16, "Mn5O8": 54.08}, "competitiveness": 1.0083658026591895e-13, "energy_per_atom": 0.0958918997043045, "@module": "rxn_ca.reactions.scored_reaction", "@class": "ScoredReaction"}, {"reactants": {"Mn5O8": 54.08, "Mn23C6": 1.16}, "products": {"Mn2O3": 55.57, "CO2": 1.02}, "competitiveness": 0.00013378822476871612, "energy_per_atom": -0.09589189970430469, "@module": "rxn_ca.reactions.scored_reaction", "@class": "ScoredReaction"}, {"reactants": {"Mn": 11.04, "CO2": 11.59}, "products": {"Mn7C3": 8.27, "Mn5O8": 9.9}, "competitiveness": 0.00021018780243679886, "energy_per_atom": -0.24478521935246345, "@module": "rxn_ca.reactions.scored_reaction", "@class": "ScoredReaction"}, {"reactants": {"Mn7C3": 8.27, "Mn5O8": 9.9}, "products": {"Mn": 11.04, "CO2": 11.59}, "competitiveness": 0.0, "energy_per_atom": 0.24478521935246342, "@module": "rxn_ca.reactions.scored_reaction", "@class": "ScoredReaction"}, {"reactants": {"Mn5O8": 54.45, "Mn7C3": 1.03}, "products": {"Mn2O3": 55.57, "CO2": 1.45}, "competitiveness": 0.00012546699496453927, "energy_per_atom": -0.09284300826664638, "@module": "rxn_ca.reactions.scored_reaction", "@class": "ScoredReaction"}, {"reactants": {"Mn2O3": 55.57, "CO2": 1.45}, "products": {"Mn7C3": 1.03, "Mn5O8": 54.45}, "competitiveness": 2.613512731830995e-13, "energy_per_atom": 0.092843008266646, "@module": "rxn_ca.reactions.scored_reaction", "@class": "ScoredReaction"}, {"reactants": {"CO2": 41.53, "Mn3C": 293.84}, "products": {"Mn5C2": 289.97, "Mn3O4": 41.36}, "competitiveness": 0.00012117396278583444, "energy_per_atom": -0.06349558116147191, "@module": "rxn_ca.reactions.scored_reaction", "@class": "ScoredReaction"}, {"reactants": {"Mn5C2": 289.97, "Mn3O4": 41.36}, "products": {"CO2": 41.53, "Mn3C": 293.84}, "competitiveness": 2.339834402393952e-10, "energy_per_atom": 0.06349558116147191, "@module": "rxn_ca.reactions.scored_reaction", "@class": "ScoredReaction"}, {"reactants": {"Mn5C2": 257.75, "Mn3O4": 82.73}, "products": {"Mn23C6": 282.78, "CO2": 83.05}, "competitiveness": 1.327057430518176e-16, "energy_per_atom": 0.11198580777123034, "@module": "rxn_ca.reactions.scored_reaction", "@class": "ScoredReaction"}, {"reactants": {"Mn23C6": 282.78, "CO2": 83.05}, "products": {"Mn5C2": 257.75, "Mn3O4": 82.73}, "competitiveness": 0.00013385909397513495, "energy_per_atom": -0.11198580777123028, "@module": "rxn_ca.reactions.scored_reaction", "@class": "ScoredReaction"}, {"reactants": {"Mn5C2": 92.63, "CO2": 5.19}, "products": {"Mn7C3": 88.87, "Mn3O4": 5.17}, "competitiveness": 5.8568339983539056e-05, "energy_per_atom": -0.02810050348770181, "@module": "rxn_ca.reactions.scored_reaction", "@class": "ScoredReaction"}, {"reactants": {"Mn7C3": 88.87, "Mn3O4": 5.17}, "products": {"Mn5C2": 92.63, "CO2": 5.19}, "competitiveness": 2.5303277052018096e-07, "energy_per_atom": 0.02810050348770181, "@module": "rxn_ca.reactions.scored_reaction", "@class": "ScoredReaction"}, {"reactants": {"Mn5C2": 8.05, "Mn3O4": 10.34}, "products": {"Mn": 11.04, "CO2": 10.38}, "competitiveness": 0.0, "energy_per_atom": 0.3478495296929181, "@module": "rxn_ca.reactions.scored_reaction", "@class": "ScoredReaction"}, {"reactants": {"Mn": 11.04, "CO2": 10.38}, "products": {"Mn5C2": 8.05, "Mn3O4": 10.34}, "competitiveness": 0.00021018780243679886, "energy_per_atom": -0.34784952969291805, "@module": "rxn_ca.reactions.scored_reaction", "@class": "ScoredReaction"}, {"reactants": {"CO2": 41.53, "Mn3O4": 951.36}, "products": {"Mn2O3": 889.1, "Mn5C2": 32.22}, "competitiveness": 1.4912685300728603e-15, "energy_per_atom": 0.10487201042426271, "@module": "rxn_ca.reactions.scored_reaction", "@class": "ScoredReaction"}, {"reactants": {"Mn2O3": 889.1, "Mn5C2": 32.22}, "products": {"CO2": 41.53, "Mn3O4": 951.36}, "competitiveness": 0.00043601511910786256, "energy_per_atom": -0.10487201042426271, "@module": "rxn_ca.reactions.scored_reaction", "@class": "ScoredReaction"}, {"reactants": {"Mn23C6": 282.78, "CO2": 46.14}, "products": {"Mn3C": 261.19, "Mn3O4": 45.96}, "competitiveness": 0.0001247654675043925, "energy_per_atom": -0.06012634612620259, "@module": "rxn_ca.reactions.scored_reaction", "@class": "ScoredReaction"}, {"reactants": {"Mn3C": 261.19, "Mn3O4": 45.96}, "products": {"Mn23C6": 282.78, "CO2": 46.14}, "competitiveness": 5.194756420613562e-10, "energy_per_atom": 0.06012634612620257, "@module": "rxn_ca.reactions.scored_reaction", "@class": "ScoredReaction"}, {"reactants": {"CO2": 41.53, "Mn3C": 211.2}, "products": {"Mn7C3": 199.96, "Mn3O4": 41.36}, "competitiveness": 0.00012705914793556376, "energy_per_atom": -0.08681667212259035, "@module": "rxn_ca.reactions.scored_reaction", "@class": "ScoredReaction"}, {"reactants": {"Mn7C3": 199.96, "Mn3O4": 41.36}, "products": {"CO2": 41.53, "Mn3C": 211.2}, "competitiveness": 4.631581605212557e-13, "energy_per_atom": 0.08681667212259041, "@module": "rxn_ca.reactions.scored_reaction", "@class": "ScoredReaction"}, {"reactants": {"Mn": 11.04, "CO2": 9.23}, "products": {"Mn3C": 8.16, "Mn3O4": 9.19}, "competitiveness": 0.00021018780243679886, "energy_per_atom": -0.32820291716670535, "@module": "rxn_ca.reactions.scored_reaction", "@class": "ScoredReaction"}, {"reactants": {"Mn3C": 8.16, "Mn3O4": 9.19}, "products": {"Mn": 11.04, "CO2": 9.23}, "competitiveness": 0.0, "energy_per_atom": 0.3282029171667053, "@module": "rxn_ca.reactions.scored_reaction", "@class": "ScoredReaction"}, {"reactants": {"CO2": 2.31, "Mn3O4": 59.75}, "products": {"Mn2O3": 55.57, "Mn3C": 2.04}, "competitiveness": 5.574478136077994e-16, "energy_per_atom": 0.10775752815756003, "@module": "rxn_ca.reactions.scored_reaction", "@class": "ScoredReaction"}, {"reactants": {"Mn2O3": 55.57, "Mn3C": 2.04}, "products": {"CO2": 2.31, "Mn3O4": 59.75}, "competitiveness": 0.0004360351520697409, "energy_per_atom": -0.10775752815756003, "@module": "rxn_ca.reactions.scored_reaction", "@class": "ScoredReaction"}, {"reactants": {"Mn7C3": 247.3, "Mn3O4": 97.11}, "products": {"Mn23C6": 282.78, "CO2": 97.5}, "competitiveness": 8.365591186182193e-20, "energy_per_atom": 0.1313868656038903, "@module": "rxn_ca.reactions.scored_reaction", "@class": "ScoredReaction"}, {"reactants": {"Mn23C6": 282.78, "CO2": 97.5}, "products": {"Mn7C3": 247.3, "Mn3O4": 97.11}, "competitiveness": 0.0001338623705623731, "energy_per_atom": -0.13138686560389032, "@module": "rxn_ca.reactions.scored_reaction", "@class": "ScoredReaction"}, {"reactants": {"Mn": 11.04, "CO2": 7.79}, "products": {"Mn23C6": 8.84, "Mn3O4": 7.76}, "competitiveness": 0.00021018780243679886, "energy_per_atom": -0.31120140781620736, "@module": "rxn_ca.reactions.scored_reaction", "@class": "ScoredReaction"}, {"reactants": {"Mn23C6": 8.84, "Mn3O4": 7.76}, "products": {"Mn": 11.04, "CO2": 7.79}, "competitiveness": 0.0, "energy_per_atom": 0.31120140781620725, "@module": "rxn_ca.reactions.scored_reaction", "@class": "ScoredReaction"}, {"reactants": {"Mn2O3": 55.57, "Mn23C6": 2.21}, "products": {"CO2": 1.95, "Mn3O4": 60.11}, "competitiveness": 0.00043604651656110915, "energy_per_atom": -0.11057400035187005, "@module": "rxn_ca.reactions.scored_reaction", "@class": "ScoredReaction"}, {"reactants": {"CO2": 1.95, "Mn3O4": 60.11}, "products": {"Mn2O3": 55.57, "Mn23C6": 2.21}, "competitiveness": 2.0926516574911516e-16, "energy_per_atom": 0.11057400035187022, "@module": "rxn_ca.reactions.scored_reaction", "@class": "ScoredReaction"}, {"reactants": {"Mn7C3": 7.73, "Mn3O4": 10.79}, "products": {"Mn": 11.04, "CO2": 10.83}, "competitiveness": 0.0, "energy_per_atom": 0.35579369708404396, "@module": "rxn_ca.reactions.scored_reaction", "@class": "ScoredReaction"}, {"reactants": {"Mn": 11.04, "CO2": 10.83}, "products": {"Mn7C3": 7.73, "Mn3O4": 10.79}, "competitiveness": 0.00021018780243679886, "energy_per_atom": -0.35579369708404385, "@module": "rxn_ca.reactions.scored_reaction", "@class": "ScoredReaction"}, {"reactants": {"Mn2O3": 852.05, "Mn7C3": 29.62}, "products": {"CO2": 41.53, "Mn3O4": 910.0}, "competitiveness": 0.0004360031472495455, "energy_per_atom": -0.10367724165550748, "@module": "rxn_ca.reactions.scored_reaction", "@class": "ScoredReaction"}, {"reactants": {"CO2": 41.53, "Mn3O4": 910.0}, "products": {"Mn2O3": 852.05, "Mn7C3": 29.62}, "competitiveness": 2.2282288704943434e-15, "energy_per_atom": 0.10367724165550751, "@module": "rxn_ca.reactions.scored_reaction", "@class": "ScoredReaction"}, {"reactants": {"Mn2O3": 37.05, "Mn5C2": 279.23}, "products": {"CO2": 41.53, "Mn3C": 281.6}, "competitiveness": 9.832247897574954e-09, "energy_per_atom": 0.05242219055019764, "@module": "rxn_ca.reactions.scored_reaction", "@class": "ScoredReaction"}, {"reactants": {"CO2": 41.53, "Mn3C": 281.6}, "products": {"Mn2O3": 37.05, "Mn5C2": 279.23}, "competitiveness": 0.00011036393027335016, "energy_per_atom": -0.05242219055019764, "@module": "rxn_ca.reactions.scored_reaction", "@class": "ScoredReaction"}, {"reactants": {"Mn23C6": 282.78, "CO2": 86.67}, "products": {"Mn2O3": 77.31, "Mn5C2": 260.56}, "competitiveness": 0.0001336484584330103, "energy_per_atom": -0.0895622065536237, "@module": "rxn_ca.reactions.scored_reaction", "@class": "ScoredReaction"}, {"reactants": {"Mn2O3": 77.31, "Mn5C2": 260.56}, "products": {"Mn23C6": 282.78, "CO2": 86.67}, "competitiveness": 7.10399913850711e-13, "energy_per_atom": 0.08956220655362372, "@module": "rxn_ca.reactions.scored_reaction", "@class": "ScoredReaction"}, {"reactants": {"Mn2O3": 55.57, "Mn7C3": 1022.03}, "products": {"Mn5C2": 1063.23, "CO2": 62.29}, "competitiveness": 1.7526801794387126e-06, "energy_per_atom": 0.02354698129047149, "@module": "rxn_ca.reactions.scored_reaction", "@class": "ScoredReaction"}, {"reactants": {"Mn5C2": 1063.23, "CO2": 62.29}, "products": {"Mn2O3": 55.57, "Mn7C3": 1022.03}, "competitiveness": 4.7446159637089354e-05, "energy_per_atom": -0.023546981290471496, "@module": "rxn_ca.reactions.scored_reaction", "@class": "ScoredReaction"}, {"reactants": {"Mn": 11.04, "CO2": 10.83}, "products": {"Mn2O3": 9.66, "Mn5C2": 8.41}, "competitiveness": 0.00021018780243679886, "energy_per_atom": -0.2880912281105582, "@module": "rxn_ca.reactions.scored_reaction", "@class": "ScoredReaction"}, {"reactants": {"Mn2O3": 9.66, "Mn5C2": 8.41}, "products": {"Mn": 11.04, "CO2": 10.83}, "competitiveness": 0.0, "energy_per_atom": 0.28809122811055743, "@module": "rxn_ca.reactions.scored_reaction", "@class": "ScoredReaction"}, {"reactants": {"Mn2O3": 42.75, "Mn3C": 262.76}, "products": {"Mn23C6": 282.78, "CO2": 47.92}, "competitiveness": 3.294799592403161e-08, "energy_per_atom": 0.04655395712516371, "@module": "rxn_ca.reactions.scored_reaction", "@class": "ScoredReaction"}, {"reactants": {"Mn23C6": 282.78, "CO2": 47.92}, "products": {"Mn2O3": 42.75, "Mn3C": 262.76}, "competitiveness": 0.00010624858772524186, "energy_per_atom": -0.04655395712516368, "@module": "rxn_ca.reactions.scored_reaction", "@class": "ScoredReaction"}, {"reactants": {"CO2": 41.53, "Mn3C": 202.02}, "products": {"Mn2O3": 37.05, "Mn7C3": 192.56}, "competitiveness": 0.00012495838447656234, "energy_per_atom": -0.07193905586379132, "@module": "rxn_ca.reactions.scored_reaction", "@class": "ScoredReaction"}, {"reactants": {"Mn2O3": 37.05, "Mn7C3": 192.56}, "products": {"CO2": 41.53, "Mn3C": 202.02}, "competitiveness": 9.850681450227535e-11, "energy_per_atom": 0.0719390558637913, "@module": "rxn_ca.reactions.scored_reaction", "@class": "ScoredReaction"}, {"reactants": {"Mn2O3": 8.55, "Mn3C": 8.48}, "products": {"Mn": 11.04, "CO2": 9.58}, "competitiveness": 0.0, "energy_per_atom": 0.2720725313166512, "@module": "rxn_ca.reactions.scored_reaction", "@class": "ScoredReaction"}, {"reactants": {"Mn": 11.04, "CO2": 9.58}, "products": {"Mn2O3": 8.55, "Mn3C": 8.48}, "competitiveness": 0.00021018780243679886, "energy_per_atom": -0.2720725313166513, "@module": "rxn_ca.reactions.scored_reaction", "@class": "ScoredReaction"}, {"reactants": {"Mn23C6": 282.78, "CO2": 101.93}, "products": {"Mn2O3": 90.93, "Mn7C3": 250.46}, "competitiveness": 0.00013385086299994272, "energy_per_atom": -0.10588847668108443, "@module": "rxn_ca.reactions.scored_reaction", "@class": "ScoredReaction"}, {"reactants": {"Mn2O3": 90.93, "Mn7C3": 250.46}, "products": {"Mn23C6": 282.78, "CO2": 101.93}, "competitiveness": 3.7986867930865966e-15, "energy_per_atom": 0.10588847668108442, "@module": "rxn_ca.reactions.scored_reaction", "@class": "ScoredReaction"}, {"reactants": {"Mn2O3": 55.57, "Mn23C6": 70.7}, "products": {"Mn": 85.54, "CO2": 62.29}, "competitiveness": 0.0, "energy_per_atom": 0.26045164278043453, "@module": "rxn_ca.reactions.scored_reaction", "@class": "ScoredReaction"}, {"reactants": {"Mn": 85.54, "CO2": 62.29}, "products": {"Mn2O3": 55.57, "Mn23C6": 70.7}, "competitiveness": 0.00021018780243679886, "energy_per_atom": -0.2604516427804345, "@module": "rxn_ca.reactions.scored_reaction", "@class": "ScoredReaction"}, {"reactants": {"Mn2O3": 10.1, "Mn7C3": 8.08}, "products": {"Mn": 11.04, "CO2": 11.33}, "competitiveness": 0.0, "energy_per_atom": 0.29474004214691363, "@module": "rxn_ca.reactions.scored_reaction", "@class": "ScoredReaction"}, {"reactants": {"Mn": 11.04, "CO2": 11.33}, "products": {"Mn2O3": 10.1, "Mn7C3": 8.08}, "competitiveness": 0.00021018780243679886, "energy_per_atom": -0.29474004214691374, "@module": "rxn_ca.reactions.scored_reaction", "@class": "ScoredReaction"}, {"reactants": {"Li2CO3": 28.61, "Mn2O3": 27.78}, "products": {"LiMnO2": 38.6, "CO2": 20.76}, "competitiveness": 1.1790972718262955e-09, "energy_per_atom": 0.0634489279052888, "@module": "rxn_ca.reactions.scored_reaction", "@class": "ScoredReaction"}, {"reactants": {"LiMnO2": 38.6, "CO2": 20.76}, "products": {"Li2CO3": 28.61, "Mn2O3": 27.78}, "competitiveness": 0.0001697106793708499, "energy_per_atom": -0.06344892790528882, "@module": "rxn_ca.reactions.scored_reaction", "@class": "ScoredReaction"}, {"reactants": {"Y2O3": 51.1, "Y2C": 69.49}, "products": {"CO2": 41.53, "Y": 108.22}, "competitiveness": 0.0, "energy_per_atom": 1.4601913562159177, "@module": "rxn_ca.reactions.scored_reaction", "@class": "ScoredReaction"}, {"reactants": {"CO2": 41.53, "Y": 108.22}, "products": {"Y2C": 69.49, "Y2O3": 51.1}, "competitiveness": 0.0001459068795646441, "energy_per_atom": -1.4601913562159186, "@module": "rxn_ca.reactions.scored_reaction", "@class": "ScoredReaction"}, {"reactants": {"CO2": 62.29, "Y2C": 185.31}, "products": {"Y2O3": 76.65, "Y4C5": 121.63}, "competitiveness": 8.71940143537471e-05, "energy_per_atom": -1.0167403679932858, "@module": "rxn_ca.reactions.scored_reaction", "@class": "ScoredReaction"}, {"reactants": {"Y2O3": 76.65, "Y4C5": 121.63}, "products": {"CO2": 62.29, "Y2C": 185.31}, "competitiveness": 0.0, "energy_per_atom": 1.0167403679932858, "@module": "rxn_ca.reactions.scored_reaction", "@class": "ScoredReaction"}, {"reactants": {"CO2": 124.58, "Y2C": 277.97}, "products": {"Y4C7": 160.76, "Y2O3": 153.3}, "competitiveness": 8.71940143537471e-05, "energy_per_atom": -1.181862125552347, "@module": "rxn_ca.reactions.scored_reaction", "@class": "ScoredReaction"}, {"reactants": {"Y4C7": 160.76, "Y2O3": 153.3}, "products": {"CO2": 124.58, "Y2C": 277.97}, "competitiveness": 0.0, "energy_per_atom": 1.181862125552347, "@module": "rxn_ca.reactions.scored_reaction", "@class": "ScoredReaction"}, {"reactants": {"O2": 6.73, "YMn12": 16.14}, "products": {"Mn": 11.04, "YMn2O5": 9.15}, "competitiveness": 0.0001784357653021507, "energy_per_atom": -1.0900906884984671, "@module": "rxn_ca.reactions.scored_reaction", "@class": "ScoredReaction"}, {"reactants": {"Mn": 11.04, "YMn2O5": 9.15}, "products": {"O2": 6.73, "YMn12": 16.14}, "competitiveness": 0.0, "energy_per_atom": 1.090090688498465, "@module": "rxn_ca.reactions.scored_reaction", "@class": "ScoredReaction"}, {"reactants": {"Mn": 11.04, "YMnO3": 5.91}, "products": {"O2": 3.67, "YMn12": 14.67}, "competitiveness": 0.0, "energy_per_atom": 0.8900998295567044, "@module": "rxn_ca.reactions.scored_reaction", "@class": "ScoredReaction"}, {"reactants": {"O2": 3.67, "YMn12": 14.67}, "products": {"Mn": 11.04, "YMnO3": 5.91}, "competitiveness": 0.0001784357653021507, "energy_per_atom": -0.8900998295567062, "@module": "rxn_ca.reactions.scored_reaction", "@class": "ScoredReaction"}, {"reactants": {"Mn": 11.04, "Y2O3": 3.19}, "products": {"O2": 1.68, "YMn12": 13.45}, "competitiveness": 0.0, "energy_per_atom": 0.6467788871408363, "@module": "rxn_ca.reactions.scored_reaction", "@class": "ScoredReaction"}, {"reactants": {"YMn12": 13.45, "O2": 1.68}, "products": {"Mn": 11.04, "Y2O3": 3.19}, "competitiveness": 0.0001784357653021507, "energy_per_atom": -0.6467788871408053, "@module": "rxn_ca.reactions.scored_reaction", "@class": "ScoredReaction"}, {"reactants": {"Mn2O3": 55.57, "Y": 5.41}, "products": {"O2": 40.37, "YMn12": 26.9}, "competitiveness": 0.0, "energy_per_atom": 1.7781392877218325, "@module": "rxn_ca.reactions.scored_reaction", "@class": "ScoredReaction"}, {"reactants": {"O2": 40.37, "YMn12": 26.9}, "products": {"Mn2O3": 55.57, "Y": 5.41}, "competitiveness": 0.0001784357653021507, "energy_per_atom": -1.778139287721833, "@module": "rxn_ca.reactions.scored_reaction", "@class": "ScoredReaction"}, {"reactants": {"Mn2O3": 30.56, "Y2Mn2O7": 6.36}, "products": {"O2": 26.91, "YMn12": 16.14}, "competitiveness": 0.0, "energy_per_atom": 1.9809832159195708, "@module": "rxn_ca.reactions.scored_reaction", "@class": "ScoredReaction"}, {"reactants": {"O2": 26.91, "YMn12": 16.14}, "products": {"Mn2O3": 30.56, "Y2Mn2O7": 6.36}, "competitiveness": 0.0001784357653021507, "energy_per_atom": -1.9809832159195708, "@module": "rxn_ca.reactions.scored_reaction", "@class": "ScoredReaction"}, {"reactants": {"YMn12": 32.28, "O2": 53.82}, "products": {"Mn2O3": 55.57, "YMn2O5": 18.3}, "competitiveness": 0.0001784357653021507, "energy_per_atom": -1.9896986659990852, "@module": "rxn_ca.reactions.scored_reaction", "@class": "ScoredReaction"}, {"reactants": {"YMn2O5": 91.5, "Mn2O3": 277.84}, "products": {"O2": 269.11, "YMn12": 161.41}, "competitiveness": 0.0, "energy_per_atom": 1.989698665999084, "@module": "rxn_ca.reactions.scored_reaction", "@class": "ScoredReaction"}, {"reactants": {"Mn2O3": 55.57, "YMnO3": 11.82}, "products": {"O2": 47.71, "YMn12": 29.35}, "competitiveness": 0.0, "energy_per_atom": 1.9964265605047535, "@module": "rxn_ca.reactions.scored_reaction", "@class": "ScoredReaction"}, {"reactants": {"O2": 47.71, "YMn12": 29.35}, "products": {"Mn2O3": 55.57, "YMnO3": 11.82}, "competitiveness": 0.0001784357653021507, "energy_per_atom": -1.9964265605047549, "@module": "rxn_ca.reactions.scored_reaction", "@class": "ScoredReaction"}, {"reactants": {"O2": 43.73, "YMn12": 26.9}, "products": {"Mn2O3": 55.57, "Y2O3": 6.39}, "competitiveness": 0.0001784357653021507, "energy_per_atom": -1.9884431435550443, "@module": "rxn_ca.reactions.scored_reaction", "@class": "ScoredReaction"}, {"reactants": {"Mn2O3": 55.57, "Y2O3": 6.39}, "products": {"O2": 43.73, "YMn12": 26.9}, "competitiveness": 0.0, "energy_per_atom": 1.9884431435550436, "@module": "rxn_ca.reactions.scored_reaction", "@class": "ScoredReaction"}, {"reactants": {"Li2O": 25.28, "Mn2O3": 27.78}, "products": {"O2": 6.73, "Li2MnO2": 48.08}, "competitiveness": 0.0, "energy_per_atom": 0.17681710418120894, "@module": "rxn_ca.reactions.scored_reaction", "@class": "ScoredReaction"}, {"reactants": {"O2": 6.73, "Li2MnO2": 48.08}, "products": {"Li2O": 25.28, "Mn2O3": 27.78}, "competitiveness": 0.00014668956751700936, "energy_per_atom": -0.17681710418120894, "@module": "rxn_ca.reactions.scored_reaction", "@class": "ScoredReaction"}, {"reactants": {"O2": 20.18, "Li2MnO2": 48.08}, "products": {"Li2O2": 31.55, "Mn2O3": 27.78}, "competitiveness": 0.00014668956751695753, "energy_per_atom": -0.1738598362394751, "@module": "rxn_ca.reactions.scored_reaction", "@class": "ScoredReaction"}, {"reactants": {"Li2O2": 31.55, "Mn2O3": 27.78}, "products": {"O2": 20.18, "Li2MnO2": 48.08}, "competitiveness": 0.0, "energy_per_atom": 0.1738598362394754, "@module": "rxn_ca.reactions.scored_reaction", "@class": "ScoredReaction"}, {"reactants": {"O2": 13.46, "LiMnO2": 77.19}, "products": {"Li2O2": 31.55, "Mn2O3": 55.57}, "competitiveness": 1.4413965726919656e-13, "energy_per_atom": 0.09187254383861446, "@module": "rxn_ca.reactions.scored_reaction", "@class": "ScoredReaction"}, {"reactants": {"Li2O2": 31.55, "Mn2O3": 55.57}, "products": {"O2": 13.46, "LiMnO2": 77.19}, "competitiveness": 0.00043558251783248637, "energy_per_atom": -0.09187254383861448, "@module": "rxn_ca.reactions.scored_reaction", "@class": "ScoredReaction"}, {"reactants": {"O2": 6.73, "Li2MnO3": 52.06}, "products": {"Li2O2": 31.55, "Mn2O3": 27.78}, "competitiveness": 0.0, "energy_per_atom": 0.23559442530609065, "@module": "rxn_ca.reactions.scored_reaction", "@class": "ScoredReaction"}, {"reactants": {"Li2O2": 31.55, "Mn2O3": 27.78}, "products": {"O2": 6.73, "Li2MnO3": 52.06}, "competitiveness": 0.0004360610316916337, "energy_per_atom": -0.2355944253060907, "@module": "rxn_ca.reactions.scored_reaction", "@class": "ScoredReaction"}, {"reactants": {"Li2MnO3": 208.23, "Mn2O3": 111.14}, "products": {"O2": 26.91, "LiMnO2": 308.77}, "competitiveness": 5.02389905671258e-12, "energy_per_atom": 0.0828836317578885, "@module": "rxn_ca.reactions.scored_reaction", "@class": "ScoredReaction"}, {"reactants": {"O2": 26.91, "LiMnO2": 308.77}, "products": {"Li2MnO3": 208.23, "Mn2O3": 111.14}, "competitiveness": 0.0001776457505587848, "energy_per_atom": -0.08288363175788854, "@module": "rxn_ca.reactions.scored_reaction", "@class": "ScoredReaction"}, {"reactants": {"YCl3": 141.01, "YClO": 182.43}, "products": {"O2": 40.37, "Y2Cl3": 274.92}, "competitiveness": 0.0, "energy_per_atom": 1.5173106543410708, "@module": "rxn_ca.reactions.scored_reaction", "@class": "ScoredReaction"}, {"reactants": {"Y2Cl3": 91.64, "O2": 13.46}, "products": {"YClO": 60.81, "YCl3": 47.0}, "competitiveness": 0.0007970677520055633, "energy_per_atom": -1.5173106543410728, "@module": "rxn_ca.reactions.scored_reaction", "@class": "ScoredReaction"}, {"reactants": {"O2": 53.82, "Y2Cl3": 366.55}, "products": {"Y3ClO4": 132.6, "YCl3": 329.01}, "competitiveness": 0.0007970677520055633, "energy_per_atom": -1.444119870863211, "@module": "rxn_ca.reactions.scored_reaction", "@class": "ScoredReaction"}, {"reactants": {"Y3ClO4": 132.6, "YCl3": 329.01}, "products": {"O2": 53.82, "Y2Cl3": 366.55}, "competitiveness": 0.0, "energy_per_atom": 1.444119870863211, "@module": "rxn_ca.reactions.scored_reaction", "@class": "ScoredReaction"}, {"reactants": {"O2": 20.18, "Y2Cl3": 137.46}, "products": {"YCl3": 141.01, "Y2O3": 38.32}, "competitiveness": 0.0007970677520055633, "energy_per_atom": -1.4551651022173813, "@module": "rxn_ca.reactions.scored_reaction", "@class": "ScoredReaction"}, {"reactants": {"YCl3": 141.01, "Y2O3": 38.32}, "products": {"O2": 20.18, "Y2Cl3": 137.46}, "competitiveness": 0.0, "energy_per_atom": 1.455165102217381, "@module": "rxn_ca.reactions.scored_reaction", "@class": "ScoredReaction"}, {"reactants": {"O2": 40.37, "Y2C": 115.82}, "products": {"Y2O3": 76.65, "Y4C5": 48.65}, "competitiveness": 8.71940143537471e-05, "energy_per_atom": -2.3173928973337716, "@module": "rxn_ca.reactions.scored_reaction", "@class": "ScoredReaction"}, {"reactants": {"Y2O3": 76.65, "Y4C5": 48.65}, "products": {"O2": 40.37, "Y2C": 115.82}, "competitiveness": 0.0, "energy_per_atom": 2.3173928973337707, "@module": "rxn_ca.reactions.scored_reaction", "@class": "ScoredReaction"}, {"reactants": {"Y4C7": 160.76, "Y2O3": 383.24}, "products": {"O2": 201.83, "Y2C": 486.45}, "competitiveness": 0.0, "energy_per_atom": 2.5582308702810552, "@module": "rxn_ca.reactions.scored_reaction", "@class": "ScoredReaction"}, {"reactants": {"Y2C": 486.45, "O2": 201.83}, "products": {"Y4C7": 160.76, "Y2O3": 383.24}, "competitiveness": 8.71940143537471e-05, "energy_per_atom": -2.558230870281054, "@module": "rxn_ca.reactions.scored_reaction", "@class": "ScoredReaction"}, {"reactants": {"O2": 100.92, "Y2C": 277.97}, "products": {"Y3C4": 106.35, "Y2O3": 191.62}, "competitiveness": 8.71940143537471e-05, "energy_per_atom": -2.3720875924482727, "@module": "rxn_ca.reactions.scored_reaction", "@class": "ScoredReaction"}, {"reactants": {"Y3C4": 106.35, "Y2O3": 191.62}, "products": {"O2": 100.92, "Y2C": 277.97}, "competitiveness": 0.0, "energy_per_atom": 2.372087592448272, "@module": "rxn_ca.reactions.scored_reaction", "@class": "ScoredReaction"}, {"reactants": {"O2": 6.73, "YMnO3": 129.97}, "products": {"YMn2O5": 91.5, "Y2O3": 38.32}, "competitiveness": 0.00010025318448060492, "energy_per_atom": -0.049212543876162244, "@module": "rxn_ca.reactions.scored_reaction", "@class": "ScoredReaction"}, {"reactants": {"YMn2O5": 91.5, "Y2O3": 38.32}, "products": {"O2": 6.73, "YMnO3": 129.97}, "competitiveness": 5.943342378172704e-09, "energy_per_atom": 0.049212543876162244, "@module": "rxn_ca.reactions.scored_reaction", "@class": "ScoredReaction"}, {"reactants": {"Y4C5": 204.33, "O2": 32.29}, "products": {"Y4C7": 160.76, "Y2O3": 61.32}, "competitiveness": 9.371922035122655e-05, "energy_per_atom": -0.9487939986468827, "@module": "rxn_ca.reactions.scored_reaction", "@class": "ScoredReaction"}, {"reactants": {"Y4C7": 160.76, "Y2O3": 61.32}, "products": {"O2": 32.29, "Y4C5": 204.33}, "competitiveness": 0.0, "energy_per_atom": 0.9487939986468835, "@module": "rxn_ca.reactions.scored_reaction", "@class": "ScoredReaction"}, {"reactants": {"O2": 4.04, "Y4C5": 116.76}, "products": {"Y3C4": 106.35, "Y2O3": 7.66}, "competitiveness": 9.371922035122655e-05, "energy_per_atom": -0.23490192319105344, "@module": "rxn_ca.reactions.scored_reaction", "@class": "ScoredReaction"}, {"reactants": {"Y3C4": 106.35, "Y2O3": 7.66}, "products": {"O2": 4.04, "Y4C5": 116.76}, "competitiveness": 0.0, "energy_per_atom": 0.23490192319105344, "@module": "rxn_ca.reactions.scored_reaction", "@class": "ScoredReaction"}, {"reactants": {"Y4C7": 160.76, "Y2O3": 47.91}, "products": {"O2": 25.23, "Y3C4": 186.12}, "competitiveness": 0.0, "energy_per_atom": 0.7892971495802255, "@module": "rxn_ca.reactions.scored_reaction", "@class": "ScoredReaction"}, {"reactants": {"Y3C4": 186.12, "O2": 25.23}, "products": {"Y4C7": 160.76, "Y2O3": 47.91}, "competitiveness": 9.257624502142024e-05, "energy_per_atom": -0.7892971495802252, "@module": "rxn_ca.reactions.scored_reaction", "@class": "ScoredReaction"}, {"reactants": {"O2": 13.46, "LiYO2": 106.93}, "products": {"Li2O2": 31.55, "Y2O3": 76.65}, "competitiveness": 2.8611514238057407e-05, "energy_per_atom": -0.01203713256605552, "@module": "rxn_ca.reactions.scored_reaction", "@class": "ScoredReaction"}, {"reactants": {"Li2O2": 31.55, "Y2O3": 76.65}, "products": {"O2": 13.46, "LiYO2": 106.93}, "competitiveness": 3.0559720667898863e-06, "energy_per_atom": 0.012037132566055523, "@module": "rxn_ca.reactions.scored_reaction", "@class": "ScoredReaction"}, {"reactants": {"O2": 13.46, "LiC": 50.15}, "products": {"Li2O": 25.28, "LiC12": 22.59}, "competitiveness": 0.0001235575006738089, "energy_per_atom": -0.9597630788897571, "@module": "rxn_ca.reactions.scored_reaction", "@class": "ScoredReaction"}, {"reactants": {"Li2O": 25.28, "LiC12": 22.59}, "products": {"O2": 13.46, "LiC": 50.15}, "competitiveness": 0.0, "energy_per_atom": 0.9597630788897568, "@module": "rxn_ca.reactions.scored_reaction", "@class": "ScoredReaction"}, {"reactants": {"O2": 26.91, "LiC": 50.15}, "products": {"Li2O2": 31.55, "LiC12": 22.59}, "competitiveness": 0.0001235575006738089, "energy_per_atom": -0.8337080734664907, "@module": "rxn_ca.reactions.scored_reaction", "@class": "ScoredReaction"}, {"reactants": {"Li2O2": 31.55, "LiC12": 22.59}, "products": {"O2": 26.91, "LiC": 50.15}, "competitiveness": 0.0, "energy_per_atom": 0.8337080734664906, "@module": "rxn_ca.reactions.scored_reaction", "@class": "ScoredReaction"}, {"reactants": {"O2": 26.91, "LiC": 32.04}, "products": {"Li2CO3": 38.15, "LiC12": 7.53}, "competitiveness": 0.0001235575006738089, "energy_per_atom": -1.5502307547334715, "@module": "rxn_ca.reactions.scored_reaction", "@class": "ScoredReaction"}, {"reactants": {"Li2CO3": 38.15, "LiC12": 7.53}, "products": {"O2": 26.91, "LiC": 32.04}, "competitiveness": 0.0, "energy_per_atom": 1.5502307547334764, "@module": "rxn_ca.reactions.scored_reaction", "@class": "ScoredReaction"}, {"reactants": {"O2": 13.46, "Li2MnO2": 54.94}, "products": {"Li2O": 25.28, "LiMn4O8": 41.6}, "competitiveness": 0.0001466895675170363, "energy_per_atom": -0.22391422435207073, "@module": "rxn_ca.reactions.scored_reaction", "@class": "ScoredReaction"}, {"reactants": {"Li2O": 25.28, "LiMn4O8": 41.6}, "products": {"O2": 13.46, "Li2MnO2": 54.94}, "competitiveness": 0.0, "energy_per_atom": 0.2239142243520707, "@module": "rxn_ca.reactions.scored_reaction", "@class": "ScoredReaction"}, {"reactants": {"Li2O": 25.28, "LiMn4O8": 97.08}, "products": {"O2": 13.46, "LiMnO2": 102.92}, "competitiveness": 0.00011424191847121731, "energy_per_atom": -0.03410785908158463, "@module": "rxn_ca.reactions.scored_reaction", "@class": "ScoredReaction"}, {"reactants": {"O2": 13.46, "LiMnO2": 102.92}, "products": {"Li2O": 25.28, "LiMn4O8": 97.08}, "competitiveness": 1.3452317172696328e-07, "energy_per_atom": 0.03410785908158462, "@module": "rxn_ca.reactions.scored_reaction", "@class": "ScoredReaction"}, {"reactants": {"Li2O": 25.28, "LiMn4O8": 291.23}, "products": {"O2": 13.46, "LiMn2O4": 297.32}, "competitiveness": 0.0001879564185227205, "energy_per_atom": -0.06428792988695459, "@module": "rxn_ca.reactions.scored_reaction", "@class": "ScoredReaction"}, {"reactants": {"O2": 13.46, "LiMn2O4": 297.32}, "products": {"Li2O": 25.28, "LiMn4O8": 291.23}, "competitiveness": 3.2815532057902934e-10, "energy_per_atom": 0.0642879298869546, "@module": "rxn_ca.reactions.scored_reaction", "@class": "ScoredReaction"}, {"reactants": {"O2": 26.91, "Li2MnO2": 54.94}, "products": {"Li2O2": 31.55, "LiMn4O8": 41.6}, "competitiveness": 0.0001466895675170363, "energy_per_atom": -0.2153172700456756, "@module": "rxn_ca.reactions.scored_reaction", "@class": "ScoredReaction"}, {"reactants": {"Li2O2": 31.55, "LiMn4O8": 41.6}, "products": {"O2": 26.91, "Li2MnO2": 54.94}, "competitiveness": 0.0, "energy_per_atom": 0.21531727004567566, "@module": "rxn_ca.reactions.scored_reaction", "@class": "ScoredReaction"}, {"reactants": {"O2": 26.91, "LiMnO2": 102.92}, "products": {"Li2O2": 31.55, "LiMn4O8": 97.08}, "competitiveness": 1.369317381519705e-06, "energy_per_atom": 0.018973433688838207, "@module": "rxn_ca.reactions.scored_reaction", "@class": "ScoredReaction"}, {"reactants": {"Li2O2": 31.55, "LiMn4O8": 97.08}, "products": {"O2": 26.91, "LiMnO2": 102.92}, "competitiveness": 5.757859852776591e-05, "energy_per_atom": -0.018973433688838217, "@module": "rxn_ca.reactions.scored_reaction", "@class": "ScoredReaction"}, {"reactants": {"O2": 26.91, "LiMn2O4": 297.32}, "products": {"Li2O2": 31.55, "LiMn4O8": 291.23}, "competitiveness": 1.8263420970334743e-09, "energy_per_atom": 0.05689183680539332, "@module": "rxn_ca.reactions.scored_reaction", "@class": "ScoredReaction"}, {"reactants": {"Li2O2": 31.55, "LiMn4O8": 291.23}, "products": {"O2": 26.91, "LiMn2O4": 297.32}, "competitiveness": 0.00017875721445365238, "energy_per_atom": -0.056891836805393316, "@module": "rxn_ca.reactions.scored_reaction", "@class": "ScoredReaction"}, {"reactants": {"O2": 11.53, "Li2MnO3": 59.49}, "products": {"Li2O2": 31.55, "LiMn4O8": 41.6}, "competitiveness": 0.0, "energy_per_atom": 0.1789720188500455, "@module": "rxn_ca.reactions.scored_reaction", "@class": "ScoredReaction"}, {"reactants": {"Li2O2": 27.61, "LiMn4O8": 36.4}, "products": {"Li2MnO3": 52.06, "O2": 10.09}, "competitiveness": 0.00019677852028293882, "energy_per_atom": -0.17897201885004596, "@module": "rxn_ca.reactions.scored_reaction", "@class": "ScoredReaction"}, {"reactants": {"O2": 26.91, "LiMnO2": 180.12}, "products": {"Li2MnO3": 104.11, "LiMn4O8": 97.08}, "competitiveness": 0.00017834779381104717, "energy_per_atom": -0.0965586035986951, "@module": "rxn_ca.reactions.scored_reaction", "@class": "ScoredReaction"}, {"reactants": {"Li2MnO3": 104.11, "LiMn4O8": 97.08}, "products": {"O2": 26.91, "LiMnO2": 180.12}, "competitiveness": 3.683976377812712e-14, "energy_per_atom": 0.0965586035986951, "@module": "rxn_ca.reactions.scored_reaction", "@class": "ScoredReaction"}, {"reactants": {"Li2MnO3": 104.11, "LiMn4O8": 436.85}, "products": {"O2": 26.91, "LiMn2O4": 520.31}, "competitiveness": 3.4616647793656426e-05, "energy_per_atom": -0.011190179957010583, "@module": "rxn_ca.reactions.scored_reaction", "@class": "ScoredReaction"}, {"reactants": {"O2": 26.91, "LiMn2O4": 520.31}, "products": {"Li2MnO3": 104.11, "LiMn4O8": 436.85}, "competitiveness": 4.452854530000513e-06, "energy_per_atom": 0.011190179957010585, "@module": "rxn_ca.reactions.scored_reaction", "@class": "ScoredReaction"}, {"reactants": {"Li2O": 25.28, "LiMnO2": 77.19}, "products": {"O2": 13.46, "Li2MnO2": 96.15}, "competitiveness": 0.0, "energy_per_atom": 0.26631235482733673, "@module": "rxn_ca.reactions.scored_reaction", "@class": "ScoredReaction"}, {"reactants": {"O2": 6.73, "Li2MnO2": 48.08}, "products": {"LiMnO2": 38.6, "Li2O": 12.64}, "competitiveness": 0.0001466895675170363, "energy_per_atom": -0.26631235482733684, "@module": "rxn_ca.reactions.scored_reaction", "@class": "ScoredReaction"}, {"reactants": {"O2": 13.46, "Li2MnO2": 64.1}, "products": {"Li2O": 25.28, "LiMn2O4": 49.55}, "competitiveness": 0.0001466895675170363, "energy_per_atom": -0.269311271984109, "@module": "rxn_ca.reactions.scored_reaction", "@class": "ScoredReaction"}, {"reactants": {"Li2O": 25.28, "LiMn2O4": 49.55}, "products": {"O2": 13.46, "Li2MnO2": 64.1}, "competitiveness": 0.0, "energy_per_atom": 0.269311271984109, "@module": "rxn_ca.reactions.scored_reaction", "@class": "ScoredReaction"}, {"reactants": {"O2": 13.46, "LiMnO2": 154.39}, "products": {"Li2O": 25.28, "LiMn2O4": 148.66}, "competitiveness": 5.45090399924182e-05, "energy_per_atom": -0.019722791143123086, "@module": "rxn_ca.reactions.scored_reaction", "@class": "ScoredReaction"}, {"reactants": {"Li2O": 25.28, "LiMn2O4": 148.66}, "products": {"O2": 13.46, "LiMnO2": 154.39}, "competitiveness": 1.4870920473744406e-06, "energy_per_atom": 0.019722791143123086, "@module": "rxn_ca.reactions.scored_reaction", "@class": "ScoredReaction"}, {"reactants": {"Li2O2": 31.55, "LiMnO2": 77.19}, "products": {"O2": 26.91, "Li2MnO2": 96.15}, "competitiveness": 0.0, "energy_per_atom": 0.2572525638050487, "@module": "rxn_ca.reactions.scored_reaction", "@class": "ScoredReaction"}, {"reactants": {"O2": 26.91, "Li2MnO2": 96.15}, "products": {"Li2O2": 31.55, "LiMnO2": 77.19}, "competitiveness": 0.0001466895675170363, "energy_per_atom": -0.2572525638050487, "@module": "rxn_ca.reactions.scored_reaction", "@class": "ScoredReaction"}, {"reactants": {"Li2O2": 31.55, "LiMn2O4": 49.55}, "products": {"O2": 26.91, "Li2MnO2": 64.1}, "competitiveness": 0.0, "energy_per_atom": 0.25642091705054393, "@module": "rxn_ca.reactions.scored_reaction", "@class": "ScoredReaction"}, {"reactants": {"O2": 26.91, "Li2MnO2": 64.1}, "products": {"Li2O2": 31.55, "LiMn2O4": 49.55}, "competitiveness": 0.0001466895675170363, "energy_per_atom": -0.25642091705054393, "@module": "rxn_ca.reactions.scored_reaction", "@class": "ScoredReaction"}, {"reactants": {"Li2O2": 31.55, "LiMn2O4": 148.66}, "products": {"O2": 26.91, "LiMnO2": 154.39}, "competitiveness": 4.83992410801885e-07, "energy_per_atom": 0.027382350666275625, "@module": "rxn_ca.reactions.scored_reaction", "@class": "ScoredReaction"}, {"reactants": {"O2": 26.91, "LiMnO2": 154.39}, "products": {"Li2O2": 31.55, "LiMn2O4": 148.66}, "competitiveness": 8.002032086455371e-05, "energy_per_atom": -0.02738235066627563, "@module": "rxn_ca.reactions.scored_reaction", "@class": "ScoredReaction"}, {"reactants": {"Li2O2": 23.67, "LiMn2O4": 37.16}, "products": {"Li2MnO3": 52.06, "O2": 6.73}, "competitiveness": 0.00021475579346879044, "energy_per_atom": -0.15303334449501346, "@module": "rxn_ca.reactions.scored_reaction", "@class": "ScoredReaction"}, {"reactants": {"O2": 8.97, "Li2MnO3": 69.41}, "products": {"Li2O2": 31.55, "LiMn2O4": 49.55}, "competitiveness": 0.0, "energy_per_atom": 0.15303334449501274, "@module": "rxn_ca.reactions.scored_reaction", "@class": "ScoredReaction"}, {"reactants": {"Li2MnO3": 104.11, "LiMn2O4": 148.66}, "products": {"O2": 26.91, "LiMnO2": 231.58}, "competitiveness": 2.56934709139221e-15, "energy_per_atom": 0.10495219024710083, "@module": "rxn_ca.reactions.scored_reaction", "@class": "ScoredReaction"}, {"reactants": {"O2": 13.46, "LiMnO2": 115.79}, "products": {"LiMn2O4": 74.33, "Li2MnO3": 52.06}, "competitiveness": 0.0001784172699904947, "energy_per_atom": -0.10495219024709931, "@module": "rxn_ca.reactions.scored_reaction", "@class": "ScoredReaction"}, {"reactants": {"ClO3": 18.67, "CCl4": 55.85}, "products": {"Cl2": 70.35, "CO2": 17.8}, "competitiveness": 12.663639527748886, "energy_per_atom": -0.45645748933842445, "@module": "rxn_ca.reactions.scored_reaction", "@class": "ScoredReaction"}, {"reactants": {"ClO3": 130.67, "C": 32.72}, "products": {"Cl2": 70.35, "CO2": 124.58}, "competitiveness": 12.663639527748886, "energy_per_atom": -1.1052225825344888, "@module": "rxn_ca.reactions.scored_reaction", "@class": "ScoredReaction"}, {"reactants": {"Cl2": 93.81, "MnO2": 51.62}, "products": {"MnCl2": 78.17, "ClO3": 43.56}, "competitiveness": 1.248106519994727e-15, "energy_per_atom": 0.10721321143065507, "@module": "rxn_ca.reactions.scored_reaction", "@class": "ScoredReaction"}, {"reactants": {"MnCl2": 78.17, "ClO3": 43.56}, "products": {"MnO2": 51.62, "Cl2": 93.81}, "competitiveness": 12.662800881831101, "energy_per_atom": -0.1072132114306621, "@module": "rxn_ca.reactions.scored_reaction", "@class": "ScoredReaction"}, {"reactants": {"Cl2": 70.35, "MnO2": 309.72}, "products": {"ClO3": 130.67, "MnO": 167.02}, "competitiveness": 0.0, "energy_per_atom": 0.3259869270440931, "@module": "rxn_ca.reactions.scored_reaction", "@class": "ScoredReaction"}, {"reactants": {"MnO": 27.84, "ClO3": 21.78}, "products": {"MnO2": 51.62, "Cl2": 11.73}, "competitiveness": 12.663639527748886, "energy_per_atom": -0.32598692704409293, "@module": "rxn_ca.reactions.scored_reaction", "@class": "ScoredReaction"}, {"reactants": {"Cl2": 70.35, "MnO2": 774.3}, "products": {"ClO3": 130.67, "Mn5O8": 425.69}, "competitiveness": 2.6664841670695526e-10, "energy_per_atom": 0.06534274472388202, "@module": "rxn_ca.reactions.scored_reaction", "@class": "ScoredReaction"}, {"reactants": {"Mn5O8": 28.38, "ClO3": 8.71}, "products": {"MnO2": 51.62, "Cl2": 4.69}, "competitiveness": 12.155663329755725, "energy_per_atom": -0.06534274472388021, "@module": "rxn_ca.reactions.scored_reaction", "@class": "ScoredReaction"}, {"reactants": {"Mn3O4": 27.58, "ClO3": 14.52}, "products": {"MnO2": 51.62, "Cl2": 7.82}, "competitiveness": 12.6636161148318, "energy_per_atom": -0.12349346722499079, "@module": "rxn_ca.reactions.scored_reaction", "@class": "ScoredReaction"}, {"reactants": {"Cl2": 35.18, "MnO2": 232.29}, "products": {"ClO3": 65.33, "Mn3O4": 124.09}, "competitiveness": 3.4012440732433547e-18, "energy_per_atom": 0.12349346722499686, "@module": "rxn_ca.reactions.scored_reaction", "@class": "ScoredReaction"}, {"reactants": {"Mn8Cl3O10": 37.26, "ClO3": 16.33}, "products": {"MnO2": 51.62, "Cl2": 21.99}, "competitiveness": 9.036204268520793, "energy_per_atom": -0.04139049209190537, "@module": "rxn_ca.reactions.scored_reaction", "@class": "ScoredReaction"}, {"reactants": {"Cl2": 87.94, "MnO2": 206.48}, "products": {"ClO3": 65.33, "Mn8Cl3O10": 149.03}, "competitiveness": 4.616356794234293e-08, "energy_per_atom": 0.04139049209190693, "@module": "rxn_ca.reactions.scored_reaction", "@class": "ScoredReaction"}, {"reactants": {"Mn": 11.04, "ClO3": 43.56}, "products": {"MnO2": 51.62, "Cl2": 23.45}, "competitiveness": 12.663639527748886, "energy_per_atom": -1.2662329935522147, "@module": "rxn_ca.reactions.scored_reaction", "@class": "ScoredReaction"}, {"reactants": {"Cl2": 35.18, "MnO2": 77.43}, "products": {"ClO3": 65.33, "Mn": 16.56}, "competitiveness": 0.0, "energy_per_atom": 1.2662329935522147, "@module": "rxn_ca.reactions.scored_reaction", "@class": "ScoredReaction"}, {"reactants": {"Cl2": 11.73, "MnO2": 103.24}, "products": {"Mn2O3": 55.57, "ClO3": 21.78}, "competitiveness": 1.2096194145639253e-10, "energy_per_atom": 0.06854195267378699, "@module": "rxn_ca.reactions.scored_reaction", "@class": "ScoredReaction"}, {"reactants": {"Mn2O3": 27.78, "ClO3": 10.89}, "products": {"MnO2": 51.62, "Cl2": 5.86}, "competitiveness": 12.30635894079005, "energy_per_atom": -0.06854195267378756, "@module": "rxn_ca.reactions.scored_reaction", "@class": "ScoredReaction"}, {"reactants": {"MnO": 27.84, "Cl2": 82.08}, "products": {"MnCl2": 78.17, "ClO3": 21.78}, "competitiveness": 0.00011368407569025406, "energy_per_atom": -0.11055728277843434, "@module": "rxn_ca.reactions.scored_reaction", "@class": "ScoredReaction"}, {"reactants": {"MnCl2": 78.17, "ClO3": 21.78}, "products": {"MnO": 27.84, "Cl2": 82.08}, "competitiveness": 2.1973536565765543e-11, "energy_per_atom": 0.11055728277843437, "@module": "rxn_ca.reactions.scored_reaction", "@class": "ScoredReaction"}, {"reactants": {"MnCl2": 78.17, "ClO3": 34.84}, "products": {"Cl2": 89.12, "Mn5O8": 28.38}, "competitiveness": 12.5595533201759, "energy_per_atom": -0.07846771389070013, "@module": "rxn_ca.reactions.scored_reaction", "@class": "ScoredReaction"}, {"reactants": {"Cl2": 89.12, "Mn5O8": 28.38}, "products": {"MnCl2": 78.17, "ClO3": 34.84}, "competitiveness": 4.894608288816702e-12, "energy_per_atom": 0.07846771389070013, "@module": "rxn_ca.reactions.scored_reaction", "@class": "ScoredReaction"}, {"reactants": {"Mn3O4": 27.58, "Cl2": 85.99}, "products": {"MnCl2": 78.17, "ClO3": 29.04}, "competitiveness": 1.5505919735891187e-08, "energy_per_atom": 0.0438735635683459, "@module": "rxn_ca.reactions.scored_reaction", "@class": "ScoredReaction"}, {"reactants": {"MnCl2": 78.17, "ClO3": 29.04}, "products": {"Mn3O4": 27.58, "Cl2": 85.99}, "competitiveness": 9.5466886224859, "energy_per_atom": -0.043873563568345916, "@module": "rxn_ca.reactions.scored_reaction", "@class": "ScoredReaction"}, {"reactants": {"MnCl2": 625.37, "ClO3": 217.78}, "products": {"Mn8Cl3O10": 298.06, "Cl2": 574.56}, "competitiveness": 12.658838507754572, "energy_per_atom": -0.0980359280587019, "@module": "rxn_ca.reactions.scored_reaction", "@class": "ScoredReaction"}, {"reactants": {"Mn8Cl3O10": 298.06, "Cl2": 574.56}, "products": {"MnCl2": 625.37, "ClO3": 217.78}, "competitiveness": 5.748663933647996e-14, "energy_per_atom": 0.09803592805870194, "@module": "rxn_ca.reactions.scored_reaction", "@class": "ScoredReaction"}, {"reactants": {"MnCl2": 156.34, "ClO3": 65.33}, "products": {"Mn2O3": 55.57, "Cl2": 175.89}, "competitiveness": 12.55424178192089, "energy_per_atom": -0.07809840292802064, "@module": "rxn_ca.reactions.scored_reaction", "@class": "ScoredReaction"}, {"reactants": {"Mn2O3": 55.57, "Cl2": 175.89}, "products": {"MnCl2": 156.34, "ClO3": 65.33}, "competitiveness": 1.9113445018207157e-11, "energy_per_atom": 0.0780984029280207, "@module": "rxn_ca.reactions.scored_reaction", "@class": "ScoredReaction"}, {"reactants": {"Cl2": 35.18, "Mn5O8": 141.9}, "products": {"ClO3": 65.33, "MnO": 139.18}, "competitiveness": 0.0, "energy_per_atom": 0.3149580321471954, "@module": "rxn_ca.reactions.scored_reaction", "@class": "ScoredReaction"}, {"reactants": {"ClO3": 65.33, "MnO": 139.18}, "products": {"Cl2": 35.18, "Mn5O8": 141.9}, "competitiveness": 12.663639527748886, "energy_per_atom": -0.3149580321471953, "@module": "rxn_ca.reactions.scored_reaction", "@class": "ScoredReaction"}, {"reactants": {"ClO3": 21.78, "MnO": 83.51}, "products": {"Mn3O4": 82.73, "Cl2": 11.73}, "competitiveness": 12.663639527748886, "energy_per_atom": -0.28174078462717383, "@module": "rxn_ca.reactions.scored_reaction", "@class": "ScoredReaction"}, {"reactants": {"Mn3O4": 82.73, "Cl2": 11.73}, "products": {"ClO3": 21.78, "MnO": 83.51}, "competitiveness": 0.0, "energy_per_atom": 0.28174078462717367, "@module": "rxn_ca.reactions.scored_reaction", "@class": "ScoredReaction"}, {"reactants": {"MnO": 83.51, "Cl2": 35.18}, "products": {"ClO3": 65.33, "Mn": 33.11}, "competitiveness": 0.0, "energy_per_atom": 1.52409909409049, "@module": "rxn_ca.reactions.scored_reaction", "@class": "ScoredReaction"}, {"reactants": {"ClO3": 65.33, "Mn": 33.11}, "products": {"MnO": 83.51, "Cl2": 35.18}, "competitiveness": 12.663639527748886, "energy_per_atom": -1.5240990940904902, "@module": "rxn_ca.reactions.scored_reaction", "@class": "ScoredReaction"}, {"reactants": {"Mn2O3": 55.57, "Cl2": 11.73}, "products": {"ClO3": 21.78, "MnO": 55.67}, "competitiveness": 0.0, "energy_per_atom": 0.32609009000499534, "@module": "rxn_ca.reactions.scored_reaction", "@class": "ScoredReaction"}, {"reactants": {"ClO3": 21.78, "MnO": 55.67}, "products": {"Mn2O3": 55.57, "Cl2": 11.73}, "competitiveness": 12.663639527748886, "energy_per_atom": -0.32609009000499517, "@module": "rxn_ca.reactions.scored_reaction", "@class": "ScoredReaction"}, {"reactants": {"ClO3": 65.33, "Mn3O4": 310.23}, "products": {"Cl2": 35.18, "Mn5O8": 319.27}, "competitiveness": 12.420885114938747, "energy_per_atom": -0.07184484083931715, "@module": "rxn_ca.reactions.scored_reaction", "@class": "ScoredReaction"}, {"reactants": {"Cl2": 35.18, "Mn5O8": 319.27}, "products": {"ClO3": 65.33, "Mn3O4": 310.23}, "competitiveness": 2.860074372802784e-11, "energy_per_atom": 0.07184484083931714, "@module": "rxn_ca.reactions.scored_reaction", "@class": "ScoredReaction"}, {"reactants": {"ClO3": 65.33, "Mn8Cl3O10": 319.35}, "products": {"Cl2": 148.25, "Mn5O8": 243.25}, "competitiveness": 0.11550465450529777, "energy_per_atom": 0.01769274381725203, "@module": "rxn_ca.reactions.scored_reaction", "@class": "ScoredReaction"}, {"reactants": {"Cl2": 148.25, "Mn5O8": 243.25}, "products": {"ClO3": 65.33, "Mn8Cl3O10": 319.35}, "competitiveness": 3.350918918521061e-05, "energy_per_atom": -0.017692743817252034, "@module": "rxn_ca.reactions.scored_reaction", "@class": "ScoredReaction"}, {"reactants": {"ClO3": 65.33, "Mn": 20.7}, "products": {"Cl2": 35.18, "Mn5O8": 53.21}, "competitiveness": 12.663639527748886, "energy_per_atom": -1.416419269007433, "@module": "rxn_ca.reactions.scored_reaction", "@class": "ScoredReaction"}, {"reactants": {"Cl2": 35.18, "Mn5O8": 53.21}, "products": {"ClO3": 65.33, "Mn": 20.7}, "competitiveness": 0.0, "energy_per_atom": 1.4164192690074333, "@module": "rxn_ca.reactions.scored_reaction", "@class": "ScoredReaction"}, {"reactants": {"Cl2": 2.35, "Mn5O8": 56.76}, "products": {"Mn2O3": 55.57, "ClO3": 4.36}, "competitiveness": 5.319717375398218e-06, "energy_per_atom": 0.004674272151453652, "@module": "rxn_ca.reactions.scored_reaction", "@class": "ScoredReaction"}, {"reactants": {"Mn2O3": 55.57, "ClO3": 4.36}, "products": {"Cl2": 2.35, "Mn5O8": 56.76}, "competitiveness": 1.329695656862242, "energy_per_atom": -0.004674272151453651, "@module": "rxn_ca.reactions.scored_reaction", "@class": "ScoredReaction"}, {"reactants": {"Mn3O4": 992.72, "Cl2": 510.07}, "products": {"ClO3": 65.33, "Mn8Cl3O10": 1341.28}, "competitiveness": 0.00012115231458080789, "energy_per_atom": -0.09059678152391958, "@module": "rxn_ca.reactions.scored_reaction", "@class": "ScoredReaction"}, {"reactants": {"ClO3": 65.33, "Mn8Cl3O10": 1341.28}, "products": {"Mn3O4": 992.72, "Cl2": 510.07}, "competitiveness": 1.5092962737559702e-08, "energy_per_atom": 0.09059678152391955, "@module": "rxn_ca.reactions.scored_reaction", "@class": "ScoredReaction"}, {"reactants": {"ClO3": 65.33, "Mn": 24.83}, "products": {"Mn3O4": 62.05, "Cl2": 35.18}, "competitiveness": 12.663639527748886, "energy_per_atom": -1.5281751295079253, "@module": "rxn_ca.reactions.scored_reaction", "@class": "ScoredReaction"}, {"reactants": {"Mn3O4": 62.05, "Cl2": 35.18}, "products": {"ClO3": 65.33, "Mn": 24.83}, "competitiveness": 0.0, "energy_per_atom": 1.5281751295079256, "@module": "rxn_ca.reactions.scored_reaction", "@class": "ScoredReaction"}, {"reactants": {"Mn2O3": 55.57, "Cl2": 3.91}, "products": {"ClO3": 7.26, "Mn3O4": 55.15}, "competitiveness": 1.328817297198254e-10, "energy_per_atom": 0.07077673470965451, "@module": "rxn_ca.reactions.scored_reaction", "@class": "ScoredReaction"}, {"reactants": {"ClO3": 7.26, "Mn3O4": 55.15}, "products": {"Mn2O3": 55.57, "Cl2": 3.91}, "competitiveness": 12.387855204660012, "energy_per_atom": -0.0707767347096545, "@module": "rxn_ca.reactions.scored_reaction", "@class": "ScoredReaction"}, {"reactants": {"ClO3": 217.78, "Mn": 88.3}, "products": {"Mn8Cl3O10": 298.06, "Cl2": 11.73}, "competitiveness": 12.663639527748886, "energy_per_atom": -1.684805165946862, "@module": "rxn_ca.reactions.scored_reaction", "@class": "ScoredReaction"}, {"reactants": {"Mn8Cl3O10": 298.06, "Cl2": 11.73}, "products": {"ClO3": 217.78, "Mn": 88.3}, "competitiveness": 0.0, "energy_per_atom": 1.6848051659468655, "@module": "rxn_ca.reactions.scored_reaction", "@class": "ScoredReaction"}, {"reactants": {"ClO3": 10.89, "Mn8Cl3O10": 74.52}, "products": {"Mn2O3": 55.57, "Cl2": 32.25}, "competitiveness": 0.05798869898543455, "energy_per_atom": 0.02265092381988764, "@module": "rxn_ca.reactions.scored_reaction", "@class": "ScoredReaction"}, {"reactants": {"Mn2O3": 55.57, "Cl2": 32.25}, "products": {"ClO3": 10.89, "Mn8Cl3O10": 74.52}, "competitiveness": 0.00015611785166567415, "energy_per_atom": -0.02265092381988764, "@module": "rxn_ca.reactions.scored_reaction", "@class": "ScoredReaction"}, {"reactants": {"Mn2O3": 55.57, "Cl2": 35.18}, "products": {"ClO3": 65.33, "Mn": 22.07}, "competitiveness": 0.0, "energy_per_atom": 1.4752682642970425, "@module": "rxn_ca.reactions.scored_reaction", "@class": "ScoredReaction"}, {"reactants": {"ClO3": 65.33, "Mn": 22.07}, "products": {"Mn2O3": 55.57, "Cl2": 35.18}, "competitiveness": 12.663639527748886, "energy_per_atom": -1.4752682642970434, "@module": "rxn_ca.reactions.scored_reaction", "@class": "ScoredReaction"}, {"reactants": {"YClO": 182.43, "Cl2": 246.24}, "products": {"ClO3": 65.33, "YCl3": 423.02}, "competitiveness": 0.00039000208286682904, "energy_per_atom": -0.07574345885407756, "@module": "rxn_ca.reactions.scored_reaction", "@class": "ScoredReaction"}, {"reactants": {"ClO3": 65.33, "YCl3": 423.02}, "products": {"YClO": 182.43, "Cl2": 246.24}, "competitiveness": 1.0501308214728714e-06, "energy_per_atom": 0.07574345885407754, "@module": "rxn_ca.reactions.scored_reaction", "@class": "ScoredReaction"}, {"reactants": {"YClO": 60.81, "Cl2": 29.31}, "products": {"ClO3": 21.78, "Y2Cl3": 68.73}, "competitiveness": 0.0, "energy_per_atom": 1.2368477126953232, "@module": "rxn_ca.reactions.scored_reaction", "@class": "ScoredReaction"}, {"reactants": {"ClO3": 21.78, "Y2Cl3": 68.73}, "products": {"YClO": 60.81, "Cl2": 29.31}, "competitiveness": 12.663639527748886, "energy_per_atom": -1.236847712695324, "@module": "rxn_ca.reactions.scored_reaction", "@class": "ScoredReaction"}, {"reactants": {"Y3ClO4": 132.6, "Cl2": 82.08}, "products": {"ClO3": 21.78, "YClO": 182.43}, "competitiveness": 0.00010041551284002435, "energy_per_atom": -0.1618650349198047, "@module": "rxn_ca.reactions.scored_reaction", "@class": "ScoredReaction"}, {"reactants": {"ClO3": 21.78, "YClO": 182.43}, "products": {"Y3ClO4": 132.6, "Cl2": 82.08}, "competitiveness": 0.0, "energy_per_atom": 0.16186503491980464, "@module": "rxn_ca.reactions.scored_reaction", "@class": "ScoredReaction"}, {"reactants": {"Y2O3": 76.65, "Cl2": 82.08}, "products": {"ClO3": 21.78, "YClO": 121.62}, "competitiveness": 6.565397610482571e-05, "energy_per_atom": -0.16525326702223755, "@module": "rxn_ca.reactions.scored_reaction", "@class": "ScoredReaction"}, {"reactants": {"ClO3": 21.78, "YClO": 121.62}, "products": {"Y2O3": 76.65, "Cl2": 82.08}, "competitiveness": 0.0, "energy_per_atom": 0.16525326702223747, "@module": "rxn_ca.reactions.scored_reaction", "@class": "ScoredReaction"}, {"reactants": {"ClO3": 87.11, "YCl3": 423.02}, "products": {"Y3ClO4": 132.6, "Cl2": 328.32}, "competitiveness": 0.0, "energy_per_atom": 0.1664135020674956, "@module": "rxn_ca.reactions.scored_reaction", "@class": "ScoredReaction"}, {"reactants": {"Y3ClO4": 99.45, "Cl2": 246.24}, "products": {"ClO3": 65.33, "YCl3": 317.26}, "competitiveness": 0.00010041551284266209, "energy_per_atom": -0.16641350206749647, "@module": "rxn_ca.reactions.scored_reaction", "@class": "ScoredReaction"}, {"reactants": {"Cl2": 246.24, "Y2O3": 76.65}, "products": {"ClO3": 65.33, "YCl3": 282.01}, "competitiveness": 6.565397610528635e-05, "energy_per_atom": -0.16831562660610577, "@module": "rxn_ca.reactions.scored_reaction", "@class": "ScoredReaction"}, {"reactants": {"ClO3": 65.33, "YCl3": 282.01}, "products": {"Y2O3": 76.65, "Cl2": 246.24}, "competitiveness": 0.0, "energy_per_atom": 0.16831562660610538, "@module": "rxn_ca.reactions.scored_reaction", "@class": "ScoredReaction"}, {"reactants": {"Y3ClO4": 132.6, "Cl2": 11.73}, "products": {"Y": 97.4, "ClO3": 87.11}, "competitiveness": 0.0, "energy_per_atom": 3.374078474168061, "@module": "rxn_ca.reactions.scored_reaction", "@class": "ScoredReaction"}, {"reactants": {"Y": 97.4, "ClO3": 87.11}, "products": {"Y3ClO4": 132.6, "Cl2": 11.73}, "competitiveness": 12.663639527748886, "energy_per_atom": -3.3740784741680616, "@module": "rxn_ca.reactions.scored_reaction", "@class": "ScoredReaction"}, {"reactants": {"Y2O3": 38.32, "Cl2": 17.59}, "products": {"Y": 32.47, "ClO3": 32.67}, "competitiveness": 0.0, "energy_per_atom": 3.108015560184503, "@module": "rxn_ca.reactions.scored_reaction", "@class": "ScoredReaction"}, {"reactants": {"Y": 32.47, "ClO3": 32.67}, "products": {"Y2O3": 38.32, "Cl2": 17.59}, "competitiveness": 12.663639527748886, "energy_per_atom": -3.1080155601845036, "@module": "rxn_ca.reactions.scored_reaction", "@class": "ScoredReaction"}, {"reactants": {"ClO3": 87.11, "Y2Cl3": 206.19}, "products": {"Y3ClO4": 132.6, "Cl2": 170.02}, "competitiveness": 12.663639527748886, "energy_per_atom": -0.9780111689733697, "@module": "rxn_ca.reactions.scored_reaction", "@class": "ScoredReaction"}, {"reactants": {"Y3ClO4": 132.6, "Cl2": 170.02}, "products": {"ClO3": 87.11, "Y2Cl3": 206.19}, "competitiveness": 0.0, "energy_per_atom": 0.9780111689733697, "@module": "rxn_ca.reactions.scored_reaction", "@class": "ScoredReaction"}, {"reactants": {"ClO3": 65.33, "Y2Cl3": 137.46}, "products": {"Y2O3": 76.65, "Cl2": 140.71}, "competitiveness": 12.663639527748886, "energy_per_atom": -0.91896020435197, "@module": "rxn_ca.reactions.scored_reaction", "@class": "ScoredReaction"}, {"reactants": {"Y2O3": 76.65, "Cl2": 140.71}, "products": {"ClO3": 65.33, "Y2Cl3": 137.46}, "competitiveness": 0.0, "energy_per_atom": 0.9189602043519702, "@module": "rxn_ca.reactions.scored_reaction", "@class": "ScoredReaction"}, {"reactants": {"YMnO3": 64.99, "ClO3": 10.89}, "products": {"Cl2": 5.86, "Y2Mn2O7": 63.58}, "competitiveness": 12.514526779116853, "energy_per_atom": -0.07574771536560632, "@module": "rxn_ca.reactions.scored_reaction", "@class": "ScoredReaction"}, {"reactants": {"Cl2": 5.86, "Y2Mn2O7": 63.58}, "products": {"YMnO3": 64.99, "ClO3": 10.89}, "competitiveness": 9.836464331267011e-12, "energy_per_atom": 0.07574771536560632, "@module": "rxn_ca.reactions.scored_reaction", "@class": "ScoredReaction"}, {"reactants": {"ClO3": 65.33, "Y3ClO4": 795.61}, "products": {"Y2O3": 689.84, "Cl2": 246.24}, "competitiveness": 0.13083429162626437, "energy_per_atom": 0.016751604969996902, "@module": "rxn_ca.reactions.scored_reaction", "@class": "ScoredReaction"}, {"reactants": {"Y2O3": 689.84, "Cl2": 246.24}, "products": {"ClO3": 65.33, "Y3ClO4": 795.61}, "competitiveness": 1.6806669659492116e-05, "energy_per_atom": -0.01675160496999691, "@module": "rxn_ca.reactions.scored_reaction", "@class": "ScoredReaction"}, {"reactants": {"LiCl": 32.86, "ClO3": 10.89}, "products": {"Cl2": 41.04, "Li2O": 12.64}, "competitiveness": 0.0, "energy_per_atom": 0.43495857183791453, "@module": "rxn_ca.reactions.scored_reaction", "@class": "ScoredReaction"}, {"reactants": {"Cl2": 41.04, "Li2O": 12.64}, "products": {"LiCl": 32.86, "ClO3": 10.89}, "competitiveness": 0.00016034529178816904, "energy_per_atom": -0.4349585718379147, "@module": "rxn_ca.reactions.scored_reaction", "@class": "ScoredReaction"}, {"reactants": {"LiCl": 32.86, "ClO3": 21.78}, "products": {"Li2O2": 15.78, "Cl2": 46.9}, "competitiveness": 0.0, "energy_per_atom": 0.34213138464721166, "@module": "rxn_ca.reactions.scored_reaction", "@class": "ScoredReaction"}, {"reactants": {"Li2O2": 15.78, "Cl2": 46.9}, "products": {"LiCl": 32.86, "ClO3": 21.78}, "competitiveness": 0.00016316595584076505, "energy_per_atom": -0.34213138464721154, "@module": "rxn_ca.reactions.scored_reaction", "@class": "ScoredReaction"}, {"reactants": {"Cl2": 35.18, "LiCO2": 63.4}, "products": {"ClO3": 65.33, "LiC": 34.48}, "competitiveness": 0.0, "energy_per_atom": 1.4416128957782768, "@module": "rxn_ca.reactions.scored_reaction", "@class": "ScoredReaction"}, {"reactants": {"ClO3": 65.33, "LiC": 34.48}, "products": {"Cl2": 35.18, "LiCO2": 63.4}, "competitiveness": 12.663639527748886, "energy_per_atom": -1.4416128957782766, "@module": "rxn_ca.reactions.scored_reaction", "@class": "ScoredReaction"}, {"reactants": {"ClO3": 21.78, "Li2O": 25.28}, "products": {"Li2O2": 31.55, "Cl2": 11.73}, "competitiveness": 1.8874075487709252, "energy_per_atom": -0.008977650497109916, "@module": "rxn_ca.reactions.scored_reaction", "@class": "ScoredReaction"}, {"reactants": {"Li2O2": 31.55, "Cl2": 11.73}, "products": {"ClO3": 21.78, "Li2O": 25.28}, "competitiveness": 4.380534102353106e-06, "energy_per_atom": 0.008977650497109918, "@module": "rxn_ca.reactions.scored_reaction", "@class": "ScoredReaction"}, {"reactants": {"Cl2": 70.35, "Li2O": 151.68}, "products": {"Li": 241.34, "ClO3": 130.67}, "competitiveness": 0.0, "energy_per_atom": 1.6911799914831989, "@module": "rxn_ca.reactions.scored_reaction", "@class": "ScoredReaction"}, {"reactants": {"Li": 241.34, "ClO3": 130.67}, "products": {"Cl2": 70.35, "Li2O": 151.68}, "competitiveness": 12.663639527748886, "energy_per_atom": -1.6911799914831993, "@module": "rxn_ca.reactions.scored_reaction", "@class": "ScoredReaction"}, {"reactants": {"Li2O2": 31.55, "Cl2": 23.45}, "products": {"Li": 40.22, "ClO3": 43.56}, "competitiveness": 0.0, "energy_per_atom": 1.216322097949601, "@module": "rxn_ca.reactions.scored_reaction", "@class": "ScoredReaction"}, {"reactants": {"Li": 40.22, "ClO3": 43.56}, "products": {"Li2O2": 31.55, "Cl2": 23.45}, "competitiveness": 12.663639527748886, "energy_per_atom": -1.216322097949601, "@module": "rxn_ca.reactions.scored_reaction", "@class": "ScoredReaction"}, {"reactants": {"Cl2": 35.18, "Li2MnO3": 156.17}, "products": {"ClO3": 65.33, "Li2MnO2": 144.23}, "competitiveness": 0.0, "energy_per_atom": 0.4014885773116382, "@module": "rxn_ca.reactions.scored_reaction", "@class": "ScoredReaction"}, {"reactants": {"ClO3": 65.33, "Li2MnO2": 144.23}, "products": {"Cl2": 35.18, "Li2MnO3": 156.17}, "competitiveness": 12.663639527748886, "energy_per_atom": -0.4014885773116383, "@module": "rxn_ca.reactions.scored_reaction", "@class": "ScoredReaction"}, {"reactants": {"Cl2O7": 18.67, "CCl4": 57.02}, "products": {"Cl2": 70.35, "CO2": 18.17}, "competitiveness": 12.663639527748886, "energy_per_atom": -0.47519279304619766, "@module": "rxn_ca.reactions.scored_reaction", "@class": "ScoredReaction"}, {"reactants": {"Cl2O7": 149.35, "C": 38.18}, "products": {"Cl2": 70.35, "CO2": 145.35}, "competitiveness": 12.663639527748886, "energy_per_atom": -1.1622418288802048, "@module": "rxn_ca.reactions.scored_reaction", "@class": "ScoredReaction"}, {"reactants": {"Cl2": 90.46, "MnO2": 51.62}, "products": {"MnCl2": 78.17, "Cl2O7": 42.67}, "competitiveness": 9.753567562977267e-19, "energy_per_atom": 0.12670402112058662, "@module": "rxn_ca.reactions.scored_reaction", "@class": "ScoredReaction"}, {"reactants": {"MnCl2": 78.17, "Cl2O7": 42.67}, "products": {"MnO2": 51.62, "Cl2": 90.46}, "competitiveness": 12.663628787314073, "energy_per_atom": -0.1267040211205877, "@module": "rxn_ca.reactions.scored_reaction", "@class": "ScoredReaction"}, {"reactants": {"MnO": 27.84, "Cl2O7": 21.34}, "products": {"MnO2": 51.62, "Cl2": 10.05}, "competitiveness": 12.663639527748886, "energy_per_atom": -0.34568237751472913, "@module": "rxn_ca.reactions.scored_reaction", "@class": "ScoredReaction"}, {"reactants": {"Cl2": 70.35, "MnO2": 361.34}, "products": {"MnO": 194.86, "Cl2O7": 149.35}, "competitiveness": 0.0, "energy_per_atom": 0.3456823775147298, "@module": "rxn_ca.reactions.scored_reaction", "@class": "ScoredReaction"}, {"reactants": {"Mn5O8": 28.38, "Cl2O7": 8.53}, "products": {"MnO2": 51.62, "Cl2": 4.02}, "competitiveness": 12.427127323601377, "energy_per_atom": -0.0720604321865953, "@module": "rxn_ca.reactions.scored_reaction", "@class": "ScoredReaction"}, {"reactants": {"Cl2": 70.35, "MnO2": 903.35}, "products": {"Cl2O7": 149.35, "Mn5O8": 496.64}, "competitiveness": 4.9311952535759575e-11, "energy_per_atom": 0.07206043218659576, "@module": "rxn_ca.reactions.scored_reaction", "@class": "ScoredReaction"}, {"reactants": {"Mn3O4": 27.58, "Cl2O7": 14.22}, "products": {"MnO2": 51.62, "Cl2": 6.7}, "competitiveness": 12.663638247273502, "energy_per_atom": -0.13500085650514618, "@module": "rxn_ca.reactions.scored_reaction", "@class": "ScoredReaction"}, {"reactants": {"Cl2": 70.35, "MnO2": 542.01}, "products": {"Cl2O7": 149.35, "Mn3O4": 289.54}, "competitiveness": 3.751372139606641e-20, "energy_per_atom": 0.13500085650514618, "@module": "rxn_ca.reactions.scored_reaction", "@class": "ScoredReaction"}, {"reactants": {"Mn8Cl3O10": 37.26, "Cl2O7": 16.0}, "products": {"MnO2": 51.62, "Cl2": 20.73}, "competitiveness": 10.92609007080334, "energy_per_atom": -0.052080936345853465, "@module": "rxn_ca.reactions.scored_reaction", "@class": "ScoredReaction"}, {"reactants": {"Cl2": 193.47, "MnO2": 481.78}, "products": {"Cl2O7": 149.35, "Mn8Cl3O10": 347.74}, "competitiveness": 5.461234567336714e-09, "energy_per_atom": 0.05208093634585224, "@module": "rxn_ca.reactions.scored_reaction", "@class": "ScoredReaction"}, {"reactants": {"Mn": 11.04, "Cl2O7": 42.67}, "products": {"MnO2": 51.62, "Cl2": 20.1}, "competitiveness": 12.663639527748886, "energy_per_atom": -1.327545850858403, "@module": "rxn_ca.reactions.scored_reaction", "@class": "ScoredReaction"}, {"reactants": {"Cl2": 70.35, "MnO2": 180.67}, "products": {"Cl2O7": 149.35, "Mn": 38.63}, "competitiveness": 0.0, "energy_per_atom": 1.3275458508584035, "@module": "rxn_ca.reactions.scored_reaction", "@class": "ScoredReaction"}, {"reactants": {"Mn2O3": 27.78, "Cl2O7": 10.67}, "products": {"MnO2": 51.62, "Cl2": 5.03}, "competitiveness": 12.535113797378347, "energy_per_atom": -0.0768869610685115, "@module": "rxn_ca.reactions.scored_reaction", "@class": "ScoredReaction"}, {"reactants": {"Cl2": 10.05, "MnO2": 103.24}, "products": {"Mn2O3": 55.57, "Cl2O7": 21.34}, "competitiveness": 1.3728913250401579e-11, "energy_per_atom": 0.07688696106851124, "@module": "rxn_ca.reactions.scored_reaction", "@class": "ScoredReaction"}, {"reactants": {"MnCl2": 78.17, "Cl2O7": 21.34}, "products": {"MnO": 27.84, "Cl2": 80.4}, "competitiveness": 7.086194897773937e-10, "energy_per_atom": 0.10030792863786588, "@module": "rxn_ca.reactions.scored_reaction", "@class": "ScoredReaction"}, {"reactants": {"MnO": 27.84, "Cl2": 80.4}, "products": {"MnCl2": 78.17, "Cl2O7": 21.34}, "competitiveness": 0.00011365937780100157, "energy_per_atom": -0.10030792863786582, "@module": "rxn_ca.reactions.scored_reaction", "@class": "ScoredReaction"}, {"reactants": {"MnCl2": 78.17, "Cl2O7": 34.14}, "products": {"Cl2": 86.43, "Mn5O8": 28.38}, "competitiveness": 12.65574297092697, "energy_per_atom": -0.09521297745861951, "@module": "rxn_ca.reactions.scored_reaction", "@class": "ScoredReaction"}, {"reactants": {"Cl2": 86.43, "Mn5O8": 28.38}, "products": {"MnCl2": 78.17, "Cl2O7": 34.14}, "competitiveness": 3.538976444515301e-14, "energy_per_atom": 0.09521297745861955, "@module": "rxn_ca.reactions.scored_reaction", "@class": "ScoredReaction"}, {"reactants": {"MnCl2": 78.17, "Cl2O7": 28.45}, "products": {"Mn3O4": 27.58, "Cl2": 83.75}, "competitiveness": 11.649631804560368, "energy_per_atom": -0.05837689985114982, "@module": "rxn_ca.reactions.scored_reaction", "@class": "ScoredReaction"}, {"reactants": {"Mn3O4": 27.58, "Cl2": 83.75}, "products": {"MnCl2": 78.17, "Cl2O7": 28.45}, "competitiveness": 7.385033601381516e-10, "energy_per_atom": 0.05837689985114981, "@module": "rxn_ca.reactions.scored_reaction", "@class": "ScoredReaction"}, {"reactants": {"MnCl2": 78.17, "Cl2O7": 26.67}, "products": {"Mn8Cl3O10": 37.26, "Cl2": 69.73}, "competitiveness": 12.66336745511142, "energy_per_atom": -0.1126487844345223, "@module": "rxn_ca.reactions.scored_reaction", "@class": "ScoredReaction"}, {"reactants": {"Mn8Cl3O10": 37.26, "Cl2": 69.73}, "products": {"MnCl2": 78.17, "Cl2O7": 26.67}, "competitiveness": 4.075425331346652e-16, "energy_per_atom": 0.1126487844345223, "@module": "rxn_ca.reactions.scored_reaction", "@class": "ScoredReaction"}, {"reactants": {"MnCl2": 78.17, "Cl2O7": 32.0}, "products": {"Mn2O3": 27.78, "Cl2": 85.43}, "competitiveness": 12.654243309852577, "energy_per_atom": -0.0942012660926273, "@module": "rxn_ca.reactions.scored_reaction", "@class": "ScoredReaction"}, {"reactants": {"Mn2O3": 27.78, "Cl2": 85.43}, "products": {"MnCl2": 78.17, "Cl2O7": 32.0}, "competitiveness": 1.7145877419875023e-13, "energy_per_atom": 0.09420126609262727, "@module": "rxn_ca.reactions.scored_reaction", "@class": "ScoredReaction"}, {"reactants": {"MnO": 27.84, "Cl2O7": 12.8}, "products": {"Cl2": 6.03, "Mn5O8": 28.38}, "competitiveness": 12.663639527748886, "energy_per_atom": -0.3288544979985046, "@module": "rxn_ca.reactions.scored_reaction", "@class": "ScoredReaction"}, {"reactants": {"Cl2": 6.03, "Mn5O8": 28.38}, "products": {"MnO": 27.84, "Cl2O7": 12.8}, "competitiveness": 0.0, "energy_per_atom": 0.3288544979985044, "@module": "rxn_ca.reactions.scored_reaction", "@class": "ScoredReaction"}, {"reactants": {"MnO": 83.51, "Cl2O7": 21.34}, "products": {"Mn3O4": 82.73, "Cl2": 10.05}, "competitiveness": 12.663639527748886, "energy_per_atom": -0.2903338561308147, "@module": "rxn_ca.reactions.scored_reaction", "@class": "ScoredReaction"}, {"reactants": {"Mn3O4": 82.73, "Cl2": 10.05}, "products": {"MnO": 83.51, "Cl2O7": 21.34}, "competitiveness": 0.0, "energy_per_atom": 0.29033385613081475, "@module": "rxn_ca.reactions.scored_reaction", "@class": "ScoredReaction"}, {"reactants": {"MnO": 194.86, "Cl2": 70.35}, "products": {"Cl2O7": 149.35, "Mn": 77.26}, "competitiveness": 0.0, "energy_per_atom": 1.5773719742888315, "@module": "rxn_ca.reactions.scored_reaction", "@class": "ScoredReaction"}, {"reactants": {"Cl2O7": 149.35, "Mn": 77.26}, "products": {"MnO": 194.86, "Cl2": 70.35}, "competitiveness": 12.663639527748886, "energy_per_atom": -1.5773719742888317, "@module": "rxn_ca.reactions.scored_reaction", "@class": "ScoredReaction"}, {"reactants": {"Mn2O3": 55.57, "Cl2": 10.05}, "products": {"MnO": 55.67, "Cl2O7": 21.34}, "competitiveness": 0.0, "energy_per_atom": 0.33833413726116496, "@module": "rxn_ca.reactions.scored_reaction", "@class": "ScoredReaction"}, {"reactants": {"MnO": 55.67, "Cl2O7": 21.34}, "products": {"Mn2O3": 55.57, "Cl2": 10.05}, "competitiveness": 12.663639527748886, "energy_per_atom": -0.3383341372611648, "@module": "rxn_ca.reactions.scored_reaction", "@class": "ScoredReaction"}, {"reactants": {"Cl2": 70.35, "Mn5O8": 744.96}, "products": {"Cl2O7": 149.35, "Mn3O4": 723.86}, "competitiveness": 7.132628102707753e-12, "energy_per_atom": 0.0770872797302744, "@module": "rxn_ca.reactions.scored_reaction", "@class": "ScoredReaction"}, {"reactants": {"Cl2O7": 149.35, "Mn3O4": 723.86}, "products": {"Cl2": 70.35, "Mn5O8": 744.96}, "competitiveness": 12.538465096434532, "energy_per_atom": -0.0770872797302744, "@module": "rxn_ca.reactions.scored_reaction", "@class": "ScoredReaction"}, {"reactants": {"Cl2O7": 149.35, "Mn8Cl3O10": 745.15}, "products": {"Cl2": 334.18, "Mn5O8": 567.59}, "competitiveness": 0.23283452573249133, "energy_per_atom": 0.012189728036155293, "@module": "rxn_ca.reactions.scored_reaction", "@class": "ScoredReaction"}, {"reactants": {"Cl2": 334.18, "Mn5O8": 567.59}, "products": {"Cl2O7": 149.35, "Mn8Cl3O10": 745.15}, "competitiveness": 2.3353165094963157e-05, "energy_per_atom": -0.012189728036155296, "@module": "rxn_ca.reactions.scored_reaction", "@class": "ScoredReaction"}, {"reactants": {"Cl2": 70.35, "Mn5O8": 124.16}, "products": {"Cl2O7": 149.35, "Mn": 48.29}, "competitiveness": 0.0, "energy_per_atom": 1.4774639649435652, "@module": "rxn_ca.reactions.scored_reaction", "@class": "ScoredReaction"}, {"reactants": {"Cl2O7": 149.35, "Mn": 48.29}, "products": {"Cl2": 70.35, "Mn5O8": 124.16}, "competitiveness": 12.663639527748886, "energy_per_atom": -1.477463964943565, "@module": "rxn_ca.reactions.scored_reaction", "@class": "ScoredReaction"}, {"reactants": {"Mn2O3": 55.57, "Cl2O7": 4.27}, "products": {"Cl2": 2.01, "Mn5O8": 56.76}, "competitiveness": 1.5566169573707271, "energy_per_atom": -0.006554115317361478, "@module": "rxn_ca.reactions.scored_reaction", "@class": "ScoredReaction"}, {"reactants": {"Cl2": 2.01, "Mn5O8": 56.76}, "products": {"Mn2O3": 55.57, "Cl2O7": 4.27}, "competitiveness": 4.3491472740464265e-06, "energy_per_atom": 0.0065541153173614775, "@module": "rxn_ca.reactions.scored_reaction", "@class": "ScoredReaction"}, {"reactants": {"Cl2O7": 149.35, "Mn8Cl3O10": 3129.65}, "products": {"Mn3O4": 2316.36, "Cl2": 1178.43}, "competitiveness": 2.2809987515753607e-08, "energy_per_atom": 0.089228005381718, "@module": "rxn_ca.reactions.scored_reaction", "@class": "ScoredReaction"}, {"reactants": {"Mn3O4": 2316.36, "Cl2": 1178.43}, "products": {"Cl2O7": 149.35, "Mn8Cl3O10": 3129.65}, "competitiveness": 0.0001211118809905108, "energy_per_atom": -0.08922800538171805, "@module": "rxn_ca.reactions.scored_reaction", "@class": "ScoredReaction"}, {"reactants": {"Cl2O7": 149.35, "Mn": 57.95}, "products": {"Mn3O4": 144.77, "Cl2": 70.35}, "competitiveness": 12.663639527748886, "energy_per_atom": -1.5880856390971136, "@module": "rxn_ca.reactions.scored_reaction", "@class": "ScoredReaction"}, {"reactants": {"Mn3O4": 144.77, "Cl2": 70.35}, "products": {"Cl2O7": 149.35, "Mn": 57.95}, "competitiveness": 0.0, "energy_per_atom": 1.5880856390971128, "@module": "rxn_ca.reactions.scored_reaction", "@class": "ScoredReaction"}, {"reactants": {"Mn2O3": 55.57, "Cl2": 3.35}, "products": {"Cl2O7": 7.11, "Mn3O4": 55.15}, "competitiveness": 5.430650773524477e-11, "energy_per_atom": 0.07421528888454343, "@module": "rxn_ca.reactions.scored_reaction", "@class": "ScoredReaction"}, {"reactants": {"Cl2O7": 7.11, "Mn3O4": 55.15}, "products": {"Mn2O3": 55.57, "Cl2": 3.35}, "competitiveness": 12.48236005485441, "energy_per_atom": -0.07421528888454343, "@module": "rxn_ca.reactions.scored_reaction", "@class": "ScoredReaction"}, {"reactants": {"Cl2O7": 149.35, "Mn8Cl3O10": 1043.22}, "products": {"Mn2O3": 777.96, "Cl2": 439.71}, "competitiveness": 0.10267369993643394, "energy_per_atom": 0.018568708742677534, "@module": "rxn_ca.reactions.scored_reaction", "@class": "ScoredReaction"}, {"reactants": {"Mn2O3": 777.96, "Cl2": 439.71}, "products": {"Cl2O7": 149.35, "Mn8Cl3O10": 1043.22}, "competitiveness": 0.00012460795347021502, "energy_per_atom": -0.01856870874267752, "@module": "rxn_ca.reactions.scored_reaction", "@class": "ScoredReaction"}, {"reactants": {"Cl2O7": 64.01, "Mn": 22.07}, "products": {"Mn2O3": 55.57, "Cl2": 30.15}, "competitiveness": 12.663639527748886, "energy_per_atom": -1.5364455184367236, "@module": "rxn_ca.reactions.scored_reaction", "@class": "ScoredReaction"}, {"reactants": {"Mn2O3": 55.57, "Cl2": 30.15}, "products": {"Cl2O7": 64.01, "Mn": 22.07}, "competitiveness": 0.0, "energy_per_atom": 1.5364455184367223, "@module": "rxn_ca.reactions.scored_reaction", "@class": "ScoredReaction"}, {"reactants": {"Cl2O7": 149.35, "YCl3": 987.04}, "products": {"YClO": 425.67, "Cl2": 562.83}, "competitiveness": 9.692784121135235e-06, "energy_per_atom": 0.06711953365970248, "@module": "rxn_ca.reactions.scored_reaction", "@class": "ScoredReaction"}, {"reactants": {"YClO": 425.67, "Cl2": 562.83}, "products": {"Cl2O7": 149.35, "YCl3": 987.04}, "competitiveness": 0.00038159610136700344, "energy_per_atom": -0.06711953365970247, "@module": "rxn_ca.reactions.scored_reaction", "@class": "ScoredReaction"}, {"reactants": {"Cl2O7": 21.34, "Y2Cl3": 68.73}, "products": {"YClO": 60.81, "Cl2": 27.64}, "competitiveness": 12.663639527748886, "energy_per_atom": -1.2653992456277177, "@module": "rxn_ca.reactions.scored_reaction", "@class": "ScoredReaction"}, {"reactants": {"YClO": 60.81, "Cl2": 27.64}, "products": {"Cl2O7": 21.34, "Y2Cl3": 68.73}, "competitiveness": 0.0, "energy_per_atom": 1.265399245627718, "@module": "rxn_ca.reactions.scored_reaction", "@class": "ScoredReaction"}, {"reactants": {"Y3ClO4": 132.6, "Cl2": 80.4}, "products": {"Cl2O7": 21.34, "YClO": 182.43}, "competitiveness": 0.00010041551283087237, "energy_per_atom": -0.15783200658411078, "@module": "rxn_ca.reactions.scored_reaction", "@class": "ScoredReaction"}, {"reactants": {"Cl2O7": 21.34, "YClO": 182.43}, "products": {"Y3ClO4": 132.6, "Cl2": 80.4}, "competitiveness": 0.0, "energy_per_atom": 0.15783200658411092, "@module": "rxn_ca.reactions.scored_reaction", "@class": "ScoredReaction"}, {"reactants": {"Cl2O7": 21.34, "YClO": 121.62}, "products": {"Y2O3": 76.65, "Cl2": 80.4}, "competitiveness": 0.0, "energy_per_atom": 0.15958172526794268, "@module": "rxn_ca.reactions.scored_reaction", "@class": "ScoredReaction"}, {"reactants": {"Y2O3": 76.65, "Cl2": 80.4}, "products": {"Cl2O7": 21.34, "YClO": 121.62}, "competitiveness": 6.565397610088097e-05, "energy_per_atom": -0.15958172526794268, "@module": "rxn_ca.reactions.scored_reaction", "@class": "ScoredReaction"}, {"reactants": {"Y3ClO4": 232.05, "Cl2": 562.83}, "products": {"Cl2O7": 149.35, "YCl3": 740.28}, "competitiveness": 0.00010041551282589849, "energy_per_atom": -0.1567847725856897, "@module": "rxn_ca.reactions.scored_reaction", "@class": "ScoredReaction"}, {"reactants": {"Cl2O7": 149.35, "YCl3": 740.28}, "products": {"Y3ClO4": 232.05, "Cl2": 562.83}, "competitiveness": 0.0, "energy_per_atom": 0.15678477258568968, "@module": "rxn_ca.reactions.scored_reaction", "@class": "ScoredReaction"}, {"reactants": {"Y2O3": 178.85, "Cl2": 562.83}, "products": {"Cl2O7": 149.35, "YCl3": 658.03}, "competitiveness": 6.565397609751933e-05, "energy_per_atom": -0.1578977527648591, "@module": "rxn_ca.reactions.scored_reaction", "@class": "ScoredReaction"}, {"reactants": {"Cl2O7": 149.35, "YCl3": 658.03}, "products": {"Y2O3": 178.85, "Cl2": 562.83}, "competitiveness": 0.0, "energy_per_atom": 0.15789775276485915, "@module": "rxn_ca.reactions.scored_reaction", "@class": "ScoredReaction"}, {"reactants": {"Y": 97.4, "Cl2O7": 85.34}, "products": {"Y3ClO4": 132.6, "Cl2": 5.03}, "competitiveness": 12.663639527748886, "energy_per_atom": -3.477168009363334, "@module": "rxn_ca.reactions.scored_reaction", "@class": "ScoredReaction"}, {"reactants": {"Y3ClO4": 132.6, "Cl2": 5.03}, "products": {"Y": 97.4, "Cl2O7": 85.34}, "competitiveness": 0.0, "energy_per_atom": 3.477168009363334, "@module": "rxn_ca.reactions.scored_reaction", "@class": "ScoredReaction"}, {"reactants": {"Y": 32.47, "Cl2O7": 32.0}, "products": {"Y2O3": 38.32, "Cl2": 15.08}, "competitiveness": 12.663639527748886, "energy_per_atom": -3.209015919101913, "@module": "rxn_ca.reactions.scored_reaction", "@class": "ScoredReaction"}, {"reactants": {"Y2O3": 38.32, "Cl2": 15.08}, "products": {"Y": 32.47, "Cl2O7": 32.0}, "competitiveness": 0.0, "energy_per_atom": 3.209015919101931, "@module": "rxn_ca.reactions.scored_reaction", "@class": "ScoredReaction"}, {"reactants": {"Y3ClO4": 132.6, "Cl2": 163.32}, "products": {"Cl2O7": 85.34, "Y2Cl3": 206.19}, "competitiveness": 0.0, "energy_per_atom": 1.0083088763090118, "@module": "rxn_ca.reactions.scored_reaction", "@class": "ScoredReaction"}, {"reactants": {"Cl2O7": 85.34, "Y2Cl3": 206.19}, "products": {"Y3ClO4": 132.6, "Cl2": 163.32}, "competitiveness": 12.663639527748886, "energy_per_atom": -1.0083088763090116, "@module": "rxn_ca.reactions.scored_reaction", "@class": "ScoredReaction"}, {"reactants": {"Y2O3": 76.65, "Cl2": 135.68}, "products": {"Cl2O7": 64.01, "Y2Cl3": 137.46}, "competitiveness": 0.0, "energy_per_atom": 0.950443419832322, "@module": "rxn_ca.reactions.scored_reaction", "@class": "ScoredReaction"}, {"reactants": {"Cl2O7": 64.01, "Y2Cl3": 137.46}, "products": {"Y2O3": 76.65, "Cl2": 135.68}, "competitiveness": 12.663639527748886, "energy_per_atom": -0.950443419832322, "@module": "rxn_ca.reactions.scored_reaction", "@class": "ScoredReaction"}, {"reactants": {"YMnO3": 64.99, "Cl2O7": 10.67}, "products": {"Cl2": 5.03, "Y2Mn2O7": 63.58}, "competitiveness": 12.5841008706826, "energy_per_atom": -0.08042597220440689, "@module": "rxn_ca.reactions.scored_reaction", "@class": "ScoredReaction"}, {"reactants": {"Cl2": 5.03, "Y2Mn2O7": 63.58}, "products": {"YMnO3": 64.99, "Cl2O7": 10.67}, "competitiveness": 2.7361362019435347e-12, "energy_per_atom": 0.08042597220440692, "@module": "rxn_ca.reactions.scored_reaction", "@class": "ScoredReaction"}, {"reactants": {"Y3ClO4": 132.6, "Cl2O7": 10.67}, "products": {"Y2O3": 114.97, "Cl2": 40.2}, "competitiveness": 0.1873686907107701, "energy_per_atom": 0.013952024941182965, "@module": "rxn_ca.reactions.scored_reaction", "@class": "ScoredReaction"}, {"reactants": {"Y2O3": 114.97, "Cl2": 40.2}, "products": {"Y3ClO4": 132.6, "Cl2O7": 10.67}, "competitiveness": 1.4017152667008772e-05, "energy_per_atom": -0.01395202494118297, "@module": "rxn_ca.reactions.scored_reaction", "@class": "ScoredReaction"}, {"reactants": {"LiCl": 32.86, "Cl2O7": 10.67}, "products": {"Cl2": 40.2, "Li2O": 12.64}, "competitiveness": 0.0, "energy_per_atom": 0.4295708188325821, "@module": "rxn_ca.reactions.scored_reaction", "@class": "ScoredReaction"}, {"reactants": {"Cl2": 40.2, "Li2O": 12.64}, "products": {"LiCl": 32.86, "Cl2O7": 10.67}, "competitiveness": 0.00016034529178816904, "energy_per_atom": -0.42957081883258225, "@module": "rxn_ca.reactions.scored_reaction", "@class": "ScoredReaction"}, {"reactants": {"LiCl": 32.86, "Cl2O7": 21.34}, "products": {"Li2O2": 15.78, "Cl2": 45.23}, "competitiveness": 0.0, "energy_per_atom": 0.33211880825905804, "@module": "rxn_ca.reactions.scored_reaction", "@class": "ScoredReaction"}, {"reactants": {"Li2O2": 15.78, "Cl2": 45.23}, "products": {"LiCl": 32.86, "Cl2O7": 21.34}, "competitiveness": 0.00016316595584076505, "energy_per_atom": -0.332118808259058, "@module": "rxn_ca.reactions.scored_reaction", "@class": "ScoredReaction"}, {"reactants": {"Cl2O7": 149.35, "LiC": 80.44}, "products": {"Cl2": 70.35, "LiCO2": 147.93}, "competitiveness": 12.663639527748886, "energy_per_atom": -1.4931673135117793, "@module": "rxn_ca.reactions.scored_reaction", "@class": "ScoredReaction"}, {"reactants": {"Cl2": 70.35, "LiCO2": 147.93}, "products": {"Cl2O7": 149.35, "LiC": 80.44}, "competitiveness": 0.0, "energy_per_atom": 1.4931673135117793, "@module": "rxn_ca.reactions.scored_reaction", "@class": "ScoredReaction"}, {"reactants": {"Cl2O7": 21.34, "Li2O": 25.28}, "products": {"Li2O2": 31.55, "Cl2": 10.05}, "competitiveness": 4.053286696229993, "energy_per_atom": -0.02055517056296546, "@module": "rxn_ca.reactions.scored_reaction", "@class": "ScoredReaction"}, {"reactants": {"Li2O2": 31.55, "Cl2": 10.05}, "products": {"Cl2O7": 21.34, "Li2O": 25.28}, "competitiveness": 1.0064953257484168e-06, "energy_per_atom": 0.02055517056296547, "@module": "rxn_ca.reactions.scored_reaction", "@class": "ScoredReaction"}, {"reactants": {"Li": 281.56, "Cl2O7": 149.35}, "products": {"Cl2": 70.35, "Li2O": 176.96}, "competitiveness": 12.663639527748886, "energy_per_atom": -1.730660848684838, "@module": "rxn_ca.reactions.scored_reaction", "@class": "ScoredReaction"}, {"reactants": {"Cl2": 70.35, "Li2O": 176.96}, "products": {"Li": 281.56, "Cl2O7": 149.35}, "competitiveness": 0.0, "energy_per_atom": 1.7306608486848374, "@module": "rxn_ca.reactions.scored_reaction", "@class": "ScoredReaction"}, {"reactants": {"Li": 40.22, "Cl2O7": 42.67}, "products": {"Li2O2": 31.55, "Cl2": 20.1}, "competitiveness": 12.663639527748886, "energy_per_atom": -1.2631829573950064, "@module": "rxn_ca.reactions.scored_reaction", "@class": "ScoredReaction"}, {"reactants": {"Li2O2": 31.55, "Cl2": 20.1}, "products": {"Li": 40.22, "Cl2O7": 42.67}, "competitiveness": 0.0, "energy_per_atom": 1.2631829573950064, "@module": "rxn_ca.reactions.scored_reaction", "@class": "ScoredReaction"}, {"reactants": {"Li2MnO2": 48.08, "Cl2O7": 21.34}, "products": {"Cl2": 10.05, "Li2MnO3": 52.06}, "competitiveness": 12.663639527748886, "energy_per_atom": -0.41235590862028665, "@module": "rxn_ca.reactions.scored_reaction", "@class": "ScoredReaction"}, {"reactants": {"Cl2": 10.05, "Li2MnO3": 52.06}, "products": {"Li2MnO2": 48.08, "Cl2O7": 21.34}, "competitiveness": 0.0, "energy_per_atom": 0.4123559086202866, "@module": "rxn_ca.reactions.scored_reaction", "@class": "ScoredReaction"}, {"reactants": {"LiCO2": 42.27, "Cl2": 35.18}, "products": {"CO2": 41.53, "LiCl": 32.86}, "competitiveness": 0.027562248784304116, "energy_per_atom": -0.20256255660201927, "@module": "rxn_ca.reactions.scored_reaction", "@class": "ScoredReaction"}, {"reactants": {"LiCl": 32.86, "CO2": 41.53}, "products": {"Cl2": 35.18, "LiCO2": 42.27}, "competitiveness": 0.0, "energy_per_atom": 0.20256255660202066, "@module": "rxn_ca.reactions.scored_reaction", "@class": "ScoredReaction"}, {"reactants": {"Cl2": 126.64, "Mn5C2": 12.89}, "products": {"MnCl2": 78.17, "CCl4": 52.13}, "competitiveness": 0.00012662151164366325, "energy_per_atom": -0.841697935397248, "@module": "rxn_ca.reactions.scored_reaction", "@class": "ScoredReaction"}, {"reactants": {"MnCl2": 78.17, "CCl4": 52.13}, "products": {"Cl2": 126.64, "Mn5C2": 12.89}, "competitiveness": 0.0, "energy_per_atom": 0.841697935397248, "@module": "rxn_ca.reactions.scored_reaction", "@class": "ScoredReaction"}, {"reactants": {"Cl2": 117.26, "Mn3C": 12.24}, "products": {"MnCl2": 78.17, "CCl4": 43.44}, "competitiveness": 0.00012737242926247566, "energy_per_atom": -0.8937361007636611, "@module": "rxn_ca.reactions.scored_reaction", "@class": "ScoredReaction"}, {"reactants": {"MnCl2": 78.17, "CCl4": 43.44}, "products": {"Cl2": 117.26, "Mn3C": 12.24}, "competitiveness": 0.0, "energy_per_atom": 0.8937361007636607, "@module": "rxn_ca.reactions.scored_reaction", "@class": "ScoredReaction"}, {"reactants": {"Cl2": 107.06, "Mn23C6": 12.29}, "products": {"MnCl2": 78.17, "CCl4": 34.0}, "competitiveness": 0.00013386240543706405, "energy_per_atom": -0.9541359316878173, "@module": "rxn_ca.reactions.scored_reaction", "@class": "ScoredReaction"}, {"reactants": {"MnCl2": 78.17, "CCl4": 34.0}, "products": {"Cl2": 107.06, "Mn23C6": 12.29}, "competitiveness": 0.0, "energy_per_atom": 0.9541359316878174, "@module": "rxn_ca.reactions.scored_reaction", "@class": "ScoredReaction"}, {"reactants": {"Cl2": 130.66, "Mn7C3": 12.7}, "products": {"MnCl2": 78.17, "CCl4": 55.85}, "competitiveness": 0.0001255842444960801, "energy_per_atom": -0.8210301533777684, "@module": "rxn_ca.reactions.scored_reaction", "@class": "ScoredReaction"}, {"reactants": {"MnCl2": 78.17, "CCl4": 55.85}, "products": {"Cl2": 130.66, "Mn7C3": 12.7}, "competitiveness": 0.0, "energy_per_atom": 0.8210301533777686, "@module": "rxn_ca.reactions.scored_reaction", "@class": "ScoredReaction"}, {"reactants": {"Mn3C": 36.73, "CCl4": 26.06}, "products": {"Cl2": 28.14, "Mn5C2": 38.66}, "competitiveness": 0.039537195403252456, "energy_per_atom": 0.02263272405349285, "@module": "rxn_ca.reactions.scored_reaction", "@class": "ScoredReaction"}, {"reactants": {"Cl2": 28.14, "Mn5C2": 38.66}, "products": {"Mn3C": 36.73, "CCl4": 26.06}, "competitiveness": 4.5290239335184546e-05, "energy_per_atom": -0.022632724053492856, "@module": "rxn_ca.reactions.scored_reaction", "@class": "ScoredReaction"}, {"reactants": {"Cl2": 450.27, "Mn5C2": 296.42}, "products": {"Mn23C6": 282.78, "CCl4": 417.03}, "competitiveness": 0.0001090073029012196, "energy_per_atom": -0.051906785190877845, "@module": "rxn_ca.reactions.scored_reaction", "@class": "ScoredReaction"}, {"reactants": {"Mn23C6": 282.78, "CCl4": 417.03}, "products": {"Cl2": 450.27, "Mn5C2": 296.42}, "competitiveness": 0.00021662526672465345, "energy_per_atom": 0.051906785190877845, "@module": "rxn_ca.reactions.scored_reaction", "@class": "ScoredReaction"}, {"reactants": {"Mn5C2": 225.53, "CCl4": 65.16}, "products": {"Cl2": 70.35, "Mn7C3": 222.18}, "competitiveness": 0.22948739612535107, "energy_per_atom": 0.009042387286668764, "@module": "rxn_ca.reactions.scored_reaction", "@class": "ScoredReaction"}, {"reactants": {"Cl2": 70.35, "Mn7C3": 222.18}, "products": {"Mn5C2": 225.53, "CCl4": 65.16}, "competitiveness": 1.881084212898458e-05, "energy_per_atom": -0.009042387286668768, "@module": "rxn_ca.reactions.scored_reaction", "@class": "ScoredReaction"}, {"reactants": {"Mn": 11.04, "CCl4": 52.13}, "products": {"Cl2": 56.28, "Mn5C2": 12.89}, "competitiveness": 6.073898218154104e-05, "energy_per_atom": 0.057725632911737525, "@module": "rxn_ca.reactions.scored_reaction", "@class": "ScoredReaction"}, {"reactants": {"Cl2": 56.28, "Mn5C2": 12.89}, "products": {"Mn": 11.04, "CCl4": 52.13}, "competitiveness": 0.0001158615399468551, "energy_per_atom": -0.057725632911737504, "@module": "rxn_ca.reactions.scored_reaction", "@class": "ScoredReaction"}, {"reactants": {"Mn23C6": 282.78, "CCl4": 217.2}, "products": {"Cl2": 234.51, "Mn3C": 281.6}, "competitiveness": 0.002584310861389689, "energy_per_atom": 0.039327256559078816, "@module": "rxn_ca.reactions.scored_reaction", "@class": "ScoredReaction"}, {"reactants": {"Cl2": 234.51, "Mn3C": 281.6}, "products": {"Mn23C6": 282.78, "CCl4": 217.2}, "competitiveness": 8.633851346913972e-05, "energy_per_atom": -0.03932725655907882, "@module": "rxn_ca.reactions.scored_reaction", "@class": "ScoredReaction"}, {"reactants": {"Cl2": 40.2, "Mn7C3": 38.09}, "products": {"Mn3C": 36.73, "CCl4": 37.23}, "competitiveness": 5.921363587967572e-05, "energy_per_atom": -0.02855575499895574, "@module": "rxn_ca.reactions.scored_reaction", "@class": "ScoredReaction"}, {"reactants": {"Mn3C": 36.73, "CCl4": 37.23}, "products": {"Cl2": 40.2, "Mn7C3": 38.09}, "competitiveness": 0.016151620366610418, "energy_per_atom": 0.02855575499895574, "@module": "rxn_ca.reactions.scored_reaction", "@class": "ScoredReaction"}, {"reactants": {"Cl2": 46.9, "Mn3C": 12.24}, "products": {"Mn": 11.04, "CCl4": 43.44}, "competitiveness": 0.00010805524357392342, "energy_per_atom": -0.05079588449227161, "@module": "rxn_ca.reactions.scored_reaction", "@class": "ScoredReaction"}, {"reactants": {"Mn": 11.04, "CCl4": 43.44}, "products": {"Cl2": 46.9, "Mn3C": 12.24}, "competitiveness": 0.00027366941073155856, "energy_per_atom": 0.050795884492271605, "@module": "rxn_ca.reactions.scored_reaction", "@class": "ScoredReaction"}, {"reactants": {"Cl2": 542.73, "Mn7C3": 292.01}, "products": {"Mn23C6": 282.78, "CCl4": 502.67}, "competitiveness": 0.0001120489317026293, "energy_per_atom": -0.05502001874892027, "@module": "rxn_ca.reactions.scored_reaction", "@class": "ScoredReaction"}, {"reactants": {"Mn23C6": 282.78, "CCl4": 502.67}, "products": {"Cl2": 542.73, "Mn7C3": 292.01}, "competitiveness": 0.00011079825889339645, "energy_per_atom": 0.05502001874892028, "@module": "rxn_ca.reactions.scored_reaction", "@class": "ScoredReaction"}, {"reactants": {"Cl2": 70.35, "Mn23C6": 23.57}, "products": {"Mn": 21.16, "CCl4": 65.16}, "competitiveness": 6.978580457160142e-05, "energy_per_atom": -0.031080440326800008, "@module": "rxn_ca.reactions.scored_reaction", "@class": "ScoredReaction"}, {"reactants": {"Mn": 21.16, "CCl4": 65.16}, "products": {"Cl2": 70.35, "Mn23C6": 23.57}, "competitiveness": 0.010764872636235805, "energy_per_atom": 0.031080440326800032, "@module": "rxn_ca.reactions.scored_reaction", "@class": "ScoredReaction"}, {"reactants": {"Cl2": 60.3, "Mn7C3": 12.7}, "products": {"Mn": 11.04, "CCl4": 55.85}, "competitiveness": 0.00011656172469580065, "energy_per_atom": -0.05954073062920498, "@module": "rxn_ca.reactions.scored_reaction", "@class": "ScoredReaction"}, {"reactants": {"Mn": 11.04, "CCl4": 55.85}, "products": {"Cl2": 60.3, "Mn7C3": 12.7}, "competitiveness": 4.019232671832172e-05, "energy_per_atom": 0.05954073062920498, "@module": "rxn_ca.reactions.scored_reaction", "@class": "ScoredReaction"}, {"reactants": {"Cl2": 175.89, "Y2C": 34.75}, "products": {"YCl3": 141.01, "CCl4": 65.16}, "competitiveness": 8.71940143537471e-05, "energy_per_atom": -1.5655813164222763, "@module": "rxn_ca.reactions.scored_reaction", "@class": "ScoredReaction"}, {"reactants": {"YCl3": 141.01, "CCl4": 65.16}, "products": {"Cl2": 175.89, "Y2C": 34.75}, "competitiveness": 0.0, "energy_per_atom": 1.565581316422276, "@module": "rxn_ca.reactions.scored_reaction", "@class": "ScoredReaction"}, {"reactants": {"YCl3": 141.01, "CCl4": 162.9}, "products": {"Cl2": 281.42, "Y4C5": 36.49}, "competitiveness": 0.0, "energy_per_atom": 1.003761435787055, "@module": "rxn_ca.reactions.scored_reaction", "@class": "ScoredReaction"}, {"reactants": {"Y4C5": 29.19, "Cl2": 225.13}, "products": {"CCl4": 130.32, "YCl3": 112.8}, "competitiveness": 9.371922035122655e-05, "energy_per_atom": -1.0037614357870526, "@module": "rxn_ca.reactions.scored_reaction", "@class": "ScoredReaction"}, {"reactants": {"YCl3": 141.01, "CCl4": 228.06}, "products": {"Cl2": 351.77, "Y4C7": 40.19}, "competitiveness": 0.0, "energy_per_atom": 0.8245691475299792, "@module": "rxn_ca.reactions.scored_reaction", "@class": "ScoredReaction"}, {"reactants": {"Y4C7": 22.97, "Cl2": 201.01}, "products": {"CCl4": 130.32, "YCl3": 80.57}, "competitiveness": 7.215674856182043e-05, "energy_per_atom": -0.8245691475299766, "@module": "rxn_ca.reactions.scored_reaction", "@class": "ScoredReaction"}, {"reactants": {"Y3C4": 26.59, "Cl2": 219.86}, "products": {"CCl4": 130.32, "YCl3": 105.75}, "competitiveness": 9.257624502142024e-05, "energy_per_atom": -0.9686012322211528, "@module": "rxn_ca.reactions.scored_reaction", "@class": "ScoredReaction"}, {"reactants": {"YCl3": 141.01, "CCl4": 173.76}, "products": {"Cl2": 293.14, "Y3C4": 35.45}, "competitiveness": 0.0, "energy_per_atom": 0.9686012322211546, "@module": "rxn_ca.reactions.scored_reaction", "@class": "ScoredReaction"}, {"reactants": {"Cl2": 70.35, "Y2C": 34.75}, "products": {"Y": 32.47, "CCl4": 65.16}, "competitiveness": 8.873097976734516e-09, "energy_per_atom": 0.045046252412955845, "@module": "rxn_ca.reactions.scored_reaction", "@class": "ScoredReaction"}, {"reactants": {"Y": 32.47, "CCl4": 65.16}, "products": {"Cl2": 70.35, "Y2C": 34.75}, "competitiveness": 6.646263281317182, "energy_per_atom": -0.04504625241295584, "@module": "rxn_ca.reactions.scored_reaction", "@class": "ScoredReaction"}, {"reactants": {"Cl2": 70.35, "Y2C": 19.86}, "products": {"Y2Cl3": 39.27, "CCl4": 37.23}, "competitiveness": 8.71940143537471e-05, "energy_per_atom": -1.0062127755048627, "@module": "rxn_ca.reactions.scored_reaction", "@class": "ScoredReaction"}, {"reactants": {"Y2Cl3": 39.27, "CCl4": 37.23}, "products": {"Cl2": 70.35, "Y2C": 19.86}, "competitiveness": 0.0, "energy_per_atom": 1.0062127755048618, "@module": "rxn_ca.reactions.scored_reaction", "@class": "ScoredReaction"}, {"reactants": {"CCl4": 65.16, "Y2C": 23.16}, "products": {"Cl2": 70.35, "Y4C5": 24.33}, "competitiveness": 0.04725829783919231, "energy_per_atom": 0.021385935251909592, "@module": "rxn_ca.reactions.scored_reaction", "@class": "ScoredReaction"}, {"reactants": {"Cl2": 70.35, "Y4C5": 24.33}, "products": {"CCl4": 65.16, "Y2C": 23.16}, "competitiveness": 3.138820766786605e-05, "energy_per_atom": -0.021385935251909592, "@module": "rxn_ca.reactions.scored_reaction", "@class": "ScoredReaction"}, {"reactants": {"Cl2": 70.35, "Y4C7": 16.08}, "products": {"CCl4": 65.16, "Y2C": 13.9}, "competitiveness": 5.395178568508188e-05, "energy_per_atom": -0.04348104184031358, "@module": "rxn_ca.reactions.scored_reaction", "@class": "ScoredReaction"}, {"reactants": {"CCl4": 65.16, "Y2C": 13.9}, "products": {"Cl2": 70.35, "Y4C7": 16.08}, "competitiveness": 0.0011870830692968005, "energy_per_atom": 0.04348104184031356, "@module": "rxn_ca.reactions.scored_reaction", "@class": "ScoredReaction"}, {"reactants": {"Cl2": 70.35, "Y3C4": 21.27}, "products": {"CCl4": 65.16, "Y2C": 20.85}, "competitiveness": 4.161262579948907e-05, "energy_per_atom": -0.02743551534367859, "@module": "rxn_ca.reactions.scored_reaction", "@class": "ScoredReaction"}, {"reactants": {"CCl4": 65.16, "Y2C": 20.85}, "products": {"Cl2": 70.35, "Y3C4": 21.27}, "competitiveness": 0.019248119213830826, "energy_per_atom": 0.027435515343678583, "@module": "rxn_ca.reactions.scored_reaction", "@class": "ScoredReaction"}, {"reactants": {"Y": 32.47, "CCl4": 162.9}, "products": {"Cl2": 175.89, "Y4C5": 36.49}, "competitiveness": 1.0332454238792839, "energy_per_atom": -0.006260099775561437, "@module": "rxn_ca.reactions.scored_reaction", "@class": "ScoredReaction"}, {"reactants": {"Cl2": 175.89, "Y4C5": 36.49}, "products": {"Y": 32.47, "CCl4": 162.9}, "competitiveness": 3.406141714559209e-06, "energy_per_atom": 0.006260099775561439, "@module": "rxn_ca.reactions.scored_reaction", "@class": "ScoredReaction"}, {"reactants": {"Cl2": 70.35, "Y4C7": 11.48}, "products": {"Y": 9.28, "CCl4": 65.16}, "competitiveness": 2.0404645471674485e-05, "energy_per_atom": -0.018391404186367658, "@module": "rxn_ca.reactions.scored_reaction", "@class": "ScoredReaction"}, {"reactants": {"Y": 9.28, "CCl4": 65.16}, "products": {"Cl2": 70.35, "Y4C7": 11.48}, "competitiveness": 0.07151393200910698, "energy_per_atom": 0.018391404186367658, "@module": "rxn_ca.reactions.scored_reaction", "@class": "ScoredReaction"}, {"reactants": {"Cl2": 187.61, "Y3C4": 35.45}, "products": {"Y": 32.47, "CCl4": 173.76}, "competitiveness": 6.195691755607998e-06, "energy_per_atom": 0.00028616910841320877, "@module": "rxn_ca.reactions.scored_reaction", "@class": "ScoredReaction"}, {"reactants": {"Y": 32.47, "CCl4": 173.76}, "products": {"Cl2": 187.61, "Y3C4": 35.45}, "competitiveness": 0.6086444119849763, "energy_per_atom": -0.00028616910841320877, "@module": "rxn_ca.reactions.scored_reaction", "@class": "ScoredReaction"}, {"reactants": {"Y2Cl3": 21.15, "CCl4": 50.12}, "products": {"Cl2": 70.35, "Y4C5": 11.23}, "competitiveness": 0.0, "energy_per_atom": 0.5878102900110644, "@module": "rxn_ca.reactions.scored_reaction", "@class": "ScoredReaction"}, {"reactants": {"Cl2": 70.35, "Y4C5": 11.23}, "products": {"Y2Cl3": 21.15, "CCl4": 50.12}, "competitiveness": 9.371922035122655e-05, "energy_per_atom": -0.5878102900110643, "@module": "rxn_ca.reactions.scored_reaction", "@class": "ScoredReaction"}, {"reactants": {"Y2Cl3": 16.17, "CCl4": 53.66}, "products": {"Cl2": 70.35, "Y4C7": 9.46}, "competitiveness": 0.0, "energy_per_atom": 0.4771592846032648, "@module": "rxn_ca.reactions.scored_reaction", "@class": "ScoredReaction"}, {"reactants": {"Cl2": 70.35, "Y4C7": 9.46}, "products": {"Y2Cl3": 16.17, "CCl4": 53.66}, "competitiveness": 7.215674856182043e-05, "energy_per_atom": -0.47715928460326495, "@module": "rxn_ca.reactions.scored_reaction", "@class": "ScoredReaction"}, {"reactants": {"Y2Cl3": 20.12, "CCl4": 50.86}, "products": {"Cl2": 70.35, "Y3C4": 10.38}, "competitiveness": 0.0, "energy_per_atom": 0.5658034688514703, "@module": "rxn_ca.reactions.scored_reaction", "@class": "ScoredReaction"}, {"reactants": {"Cl2": 70.35, "Y3C4": 10.38}, "products": {"Y2Cl3": 20.12, "CCl4": 50.86}, "competitiveness": 9.257624502142024e-05, "energy_per_atom": -0.5658034688514703, "@module": "rxn_ca.reactions.scored_reaction", "@class": "ScoredReaction"}, {"reactants": {"CCl4": 65.16, "Y4C5": 36.49}, "products": {"Cl2": 70.35, "Y4C7": 40.19}, "competitiveness": 0.0005598007511311065, "energy_per_atom": 0.04730566614524313, "@module": "rxn_ca.reactions.scored_reaction", "@class": "ScoredReaction"}, {"reactants": {"Cl2": 70.35, "Y4C7": 40.19}, "products": {"CCl4": 65.16, "Y4C5": 36.49}, "competitiveness": 5.802581268867281e-05, "energy_per_atom": -0.04730566614524314, "@module": "rxn_ca.reactions.scored_reaction", "@class": "ScoredReaction"}, {"reactants": {"CCl4": 130.32, "Y4C5": 437.86}, "products": {"Cl2": 140.71, "Y3C4": 425.42}, "competitiveness": 0.09566262682597573, "energy_per_atom": 0.016196910078119943, "@module": "rxn_ca.reactions.scored_reaction", "@class": "ScoredReaction"}, {"reactants": {"Cl2": 140.71, "Y3C4": 425.42}, "products": {"CCl4": 130.32, "Y4C5": 437.86}, "competitiveness": 2.288804354050347e-05, "energy_per_atom": -0.016196910078119943, "@module": "rxn_ca.reactions.scored_reaction", "@class": "ScoredReaction"}, {"reactants": {"Cl2": 70.35, "Y4C7": 48.23}, "products": {"Y3C4": 42.54, "CCl4": 65.16}, "competitiveness": 5.112918752494323e-05, "energy_per_atom": -0.04109663863733998, "@module": "rxn_ca.reactions.scored_reaction", "@class": "ScoredReaction"}, {"reactants": {"Y3C4": 42.54, "CCl4": 65.16}, "products": {"Cl2": 70.35, "Y4C7": 48.23}, "competitiveness": 0.0018644196890276457, "energy_per_atom": 0.04109663863733996, "@module": "rxn_ca.reactions.scored_reaction", "@class": "ScoredReaction"}, {"reactants": {"LiC": 22.98, "Cl2": 175.89}, "products": {"CCl4": 130.32, "LiCl": 32.86}, "competitiveness": 0.0001235575006738089, "energy_per_atom": -0.6058331731020239, "@module": "rxn_ca.reactions.scored_reaction", "@class": "ScoredReaction"}, {"reactants": {"LiCl": 32.86, "CCl4": 130.32}, "products": {"Cl2": 175.89, "LiC": 22.98}, "competitiveness": 0.0, "energy_per_atom": 0.605833173102024, "@module": "rxn_ca.reactions.scored_reaction", "@class": "ScoredReaction"}, {"reactants": {"LiCl": 1.34, "CCl4": 63.83}, "products": {"Cl2": 70.35, "LiC12": 5.07}, "competitiveness": 0.0, "energy_per_atom": 0.16888702172002365, "@module": "rxn_ca.reactions.scored_reaction", "@class": "ScoredReaction"}, {"reactants": {"Cl2": 70.35, "LiC12": 5.07}, "products": {"LiCl": 1.34, "CCl4": 63.83}, "competitiveness": 4.37689024929486e-05, "energy_per_atom": -0.16888702172002357, "@module": "rxn_ca.reactions.scored_reaction", "@class": "ScoredReaction"}, {"reactants": {"Cl2": 70.35, "LiC12": 5.65}, "products": {"LiC": 1.04, "CCl4": 65.16}, "competitiveness": 4.376700607267271e-05, "energy_per_atom": -0.10930110763030508, "@module": "rxn_ca.reactions.scored_reaction", "@class": "ScoredReaction"}, {"reactants": {"LiC": 1.04, "CCl4": 65.16}, "products": {"Cl2": 70.35, "LiC12": 5.65}, "competitiveness": 2.3184191950357412e-11, "energy_per_atom": 0.10930110763030508, "@module": "rxn_ca.reactions.scored_reaction", "@class": "ScoredReaction"}, {"reactants": {"Li": 10.06, "CCl4": 65.16}, "products": {"Cl2": 70.35, "LiC": 11.49}, "competitiveness": 0.0011341362841182088, "energy_per_atom": 0.043718227945732574, "@module": "rxn_ca.reactions.scored_reaction", "@class": "ScoredReaction"}, {"reactants": {"Cl2": 70.35, "LiC": 11.49}, "products": {"Li": 10.06, "CCl4": 65.16}, "competitiveness": 9.284563533101489e-05, "energy_per_atom": -0.043718227945732595, "@module": "rxn_ca.reactions.scored_reaction", "@class": "ScoredReaction"}, {"reactants": {"Li": 0.84, "CCl4": 65.16}, "products": {"Cl2": 70.35, "LiC12": 5.18}, "competitiveness": 6.229649119748196e-11, "energy_per_atom": 0.10643397545248832, "@module": "rxn_ca.reactions.scored_reaction", "@class": "ScoredReaction"}, {"reactants": {"Cl2": 70.35, "LiC12": 5.18}, "products": {"Li": 0.84, "CCl4": 65.16}, "competitiveness": 4.376551544358993e-05, "energy_per_atom": -0.10643397545248827, "@module": "rxn_ca.reactions.scored_reaction", "@class": "ScoredReaction"}, {"reactants": {"C": 10.91, "MnCl2": 195.43}, "products": {"Cl2": 175.89, "Mn5C2": 32.22}, "competitiveness": 0.0, "energy_per_atom": 1.1727351538941606, "@module": "rxn_ca.reactions.scored_reaction", "@class": "ScoredReaction"}, {"reactants": {"Mn5C2": 32.22, "Cl2": 175.89}, "products": {"C": 10.91, "MnCl2": 195.43}, "competitiveness": 0.00012662151164366325, "energy_per_atom": -1.1727351538941606, "@module": "rxn_ca.reactions.scored_reaction", "@class": "ScoredReaction"}, {"reactants": {"Cl2": 70.35, "Mn3C": 12.24}, "products": {"C": 3.64, "MnCl2": 78.17}, "competitiveness": 0.00012737242926247566, "energy_per_atom": -1.195933002632602, "@module": "rxn_ca.reactions.scored_reaction", "@class": "ScoredReaction"}, {"reactants": {"C": 3.64, "MnCl2": 78.17}, "products": {"Cl2": 70.35, "Mn3C": 12.24}, "competitiveness": 0.0, "energy_per_atom": 1.195933002632602, "@module": "rxn_ca.reactions.scored_reaction", "@class": "ScoredReaction"}, {"reactants": {"C": 2.85, "MnCl2": 78.17}, "products": {"Cl2": 70.35, "Mn23C6": 12.29}, "competitiveness": 0.0, "energy_per_atom": 1.215221399078702, "@module": "rxn_ca.reactions.scored_reaction", "@class": "ScoredReaction"}, {"reactants": {"Cl2": 70.35, "Mn23C6": 12.29}, "products": {"C": 2.85, "MnCl2": 78.17}, "competitiveness": 0.00013386240543706405, "energy_per_atom": -1.2152213990787015, "@module": "rxn_ca.reactions.scored_reaction", "@class": "ScoredReaction"}, {"reactants": {"C": 10.91, "MnCl2": 182.4}, "products": {"Cl2": 164.16, "Mn7C3": 29.62}, "competitiveness": 0.0, "energy_per_atom": 1.162423307021001, "@module": "rxn_ca.reactions.scored_reaction", "@class": "ScoredReaction"}, {"reactants": {"Cl2": 164.16, "Mn7C3": 29.62}, "products": {"C": 10.91, "MnCl2": 182.4}, "competitiveness": 0.0001255842444960801, "energy_per_atom": -1.1624233070210002, "@module": "rxn_ca.reactions.scored_reaction", "@class": "ScoredReaction"}, {"reactants": {"Cl2": 105.53, "Y2C": 34.75}, "products": {"YCl3": 141.01, "C": 5.45}, "competitiveness": 8.71940143537471e-05, "energy_per_atom": -2.1999535254582616, "@module": "rxn_ca.reactions.scored_reaction", "@class": "ScoredReaction"}, {"reactants": {"YCl3": 141.01, "C": 5.45}, "products": {"Cl2": 105.53, "Y2C": 34.75}, "competitiveness": 0.0, "energy_per_atom": 2.199953525458261, "@module": "rxn_ca.reactions.scored_reaction", "@class": "ScoredReaction"}, {"reactants": {"Y4C5": 29.19, "Cl2": 84.42}, "products": {"C": 10.91, "YCl3": 112.8}, "competitiveness": 9.371922035122655e-05, "energy_per_atom": -1.8280639021639573, "@module": "rxn_ca.reactions.scored_reaction", "@class": "ScoredReaction"}, {"reactants": {"YCl3": 141.01, "C": 13.64}, "products": {"Cl2": 105.53, "Y4C5": 36.49}, "competitiveness": 0.0, "energy_per_atom": 1.8280639021639538, "@module": "rxn_ca.reactions.scored_reaction", "@class": "ScoredReaction"}, {"reactants": {"YCl3": 94.0, "C": 12.73}, "products": {"Cl2": 70.35, "Y4C7": 26.79}, "competitiveness": 0.0, "energy_per_atom": 1.6600956014553196, "@module": "rxn_ca.reactions.scored_reaction", "@class": "ScoredReaction"}, {"reactants": {"Y4C7": 22.97, "Cl2": 60.3}, "products": {"C": 10.91, "YCl3": 80.57}, "competitiveness": 7.215674856182043e-05, "energy_per_atom": -1.660095601455315, "@module": "rxn_ca.reactions.scored_reaction", "@class": "ScoredReaction"}, {"reactants": {"YCl3": 141.01, "C": 14.54}, "products": {"Cl2": 105.53, "Y3C4": 35.45}, "competitiveness": 0.0, "energy_per_atom": 1.7989586183509985, "@module": "rxn_ca.reactions.scored_reaction", "@class": "ScoredReaction"}, {"reactants": {"Y3C4": 26.59, "Cl2": 79.15}, "products": {"C": 10.91, "YCl3": 105.75}, "competitiveness": 9.257624502142024e-05, "energy_per_atom": -1.7989586183509996, "@module": "rxn_ca.reactions.scored_reaction", "@class": "ScoredReaction"}, {"reactants": {"Cl2": 70.35, "Y2C": 46.33}, "products": {"Y2Cl3": 91.64, "C": 7.27}, "competitiveness": 8.71940143537471e-05, "energy_per_atom": -1.584858728447228, "@module": "rxn_ca.reactions.scored_reaction", "@class": "ScoredReaction"}, {"reactants": {"Y2Cl3": 91.64, "C": 7.27}, "products": {"Cl2": 70.35, "Y2C": 46.33}, "competitiveness": 0.0, "energy_per_atom": 1.584858728447227, "@module": "rxn_ca.reactions.scored_reaction", "@class": "ScoredReaction"}, {"reactants": {"Y2Cl3": 91.64, "C": 18.18}, "products": {"Cl2": 70.35, "Y4C5": 48.65}, "competitiveness": 0.0, "energy_per_atom": 1.187232215237409, "@module": "rxn_ca.reactions.scored_reaction", "@class": "ScoredReaction"}, {"reactants": {"Cl2": 70.35, "Y4C5": 48.65}, "products": {"Y2Cl3": 91.64, "C": 18.18}, "competitiveness": 9.371922035122655e-05, "energy_per_atom": -1.1872322152374086, "@module": "rxn_ca.reactions.scored_reaction", "@class": "ScoredReaction"}, {"reactants": {"Y2Cl3": 91.64, "C": 25.45}, "products": {"Cl2": 70.35, "Y4C7": 53.59}, "competitiveness": 0.0, "energy_per_atom": 1.0353729480347234, "@module": "rxn_ca.reactions.scored_reaction", "@class": "ScoredReaction"}, {"reactants": {"Cl2": 70.35, "Y4C7": 53.59}, "products": {"Y2Cl3": 91.64, "C": 25.45}, "competitiveness": 7.215674856182043e-05, "energy_per_atom": -1.0353729480347236, "@module": "rxn_ca.reactions.scored_reaction", "@class": "ScoredReaction"}, {"reactants": {"Y2Cl3": 91.64, "C": 19.39}, "products": {"Cl2": 70.35, "Y3C4": 47.27}, "competitiveness": 0.0, "energy_per_atom": 1.1606690309525665, "@module": "rxn_ca.reactions.scored_reaction", "@class": "ScoredReaction"}, {"reactants": {"Cl2": 70.35, "Y3C4": 47.27}, "products": {"Y2Cl3": 91.64, "C": 19.39}, "competitiveness": 9.257624502142024e-05, "energy_per_atom": -1.1606690309525662, "@module": "rxn_ca.reactions.scored_reaction", "@class": "ScoredReaction"}, {"reactants": {"LiC": 22.98, "Cl2": 35.18}, "products": {"C": 10.91, "LiCl": 32.86}, "competitiveness": 0.0001235575006738089, "energy_per_atom": -1.2292856091163116, "@module": "rxn_ca.reactions.scored_reaction", "@class": "ScoredReaction"}, {"reactants": {"LiCl": 32.86, "C": 10.91}, "products": {"Cl2": 35.18, "LiC": 22.98}, "competitiveness": 0.0, "energy_per_atom": 1.2292856091163118, "@module": "rxn_ca.reactions.scored_reaction", "@class": "ScoredReaction"}, {"reactants": {"LiC12": 10.35, "Cl2": 2.93}, "products": {"C": 10.91, "LiCl": 2.74}, "competitiveness": 4.3768902493084685e-05, "energy_per_atom": -0.27394933816133876, "@module": "rxn_ca.reactions.scored_reaction", "@class": "ScoredReaction"}, {"reactants": {"LiCl": 65.71, "C": 261.8}, "products": {"Cl2": 70.35, "LiC12": 248.44}, "competitiveness": 0.0, "energy_per_atom": 0.2739493381613396, "@module": "rxn_ca.reactions.scored_reaction", "@class": "ScoredReaction"}, {"reactants": {"MnCl2": 78.17, "MnO2": 51.62}, "products": {"MnO": 55.67, "Cl2": 70.35}, "competitiveness": 0.0, "energy_per_atom": 0.26095077480892065, "@module": "rxn_ca.reactions.scored_reaction", "@class": "ScoredReaction"}, {"reactants": {"MnO": 55.67, "Cl2": 70.35}, "products": {"MnCl2": 78.17, "MnO2": 51.62}, "competitiveness": 0.0001136878732287166, "energy_per_atom": -0.26095077480892065, "@module": "rxn_ca.reactions.scored_reaction", "@class": "ScoredReaction"}, {"reactants": {"Cl2": 70.35, "Mn5O8": 141.9}, "products": {"MnCl2": 78.17, "MnO2": 206.48}, "competitiveness": 5.628611549423274e-05, "energy_per_atom": -0.02774409794891384, "@module": "rxn_ca.reactions.scored_reaction", "@class": "ScoredReaction"}, {"reactants": {"MnCl2": 78.17, "MnO2": 206.48}, "products": {"Cl2": 70.35, "Mn5O8": 141.9}, "competitiveness": 2.17199222282544e-06, "energy_per_atom": 0.027744097948913835, "@module": "rxn_ca.reactions.scored_reaction", "@class": "ScoredReaction"}, {"reactants": {"MnCl2": 78.17, "MnO2": 103.24}, "products": {"Mn3O4": 82.73, "Cl2": 70.35}, "competitiveness": 1.268899708219716e-09, "energy_per_atom": 0.06513651685939455, "@module": "rxn_ca.reactions.scored_reaction", "@class": "ScoredReaction"}, {"reactants": {"Mn3O4": 82.73, "Cl2": 70.35}, "products": {"MnCl2": 78.17, "MnO2": 103.24}, "competitiveness": 0.00011634212881736829, "energy_per_atom": -0.06513651685939456, "@module": "rxn_ca.reactions.scored_reaction", "@class": "ScoredReaction"}, {"reactants": {"MnO2": 258.1, "MnCl2": 234.51}, "products": {"Mn8Cl3O10": 298.06, "Cl2": 105.53}, "competitiveness": 0.00042836930747270144, "energy_per_atom": -0.02592918015233535, "@module": "rxn_ca.reactions.scored_reaction", "@class": "ScoredReaction"}, {"reactants": {"Mn8Cl3O10": 298.06, "Cl2": 105.53}, "products": {"MnCl2": 234.51, "MnO2": 258.1}, "competitiveness": 1.3865322918685585e-06, "energy_per_atom": 0.02592918015233477, "@module": "rxn_ca.reactions.scored_reaction", "@class": "ScoredReaction"}, {"reactants": {"Mn2O3": 55.57, "Cl2": 35.18}, "products": {"MnCl2": 39.09, "MnO2": 77.43}, "competitiveness": 0.00014869114882354713, "energy_per_atom": -0.021721377980071566, "@module": "rxn_ca.reactions.scored_reaction", "@class": "ScoredReaction"}, {"reactants": {"MnCl2": 39.09, "MnO2": 77.43}, "products": {"Mn2O3": 55.57, "Cl2": 35.18}, "competitiveness": 5.334729077296245e-06, "energy_per_atom": 0.021721377980071555, "@module": "rxn_ca.reactions.scored_reaction", "@class": "ScoredReaction"}, {"reactants": {"Mn8Cl3O10": 298.06, "MnO2": 361.34}, "products": {"Cl2": 105.53, "Mn5O8": 425.69}, "competitiveness": 5.526144044533741e-08, "energy_per_atom": 0.04454249360374287, "@module": "rxn_ca.reactions.scored_reaction", "@class": "ScoredReaction"}, {"reactants": {"Cl2": 105.53, "Mn5O8": 425.69}, "products": {"Mn8Cl3O10": 298.06, "MnO2": 361.34}, "competitiveness": 9.442030333412258e-05, "energy_per_atom": -0.04454249360374287, "@module": "rxn_ca.reactions.scored_reaction", "@class": "ScoredReaction"}, {"reactants": {"Mn8Cl3O10": 99.35, "MnO2": 17.21}, "products": {"Mn3O4": 82.73, "Cl2": 35.18}, "competitiveness": 3.9392335566977486e-14, "energy_per_atom": 0.0992077616191547, "@module": "rxn_ca.reactions.scored_reaction", "@class": "ScoredReaction"}, {"reactants": {"Mn3O4": 82.73, "Cl2": 35.18}, "products": {"Mn8Cl3O10": 99.35, "MnO2": 17.21}, "competitiveness": 0.0001212791998299568, "energy_per_atom": -0.09920776161915468, "@module": "rxn_ca.reactions.scored_reaction", "@class": "ScoredReaction"}, {"reactants": {"Mn2O3": 55.57, "Cl2": 17.59}, "products": {"Mn8Cl3O10": 49.68, "MnO2": 34.41}, "competitiveness": 0.00031955553058762517, "energy_per_atom": -0.04255363427086837, "@module": "rxn_ca.reactions.scored_reaction", "@class": "ScoredReaction"}, {"reactants": {"Mn8Cl3O10": 49.68, "MnO2": 34.41}, "products": {"Mn2O3": 55.57, "Cl2": 17.59}, "competitiveness": 8.099903319679071e-08, "energy_per_atom": 0.04255363427086838, "@module": "rxn_ca.reactions.scored_reaction", "@class": "ScoredReaction"}, {"reactants": {"MnO2": 206.48, "YClO": 121.62}, "products": {"Cl2": 70.35, "YMn2O5": 183.01}, "competitiveness": 1.3112625499615756e-05, "energy_per_atom": 0.007079969124539788, "@module": "rxn_ca.reactions.scored_reaction", "@class": "ScoredReaction"}, {"reactants": {"Cl2": 70.35, "YMn2O5": 183.01}, "products": {"MnO2": 206.48, "YClO": 121.62}, "competitiveness": 1.728101789352995e-05, "energy_per_atom": -0.007079969124539789, "@module": "rxn_ca.reactions.scored_reaction", "@class": "ScoredReaction"}, {"reactants": {"MnO2": 103.24, "YClO": 121.62}, "products": {"Cl2": 70.35, "YMnO3": 129.97}, "competitiveness": 1.6941724858135196e-13, "energy_per_atom": 0.0939195186138274, "@module": "rxn_ca.reactions.scored_reaction", "@class": "ScoredReaction"}, {"reactants": {"Cl2": 70.35, "YMnO3": 129.97}, "products": {"MnO2": 103.24, "YClO": 121.62}, "competitiveness": 0.000120810721998068, "energy_per_atom": -0.09391951861382737, "@module": "rxn_ca.reactions.scored_reaction", "@class": "ScoredReaction"}, {"reactants": {"Cl2": 8.79, "LiMn4O8": 36.4}, "products": {"MnO2": 51.62, "LiCl": 8.21}, "competitiveness": 0.00018269314235946321, "energy_per_atom": -0.05957979838742339, "@module": "rxn_ca.reactions.scored_reaction", "@class": "ScoredReaction"}, {"reactants": {"LiCl": 65.71, "MnO2": 412.96}, "products": {"Cl2": 70.35, "LiMn4O8": 291.23}, "competitiveness": 7.352769075686438e-09, "energy_per_atom": 0.05957979838741796, "@module": "rxn_ca.reactions.scored_reaction", "@class": "ScoredReaction"}, {"reactants": {"Cl2": 70.35, "Li2MnO2": 48.08}, "products": {"MnO2": 51.62, "LiCl": 65.71}, "competitiveness": 0.0001466895675170363, "energy_per_atom": -0.4928538263423313, "@module": "rxn_ca.reactions.scored_reaction", "@class": "ScoredReaction"}, {"reactants": {"LiCl": 65.71, "MnO2": 51.62}, "products": {"Cl2": 70.35, "Li2MnO2": 48.08}, "competitiveness": 0.0, "energy_per_atom": 0.49285382634233177, "@module": "rxn_ca.reactions.scored_reaction", "@class": "ScoredReaction"}, {"reactants": {"LiCl": 65.71, "MnO2": 103.24}, "products": {"Cl2": 70.35, "LiMnO2": 77.19}, "competitiveness": 0.0, "energy_per_atom": 0.17694303262954467, "@module": "rxn_ca.reactions.scored_reaction", "@class": "ScoredReaction"}, {"reactants": {"Cl2": 35.18, "LiMnO2": 38.6}, "products": {"MnO2": 51.62, "LiCl": 32.86}, "competitiveness": 0.0001784357653021194, "energy_per_atom": -0.17694303262954564, "@module": "rxn_ca.reactions.scored_reaction", "@class": "ScoredReaction"}, {"reactants": {"LiCl": 65.71, "MnO2": 206.48}, "products": {"Cl2": 70.35, "LiMn2O4": 148.66}, "competitiveness": 3.587467001240051e-09, "energy_per_atom": 0.06265536648508356, "@module": "rxn_ca.reactions.scored_reaction", "@class": "ScoredReaction"}, {"reactants": {"Cl2": 17.59, "LiMn2O4": 37.16}, "products": {"MnO2": 51.62, "LiCl": 16.43}, "competitiveness": 0.00020337192232623791, "energy_per_atom": -0.06265536648508425, "@module": "rxn_ca.reactions.scored_reaction", "@class": "ScoredReaction"}, {"reactants": {"MnO": 27.84, "Cl2": 26.38}, "products": {"MnCl2": 29.31, "Mn5O8": 17.74}, "competitiveness": 0.0001136878732287166, "energy_per_atom": -0.26575714209910745, "@module": "rxn_ca.reactions.scored_reaction", "@class": "ScoredReaction"}, {"reactants": {"MnCl2": 29.31, "Mn5O8": 17.74}, "products": {"MnO": 27.84, "Cl2": 26.38}, "competitiveness": 0.0, "energy_per_atom": 0.2657571420991073, "@module": "rxn_ca.reactions.scored_reaction", "@class": "ScoredReaction"}, {"reactants": {"MnO": 111.35, "Cl2": 70.35}, "products": {"Mn3O4": 82.73, "MnCl2": 78.17}, "competitiveness": 0.0001136878732287166, "energy_per_atom": -0.2545180645972495, "@module": "rxn_ca.reactions.scored_reaction", "@class": "ScoredReaction"}, {"reactants": {"MnCl2": 78.17, "Mn3O4": 82.73}, "products": {"MnO": 111.35, "Cl2": 70.35}, "competitiveness": 0.0, "energy_per_atom": 0.25451806459725346, "@module": "rxn_ca.reactions.scored_reaction", "@class": "ScoredReaction"}, {"reactants": {"MnO": 139.18, "Cl2": 123.12}, "products": {"MnCl2": 78.17, "Mn8Cl3O10": 149.03}, "competitiveness": 0.0001136878732287166, "energy_per_atom": -0.31299346547864887, "@module": "rxn_ca.reactions.scored_reaction", "@class": "ScoredReaction"}, {"reactants": {"MnCl2": 78.17, "Mn8Cl3O10": 149.03}, "products": {"MnO": 139.18, "Cl2": 123.12}, "competitiveness": 0.0, "energy_per_atom": 0.31299346547864915, "@module": "rxn_ca.reactions.scored_reaction", "@class": "ScoredReaction"}, {"reactants": {"Mn2O3": 55.57, "MnCl2": 78.17}, "products": {"MnO": 83.51, "Cl2": 70.35}, "competitiveness": 0.0, "energy_per_atom": 0.27727858817498174, "@module": "rxn_ca.reactions.scored_reaction", "@class": "ScoredReaction"}, {"reactants": {"MnO": 83.51, "Cl2": 70.35}, "products": {"Mn2O3": 55.57, "MnCl2": 78.17}, "competitiveness": 0.0001136878732287166, "energy_per_atom": -0.2772785881749817, "@module": "rxn_ca.reactions.scored_reaction", "@class": "ScoredReaction"}, {"reactants": {"Mn3O4": 82.73, "Cl2": 35.18}, "products": {"MnCl2": 39.09, "Mn5O8": 70.95}, "competitiveness": 9.749645181606911e-05, "energy_per_atom": -0.047268489639712405, "@module": "rxn_ca.reactions.scored_reaction", "@class": "ScoredReaction"}, {"reactants": {"MnCl2": 39.09, "Mn5O8": 70.95}, "products": {"Mn3O4": 82.73, "Cl2": 35.18}, "competitiveness": 6.677392601801971e-08, "energy_per_atom": 0.0472684896397124, "@module": "rxn_ca.reactions.scored_reaction", "@class": "ScoredReaction"}, {"reactants": {"Mn5O8": 177.37, "MnCl2": 136.8}, "products": {"Mn8Cl3O10": 298.06, "Cl2": 17.59}, "competitiveness": 0.000891053909396786, "energy_per_atom": -0.05313963535805374, "@module": "rxn_ca.reactions.scored_reaction", "@class": "ScoredReaction"}, {"reactants": {"Mn8Cl3O10": 298.06, "Cl2": 17.59}, "products": {"MnCl2": 136.8, "Mn5O8": 177.37}, "competitiveness": 9.520116516191813e-09, "energy_per_atom": 0.05313963535805409, "@module": "rxn_ca.reactions.scored_reaction", "@class": "ScoredReaction"}, {"reactants": {"Mn2O3": 55.57, "Cl2": 8.79}, "products": {"MnCl2": 9.77, "Mn5O8": 53.21}, "competitiveness": 1.833035456002063e-05, "energy_per_atom": 0.0049013872537555965, "@module": "rxn_ca.reactions.scored_reaction", "@class": "ScoredReaction"}, {"reactants": {"MnCl2": 9.77, "Mn5O8": 53.21}, "products": {"Mn2O3": 55.57, "Cl2": 8.79}, "competitiveness": 0.00010915255514115628, "energy_per_atom": -0.004901387253755594, "@module": "rxn_ca.reactions.scored_reaction", "@class": "ScoredReaction"}, {"reactants": {"Mn3O4": 62.05, "Cl2": 17.59}, "products": {"Mn2O3": 55.57, "MnCl2": 19.54}, "competitiveness": 0.00010683098915518767, "energy_per_atom": -0.053798821029649786, "@module": "rxn_ca.reactions.scored_reaction", "@class": "ScoredReaction"}, {"reactants": {"Mn2O3": 55.57, "MnCl2": 19.54}, "products": {"Mn3O4": 62.05, "Cl2": 17.59}, "competitiveness": 1.7110146057617324e-08, "energy_per_atom": 0.0537988210296498, "@module": "rxn_ca.reactions.scored_reaction", "@class": "ScoredReaction"}, {"reactants": {"Cl2": 70.35, "Mn3C": 73.46}, "products": {"Mn5C2": 64.44, "MnCl2": 78.17}, "competitiveness": 0.00012737242926247566, "energy_per_atom": -0.3982162436451312, "@module": "rxn_ca.reactions.scored_reaction", "@class": "ScoredReaction"}, {"reactants": {"Mn5C2": 64.44, "MnCl2": 78.17}, "products": {"Cl2": 70.35, "Mn3C": 73.46}, "competitiveness": 0.0, "energy_per_atom": 0.39821624364513125, "@module": "rxn_ca.reactions.scored_reaction", "@class": "ScoredReaction"}, {"reactants": {"Mn5C2": 24.16, "MnCl2": 78.17}, "products": {"Cl2": 70.35, "Mn23C6": 35.35}, "competitiveness": 0.0, "energy_per_atom": 0.6962691573844543, "@module": "rxn_ca.reactions.scored_reaction", "@class": "ScoredReaction"}, {"reactants": {"Cl2": 70.35, "Mn23C6": 35.35}, "products": {"Mn5C2": 24.16, "MnCl2": 78.17}, "competitiveness": 0.00013386240543706405, "energy_per_atom": -0.6962691573844532, "@module": "rxn_ca.reactions.scored_reaction", "@class": "ScoredReaction"}, {"reactants": {"Cl2": 70.35, "Mn5C2": 193.32}, "products": {"MnCl2": 78.17, "Mn7C3": 177.74}, "competitiveness": 0.00012662151164360898, "energy_per_atom": -0.17448583093887668, "@module": "rxn_ca.reactions.scored_reaction", "@class": "ScoredReaction"}, {"reactants": {"MnCl2": 78.17, "Mn7C3": 177.74}, "products": {"Cl2": 70.35, "Mn5C2": 193.32}, "competitiveness": 0.0, "energy_per_atom": 0.17448583093887676, "@module": "rxn_ca.reactions.scored_reaction", "@class": "ScoredReaction"}, {"reactants": {"MnCl2": 78.17, "Mn3C": 44.08}, "products": {"Cl2": 70.35, "Mn23C6": 56.56}, "competitiveness": 0.0, "energy_per_atom": 0.49706730187042203, "@module": "rxn_ca.reactions.scored_reaction", "@class": "ScoredReaction"}, {"reactants": {"Cl2": 70.35, "Mn23C6": 56.56}, "products": {"MnCl2": 78.17, "Mn3C": 44.08}, "competitiveness": 0.00013386240543706405, "energy_per_atom": -0.4970673018704223, "@module": "rxn_ca.reactions.scored_reaction", "@class": "ScoredReaction"}, {"reactants": {"Cl2": 70.35, "Mn3C": 55.1}, "products": {"MnCl2": 78.17, "Mn7C3": 44.44}, "competitiveness": 0.00012737242926247566, "energy_per_atom": -0.4987394194046276, "@module": "rxn_ca.reactions.scored_reaction", "@class": "ScoredReaction"}, {"reactants": {"MnCl2": 78.17, "Mn7C3": 44.44}, "products": {"Cl2": 70.35, "Mn3C": 55.1}, "competitiveness": 0.0, "energy_per_atom": 0.4987394194046274, "@module": "rxn_ca.reactions.scored_reaction", "@class": "ScoredReaction"}, {"reactants": {"MnCl2": 78.17, "Mn7C3": 19.75}, "products": {"Cl2": 70.35, "Mn23C6": 31.42}, "competitiveness": 0.0, "energy_per_atom": 0.752027365827543, "@module": "rxn_ca.reactions.scored_reaction", "@class": "ScoredReaction"}, {"reactants": {"Cl2": 70.35, "Mn23C6": 31.42}, "products": {"MnCl2": 78.17, "Mn7C3": 19.75}, "competitiveness": 0.00013386240543706405, "energy_per_atom": -0.7520273658275426, "@module": "rxn_ca.reactions.scored_reaction", "@class": "ScoredReaction"}, {"reactants": {"YMn12": 13.45, "Cl2": 79.15}, "products": {"MnCl2": 78.17, "YCl3": 11.75}, "competitiveness": 0.0001784357653021507, "energy_per_atom": -1.4658475849145627, "@module": "rxn_ca.reactions.scored_reaction", "@class": "ScoredReaction"}, {"reactants": {"YCl3": 141.01, "MnCl2": 938.05}, "products": {"Cl2": 949.78, "YMn12": 161.41}, "competitiveness": 0.0, "energy_per_atom": 1.4658475849145602, "@module": "rxn_ca.reactions.scored_reaction", "@class": "ScoredReaction"}, {"reactants": {"MnCl2": 78.17, "Y": 2.71}, "products": {"Cl2": 70.35, "YMn12": 13.45}, "competitiveness": 0.0, "energy_per_atom": 1.3054044042268196, "@module": "rxn_ca.reactions.scored_reaction", "@class": "ScoredReaction"}, {"reactants": {"Cl2": 70.35, "YMn12": 13.45}, "products": {"MnCl2": 78.17, "Y": 2.71}, "competitiveness": 0.0001784357653021507, "energy_per_atom": -1.3054044042268205, "@module": "rxn_ca.reactions.scored_reaction", "@class": "ScoredReaction"}, {"reactants": {"Y2Cl3": 5.39, "MnCl2": 73.57}, "products": {"Cl2": 70.35, "YMn12": 12.66}, "competitiveness": 0.0, "energy_per_atom": 1.3893165900613522, "@module": "rxn_ca.reactions.scored_reaction", "@class": "ScoredReaction"}, {"reactants": {"Cl2": 70.35, "YMn12": 12.66}, "products": {"Y2Cl3": 5.39, "MnCl2": 73.57}, "competitiveness": 0.0001784357653021507, "energy_per_atom": -1.3893165900613502, "@module": "rxn_ca.reactions.scored_reaction", "@class": "ScoredReaction"}, {"reactants": {"Cl2": 70.35, "Li2MnO2": 48.08}, "products": {"Li2O2": 31.55, "MnCl2": 78.17}, "competitiveness": 0.00014574177499934992, "energy_per_atom": -0.08022276504397371, "@module": "rxn_ca.reactions.scored_reaction", "@class": "ScoredReaction"}, {"reactants": {"Li2O2": 31.55, "MnCl2": 78.17}, "products": {"Cl2": 70.35, "Li2MnO2": 48.08}, "competitiveness": 2.4860160211012075e-11, "energy_per_atom": 0.0802227650439737, "@module": "rxn_ca.reactions.scored_reaction", "@class": "ScoredReaction"}, {"reactants": {"MnO": 139.18, "Cl2": 52.77}, "products": {"Mn": 11.04, "Mn8Cl3O10": 149.03}, "competitiveness": 2.8703629942382606e-05, "energy_per_atom": -0.01653034832267786, "@module": "rxn_ca.reactions.scored_reaction", "@class": "ScoredReaction"}, {"reactants": {"Mn": 11.04, "Mn8Cl3O10": 149.03}, "products": {"MnO": 139.18, "Cl2": 52.77}, "competitiveness": 5.23484250534418e-06, "energy_per_atom": 0.01653034832267786, "@module": "rxn_ca.reactions.scored_reaction", "@class": "ScoredReaction"}, {"reactants": {"Mn3O4": 82.73, "Cl2": 30.15}, "products": {"Mn8Cl3O10": 85.16, "Mn5O8": 20.27}, "competitiveness": 0.0001211259395445744, "energy_per_atom": -0.08967344982218615, "@module": "rxn_ca.reactions.scored_reaction", "@class": "ScoredReaction"}, {"reactants": {"Mn8Cl3O10": 85.16, "Mn5O8": 20.27}, "products": {"Mn3O4": 82.73, "Cl2": 30.15}, "competitiveness": 7.754499702165055e-13, "energy_per_atom": 0.08967344982218617, "@module": "rxn_ca.reactions.scored_reaction", "@class": "ScoredReaction"}, {"reactants": {"Mn8Cl3O10": 21.29, "Mn5O8": 40.54}, "products": {"Mn2O3": 55.57, "Cl2": 7.54}, "competitiveness": 1.0796470328638033e-05, "energy_per_atom": 0.010715756123934312, "@module": "rxn_ca.reactions.scored_reaction", "@class": "ScoredReaction"}, {"reactants": {"Mn2O3": 55.57, "Cl2": 7.54}, "products": {"Mn8Cl3O10": 21.29, "Mn5O8": 40.54}, "competitiveness": 7.409108537830185e-05, "energy_per_atom": -0.010715756123934312, "@module": "rxn_ca.reactions.scored_reaction", "@class": "ScoredReaction"}, {"reactants": {"Mn3O4": 165.45, "Cl2": 52.77}, "products": {"Mn2O3": 55.57, "Mn8Cl3O10": 149.03}, "competitiveness": 0.00012103984300019965, "energy_per_atom": -0.08730833531720637, "@module": "rxn_ca.reactions.scored_reaction", "@class": "ScoredReaction"}, {"reactants": {"Mn2O3": 55.57, "Mn8Cl3O10": 149.03}, "products": {"Mn3O4": 165.45, "Cl2": 52.77}, "competitiveness": 1.5702385385509638e-12, "energy_per_atom": 0.08730833531720637, "@module": "rxn_ca.reactions.scored_reaction", "@class": "ScoredReaction"}, {"reactants": {"Cl2": 8.79, "YMn12": 13.45}, "products": {"Mn": 11.04, "YCl3": 11.75}, "competitiveness": 0.0001784357653021507, "energy_per_atom": -0.6381343785981347, "@module": "rxn_ca.reactions.scored_reaction", "@class": "ScoredReaction"}, {"reactants": {"Mn": 11.04, "YCl3": 11.75}, "products": {"Cl2": 8.79, "YMn12": 13.45}, "competitiveness": 0.0, "energy_per_atom": 0.6381343785981344, "@module": "rxn_ca.reactions.scored_reaction", "@class": "ScoredReaction"}, {"reactants": {"Cl2": 70.35, "YMn12": 215.21}, "products": {"Mn": 176.6, "Y2Cl3": 91.64}, "competitiveness": 0.0001784357653021507, "energy_per_atom": -0.34930588816204566, "@module": "rxn_ca.reactions.scored_reaction", "@class": "ScoredReaction"}, {"reactants": {"Mn": 176.6, "Y2Cl3": 91.64}, "products": {"Cl2": 70.35, "YMn12": 215.21}, "competitiveness": 0.0, "energy_per_atom": 0.34930588816204566, "@module": "rxn_ca.reactions.scored_reaction", "@class": "ScoredReaction"}, {"reactants": {"YClO": 121.62, "YMn2O5": 183.01}, "products": {"Cl2": 70.35, "YMnO3": 259.95}, "competitiveness": 7.142948505859698e-14, "energy_per_atom": 0.0966649546586415, "@module": "rxn_ca.reactions.scored_reaction", "@class": "ScoredReaction"}, {"reactants": {"Cl2": 35.18, "YMnO3": 129.97}, "products": {"YClO": 60.81, "YMn2O5": 91.5}, "competitiveness": 0.00012084634202488964, "energy_per_atom": -0.09666495465864203, "@module": "rxn_ca.reactions.scored_reaction", "@class": "ScoredReaction"}, {"reactants": {"Li2O2": 31.55, "YClO": 121.62}, "products": {"LiYO2": 106.93, "Cl2": 70.35}, "competitiveness": 2.109698533762948e-17, "energy_per_atom": 0.12014997741851173, "@module": "rxn_ca.reactions.scored_reaction", "@class": "ScoredReaction"}, {"reactants": {"LiYO2": 106.93, "Cl2": 70.35}, "products": {"Li2O2": 31.55, "YClO": 121.62}, "competitiveness": 0.00015302650257090935, "energy_per_atom": -0.12014997741851197, "@module": "rxn_ca.reactions.scored_reaction", "@class": "ScoredReaction"}, {"reactants": {"Cl2": 105.53, "Y2C": 57.91}, "products": {"YCl3": 141.01, "Y4C5": 24.33}, "competitiveness": 8.71940143537471e-05, "energy_per_atom": -1.8366232333387482, "@module": "rxn_ca.reactions.scored_reaction", "@class": "ScoredReaction"}, {"reactants": {"YCl3": 141.01, "Y4C5": 24.33}, "products": {"Cl2": 105.53, "Y2C": 57.91}, "competitiveness": 0.0, "energy_per_atom": 1.8366232333387484, "@module": "rxn_ca.reactions.scored_reaction", "@class": "ScoredReaction"}, {"reactants": {"YCl3": 141.01, "Y4C7": 16.08}, "products": {"Cl2": 105.53, "Y2C": 48.65}, "competitiveness": 0.0, "energy_per_atom": 1.9689190837332982, "@module": "rxn_ca.reactions.scored_reaction", "@class": "ScoredReaction"}, {"reactants": {"Cl2": 105.53, "Y2C": 48.65}, "products": {"YCl3": 141.01, "Y4C7": 16.08}, "competitiveness": 8.71940143537471e-05, "energy_per_atom": -1.9689190837332977, "@module": "rxn_ca.reactions.scored_reaction", "@class": "ScoredReaction"}, {"reactants": {"Y3C4": 106.35, "YCl3": 705.03}, "products": {"Cl2": 527.66, "Y2C": 277.97}, "competitiveness": 0.0, "energy_per_atom": 1.8672218156622755, "@module": "rxn_ca.reactions.scored_reaction", "@class": "ScoredReaction"}, {"reactants": {"Cl2": 527.66, "Y2C": 277.97}, "products": {"Y3C4": 106.35, "YCl3": 705.03}, "competitiveness": 8.71940143537471e-05, "energy_per_atom": -1.8672218156622755, "@module": "rxn_ca.reactions.scored_reaction", "@class": "ScoredReaction"}, {"reactants": {"YCl3": 141.01, "Y4C7": 100.48}, "products": {"Cl2": 105.53, "Y4C5": 127.71}, "competitiveness": 0.0, "energy_per_atom": 0.8944183844912678, "@module": "rxn_ca.reactions.scored_reaction", "@class": "ScoredReaction"}, {"reactants": {"Cl2": 105.53, "Y4C5": 127.71}, "products": {"YCl3": 141.01, "Y4C7": 100.48}, "competitiveness": 9.371922035122655e-05, "energy_per_atom": -0.8944183844912685, "@module": "rxn_ca.reactions.scored_reaction", "@class": "ScoredReaction"}, {"reactants": {"Cl2": 70.35, "Y4C5": 389.21}, "products": {"Y3C4": 354.51, "YCl3": 94.0}, "competitiveness": 9.371922035122655e-05, "energy_per_atom": -0.24719687983827027, "@module": "rxn_ca.reactions.scored_reaction", "@class": "ScoredReaction"}, {"reactants": {"Y3C4": 354.51, "YCl3": 94.0}, "products": {"Cl2": 70.35, "Y4C5": 389.21}, "competitiveness": 0.0, "energy_per_atom": 0.24719687983827027, "@module": "rxn_ca.reactions.scored_reaction", "@class": "ScoredReaction"}, {"reactants": {"YCl3": 141.01, "Y4C7": 128.61}, "products": {"Cl2": 105.53, "Y3C4": 148.9}, "competitiveness": 0.0, "energy_per_atom": 0.7617901550222307, "@module": "rxn_ca.reactions.scored_reaction", "@class": "ScoredReaction"}, {"reactants": {"Cl2": 105.53, "Y3C4": 148.9}, "products": {"YCl3": 141.01, "Y4C7": 128.61}, "competitiveness": 9.257624502142024e-05, "energy_per_atom": -0.7617901550222314, "@module": "rxn_ca.reactions.scored_reaction", "@class": "ScoredReaction"}, {"reactants": {"Y2Cl3": 91.64, "Y4C5": 32.43}, "products": {"Cl2": 70.35, "Y2C": 77.21}, "competitiveness": 0.0, "energy_per_atom": 1.2390532760356536, "@module": "rxn_ca.reactions.scored_reaction", "@class": "ScoredReaction"}, {"reactants": {"Cl2": 70.35, "Y2C": 77.21}, "products": {"Y2Cl3": 91.64, "Y4C5": 32.43}, "competitiveness": 8.71940143537471e-05, "energy_per_atom": -1.2390532760356536, "@module": "rxn_ca.reactions.scored_reaction", "@class": "ScoredReaction"}, {"reactants": {"Cl2": 70.35, "Y2C": 64.86}, "products": {"Y2Cl3": 91.64, "Y4C7": 21.43}, "competitiveness": 8.71940143537471e-05, "energy_per_atom": -1.3600757355053692, "@module": "rxn_ca.reactions.scored_reaction", "@class": "ScoredReaction"}, {"reactants": {"Y2Cl3": 91.64, "Y4C7": 21.43}, "products": {"Cl2": 70.35, "Y2C": 64.86}, "competitiveness": 0.0, "energy_per_atom": 1.3600757355053683, "@module": "rxn_ca.reactions.scored_reaction", "@class": "ScoredReaction"}, {"reactants": {"Y3C4": 28.36, "Y2Cl3": 91.64}, "products": {"Cl2": 70.35, "Y2C": 74.13}, "competitiveness": 0.0, "energy_per_atom": 1.2660982372707164, "@module": "rxn_ca.reactions.scored_reaction", "@class": "ScoredReaction"}, {"reactants": {"Cl2": 70.35, "Y2C": 74.13}, "products": {"Y3C4": 28.36, "Y2Cl3": 91.64}, "competitiveness": 8.71940143537471e-05, "energy_per_atom": -1.2660982372707166, "@module": "rxn_ca.reactions.scored_reaction", "@class": "ScoredReaction"}, {"reactants": {"Y2Cl3": 91.64, "Y4C7": 133.97}, "products": {"Cl2": 70.35, "Y4C5": 170.28}, "competitiveness": 0.0, "energy_per_atom": 0.48870242689301974, "@module": "rxn_ca.reactions.scored_reaction", "@class": "ScoredReaction"}, {"reactants": {"Cl2": 70.35, "Y4C5": 170.28}, "products": {"Y2Cl3": 91.64, "Y4C7": 133.97}, "competitiveness": 9.371922035122655e-05, "energy_per_atom": -0.48870242689301985, "@module": "rxn_ca.reactions.scored_reaction", "@class": "ScoredReaction"}, {"reactants": {"Y3C4": 709.03, "Y2Cl3": 91.64}, "products": {"Cl2": 70.35, "Y4C5": 778.42}, "competitiveness": 4.7166394325666747e-17, "energy_per_atom": 0.11987903025258782, "@module": "rxn_ca.reactions.scored_reaction", "@class": "ScoredReaction"}, {"reactants": {"Cl2": 70.35, "Y4C5": 778.42}, "products": {"Y3C4": 709.03, "Y2Cl3": 91.64}, "competitiveness": 9.371881568383637e-05, "energy_per_atom": -0.11987903025258778, "@module": "rxn_ca.reactions.scored_reaction", "@class": "ScoredReaction"}, {"reactants": {"Y2Cl3": 91.64, "Y4C7": 171.48}, "products": {"Cl2": 70.35, "Y3C4": 198.53}, "competitiveness": 0.0, "energy_per_atom": 0.4075840092977055, "@module": "rxn_ca.reactions.scored_reaction", "@class": "ScoredReaction"}, {"reactants": {"Cl2": 70.35, "Y3C4": 198.53}, "products": {"Y2Cl3": 91.64, "Y4C7": 171.48}, "competitiveness": 9.257624502142024e-05, "energy_per_atom": -0.40758400929770555, "@module": "rxn_ca.reactions.scored_reaction", "@class": "ScoredReaction"}, {"reactants": {"LiCl": 32.86, "LiC12": 11.29}, "products": {"Cl2": 35.18, "LiC": 25.07}, "competitiveness": 0.0, "energy_per_atom": 1.154828319826528, "@module": "rxn_ca.reactions.scored_reaction", "@class": "ScoredReaction"}, {"reactants": {"Cl2": 35.18, "LiC": 25.07}, "products": {"LiCl": 32.86, "LiC12": 11.29}, "competitiveness": 0.0001235575006738089, "energy_per_atom": -1.1548283198265281, "@module": "rxn_ca.reactions.scored_reaction", "@class": "ScoredReaction"}, {"reactants": {"Cl2": 35.18, "Li2MnO2": 27.47}, "products": {"LiCl": 32.86, "LiMn4O8": 20.8}, "competitiveness": 0.0001466895675170363, "energy_per_atom": -0.4802144429689383, "@module": "rxn_ca.reactions.scored_reaction", "@class": "ScoredReaction"}, {"reactants": {"LiCl": 32.86, "LiMn4O8": 20.8}, "products": {"Cl2": 35.18, "Li2MnO2": 27.47}, "competitiveness": 0.0, "energy_per_atom": 0.4802144429689381, "@module": "rxn_ca.reactions.scored_reaction", "@class": "ScoredReaction"}, {"reactants": {"Cl2": 70.35, "LiMnO2": 102.92}, "products": {"LiCl": 65.71, "LiMn4O8": 97.08}, "competitiveness": 0.0001784357629129336, "energy_per_atom": -0.14235491974562955, "@module": "rxn_ca.reactions.scored_reaction", "@class": "ScoredReaction"}, {"reactants": {"LiCl": 65.71, "LiMn4O8": 97.08}, "products": {"Cl2": 70.35, "LiMnO2": 102.92}, "competitiveness": 0.0, "energy_per_atom": 0.14235491974562947, "@module": "rxn_ca.reactions.scored_reaction", "@class": "ScoredReaction"}, {"reactants": {"LiCl": 65.71, "LiMn4O8": 291.23}, "products": {"Cl2": 70.35, "LiMn2O4": 297.32}, "competitiveness": 3.282435191438639e-05, "energy_per_atom": 0.011224579089160846, "@module": "rxn_ca.reactions.scored_reaction", "@class": "ScoredReaction"}, {"reactants": {"Cl2": 70.35, "LiMn2O4": 297.32}, "products": {"LiCl": 65.71, "LiMn4O8": 291.23}, "competitiveness": 3.787379753411666e-05, "energy_per_atom": -0.011224579089160842, "@module": "rxn_ca.reactions.scored_reaction", "@class": "ScoredReaction"}, {"reactants": {"Cl2": 70.35, "Li2O": 50.56}, "products": {"Li2O2": 31.55, "LiCl": 65.71}, "competitiveness": 0.00016034529178816904, "energy_per_atom": -0.29483527524454484, "@module": "rxn_ca.reactions.scored_reaction", "@class": "ScoredReaction"}, {"reactants": {"Li2O2": 31.55, "LiCl": 65.71}, "products": {"Cl2": 70.35, "Li2O": 50.56}, "competitiveness": 0.0, "energy_per_atom": 0.2948352752445449, "@module": "rxn_ca.reactions.scored_reaction", "@class": "ScoredReaction"}, {"reactants": {"Cl2": 35.18, "Li2MnO2": 48.08}, "products": {"LiCl": 32.86, "LiMnO2": 38.6}, "competitiveness": 0.0001466895675170363, "energy_per_atom": -0.42754360354143217, "@module": "rxn_ca.reactions.scored_reaction", "@class": "ScoredReaction"}, {"reactants": {"LiCl": 32.86, "LiMnO2": 38.6}, "products": {"Cl2": 35.18, "Li2MnO2": 48.08}, "competitiveness": 0.0, "energy_per_atom": 0.42754360354143217, "@module": "rxn_ca.reactions.scored_reaction", "@class": "ScoredReaction"}, {"reactants": {"LiCl": 32.86, "LiMn2O4": 24.78}, "products": {"Cl2": 35.18, "Li2MnO2": 32.05}, "competitiveness": 0.0, "energy_per_atom": 0.49220851053168957, "@module": "rxn_ca.reactions.scored_reaction", "@class": "ScoredReaction"}, {"reactants": {"Cl2": 35.18, "Li2MnO2": 32.05}, "products": {"LiCl": 32.86, "LiMn2O4": 24.78}, "competitiveness": 0.0001466895675170363, "energy_per_atom": -0.4922085105316897, "@module": "rxn_ca.reactions.scored_reaction", "@class": "ScoredReaction"}, {"reactants": {"LiCl": 32.86, "LiMn2O4": 74.33}, "products": {"Cl2": 35.18, "LiMnO2": 77.19}, "competitiveness": 0.0, "energy_per_atom": 0.14090971049053214, "@module": "rxn_ca.reactions.scored_reaction", "@class": "ScoredReaction"}, {"reactants": {"Cl2": 35.18, "LiMnO2": 77.19}, "products": {"LiCl": 32.86, "LiMn2O4": 74.33}, "competitiveness": 0.00017843576171111577, "energy_per_atom": -0.1409097104905321, "@module": "rxn_ca.reactions.scored_reaction", "@class": "ScoredReaction"}, {"reactants": {"Cl2O7": 65.34, "CCl4": 4.07}, "products": {"ClO3": 65.33, "CO2": 1.3}, "competitiveness": 12.048460086043333, "energy_per_atom": -0.06351274918779043, "@module": "rxn_ca.reactions.scored_reaction", "@class": "ScoredReaction"}, {"reactants": {"ClO3": 149.33, "CO2": 2.97}, "products": {"Cl2O7": 149.35, "CCl4": 9.31}, "competitiveness": 2.3305289623587338e-05, "energy_per_atom": 0.06351274918779014, "@module": "rxn_ca.reactions.scored_reaction", "@class": "ScoredReaction"}, {"reactants": {"Cl2O7": 74.67, "C": 2.73}, "products": {"ClO3": 65.33, "CO2": 10.38}, "competitiveness": 12.663639527748886, "energy_per_atom": -0.2495341529603353, "@module": "rxn_ca.reactions.scored_reaction", "@class": "ScoredReaction"}, {"reactants": {"ClO3": 65.33, "CO2": 10.38}, "products": {"Cl2O7": 74.67, "C": 2.73}, "competitiveness": 0.0, "energy_per_atom": 0.24953415296033543, "@module": "rxn_ca.reactions.scored_reaction", "@class": "ScoredReaction"}, {"reactants": {"ClO3": 152.44, "C": 0.91}, "products": {"Cl2O7": 149.35, "CCl4": 10.86}, "competitiveness": 0.014362698635444576, "energy_per_atom": 0.03167275431286873, "@module": "rxn_ca.reactions.scored_reaction", "@class": "ScoredReaction"}, {"reactants": {"Cl2O7": 149.35, "CCl4": 10.86}, "products": {"ClO3": 152.44, "C": 0.91}, "competitiveness": 6.749638417383312, "energy_per_atom": -0.031672754312868735, "@module": "rxn_ca.reactions.scored_reaction", "@class": "ScoredReaction"}, {"reactants": {"MnCl2": 4.34, "Cl2O7": 66.38}, "products": {"ClO3": 65.33, "MnO2": 2.87}, "competitiveness": 9.732402854876376, "energy_per_atom": -0.04482941261226758, "@module": "rxn_ca.reactions.scored_reaction", "@class": "ScoredReaction"}, {"reactants": {"ClO3": 1176.0, "MnO2": 51.62}, "products": {"MnCl2": 78.17, "Cl2O7": 1194.76}, "competitiveness": 0.0013444837405909482, "energy_per_atom": 0.044829412612265, "@module": "rxn_ca.reactions.scored_reaction", "@class": "ScoredReaction"}, {"reactants": {"MnO": 13.92, "Cl2O7": 74.67}, "products": {"ClO3": 65.33, "MnO2": 25.81}, "competitiveness": 12.663634925493662, "energy_per_atom": -0.13008692199609345, "@module": "rxn_ca.reactions.scored_reaction", "@class": "ScoredReaction"}, {"reactants": {"ClO3": 65.33, "MnO2": 25.81}, "products": {"MnO": 13.92, "Cl2O7": 74.67}, "competitiveness": 1.4059464179260057e-14, "energy_per_atom": 0.13008692199609365, "@module": "rxn_ca.reactions.scored_reaction", "@class": "ScoredReaction"}, {"reactants": {"ClO3": 65.33, "MnO2": 64.52}, "products": {"Cl2O7": 74.67, "Mn5O8": 35.47}, "competitiveness": 0.00015533991935734627, "energy_per_atom": 0.05523771304174374, "@module": "rxn_ca.reactions.scored_reaction", "@class": "ScoredReaction"}, {"reactants": {"Cl2O7": 74.67, "Mn5O8": 35.47}, "products": {"ClO3": 65.33, "MnO2": 64.52}, "competitiveness": 11.323884641064431, "energy_per_atom": -0.055237713041743734, "@module": "rxn_ca.reactions.scored_reaction", "@class": "ScoredReaction"}, {"reactants": {"ClO3": 130.67, "MnO2": 77.43}, "products": {"Cl2O7": 149.35, "Mn3O4": 41.36}, "competitiveness": 1.1831506808982725e-06, "energy_per_atom": 0.075297451471792, "@module": "rxn_ca.reactions.scored_reaction", "@class": "ScoredReaction"}, {"reactants": {"Mn3O4": 20.68, "Cl2O7": 74.67}, "products": {"ClO3": 65.33, "MnO2": 38.71}, "competitiveness": 12.505633404672471, "energy_per_atom": -0.07529745147179527, "@module": "rxn_ca.reactions.scored_reaction", "@class": "ScoredReaction"}, {"reactants": {"ClO3": 143.73, "MnO2": 27.53}, "products": {"Cl2O7": 149.35, "Mn8Cl3O10": 19.87}, "competitiveness": 0.0028956517807939243, "energy_per_atom": 0.04080333363983668, "@module": "rxn_ca.reactions.scored_reaction", "@class": "ScoredReaction"}, {"reactants": {"Mn8Cl3O10": 9.03, "Cl2O7": 67.88}, "products": {"ClO3": 65.33, "MnO2": 12.51}, "competitiveness": 8.909939058865984, "energy_per_atom": -0.04080333363983644, "@module": "rxn_ca.reactions.scored_reaction", "@class": "ScoredReaction"}, {"reactants": {"ClO3": 130.67, "MnO2": 25.81}, "products": {"Cl2O7": 149.35, "Mn": 5.52}, "competitiveness": 0.0, "energy_per_atom": 0.2806063375427032, "@module": "rxn_ca.reactions.scored_reaction", "@class": "ScoredReaction"}, {"reactants": {"Mn": 2.76, "Cl2O7": 74.67}, "products": {"ClO3": 65.33, "MnO2": 12.9}, "competitiveness": 12.663639527748886, "energy_per_atom": -0.2806063375427027, "@module": "rxn_ca.reactions.scored_reaction", "@class": "ScoredReaction"}, {"reactants": {"Mn2O3": 27.78, "Cl2O7": 74.67}, "products": {"ClO3": 65.33, "MnO2": 51.62}, "competitiveness": 11.365196392987228, "energy_per_atom": -0.05560229181504268, "@module": "rxn_ca.reactions.scored_reaction", "@class": "ScoredReaction"}, {"reactants": {"ClO3": 130.67, "MnO2": 103.24}, "products": {"Mn2O3": 55.57, "Cl2O7": 149.35}, "competitiveness": 0.00014337016499070914, "energy_per_atom": 0.055602291815042344, "@module": "rxn_ca.reactions.scored_reaction", "@class": "ScoredReaction"}, {"reactants": {"MnCl2": 78.17, "Cl2O7": 1045.42}, "products": {"ClO3": 1045.33, "MnO": 27.84}, "competitiveness": 6.147153597087051, "energy_per_atom": -0.02926136066610733, "@module": "rxn_ca.reactions.scored_reaction", "@class": "ScoredReaction"}, {"reactants": {"ClO3": 1045.33, "MnO": 27.84}, "products": {"MnCl2": 78.17, "Cl2O7": 1045.42}, "competitiveness": 0.021236476666649243, "energy_per_atom": 0.029261360666107333, "@module": "rxn_ca.reactions.scored_reaction", "@class": "ScoredReaction"}, {"reactants": {"ClO3": 1123.73, "Mn5O8": 28.38}, "products": {"MnCl2": 78.17, "Cl2O7": 1135.03}, "competitiveness": 0.0021895288800002173, "energy_per_atom": 0.042293167017664474, "@module": "rxn_ca.reactions.scored_reaction", "@class": "ScoredReaction"}, {"reactants": {"MnCl2": 78.17, "Cl2O7": 1135.03}, "products": {"ClO3": 1123.73, "Mn5O8": 28.38}, "competitiveness": 9.226292844871242, "energy_per_atom": -0.04229316701766447, "@module": "rxn_ca.reactions.scored_reaction", "@class": "ScoredReaction"}, {"reactants": {"MnCl2": 78.17, "Cl2O7": 1095.2}, "products": {"ClO3": 1088.89, "Mn3O4": 27.58}, "competitiveness": 8.65260661843585, "energy_per_atom": -0.039633727299348734, "@module": "rxn_ca.reactions.scored_reaction", "@class": "ScoredReaction"}, {"reactants": {"ClO3": 1088.89, "Mn3O4": 27.58}, "products": {"MnCl2": 78.17, "Cl2O7": 1095.2}, "competitiveness": 0.0035932550573712376, "energy_per_atom": 0.03963372729934874, "@module": "rxn_ca.reactions.scored_reaction", "@class": "ScoredReaction"}, {"reactants": {"ClO3": 906.5, "Mn8Cl3O10": 37.26}, "products": {"MnCl2": 78.17, "Cl2O7": 914.74}, "competitiveness": 0.001532711924422341, "energy_per_atom": 0.04415554305278688, "@module": "rxn_ca.reactions.scored_reaction", "@class": "ScoredReaction"}, {"reactants": {"MnCl2": 78.17, "Cl2O7": 914.74}, "products": {"ClO3": 906.5, "Mn8Cl3O10": 37.26}, "competitiveness": 9.60212263593042, "energy_per_atom": -0.044155543052786884, "@module": "rxn_ca.reactions.scored_reaction", "@class": "ScoredReaction"}, {"reactants": {"ClO3": 914.67, "Mn": 11.04}, "products": {"MnCl2": 78.17, "Cl2O7": 896.07}, "competitiveness": 7.459914610048506, "energy_per_atom": -0.034549376620900595, "@module": "rxn_ca.reactions.scored_reaction", "@class": "ScoredReaction"}, {"reactants": {"MnCl2": 78.17, "Cl2O7": 896.07}, "products": {"ClO3": 914.67, "Mn": 11.04}, "competitiveness": 0.008852881690226879, "energy_per_atom": 0.03454937662090059, "@module": "rxn_ca.reactions.scored_reaction", "@class": "ScoredReaction"}, {"reactants": {"MnCl2": 78.17, "Cl2O7": 1120.09}, "products": {"Mn2O3": 27.78, "ClO3": 1110.67}, "competitiveness": 9.200665424385436, "energy_per_atom": -0.04217006954914478, "@module": "rxn_ca.reactions.scored_reaction", "@class": "ScoredReaction"}, {"reactants": {"Mn2O3": 27.78, "ClO3": 1110.67}, "products": {"MnCl2": 78.17, "Cl2O7": 1120.09}, "competitiveness": 0.0022411220597449, "energy_per_atom": 0.04217006954914478, "@module": "rxn_ca.reactions.scored_reaction", "@class": "ScoredReaction"}, {"reactants": {"ClO3": 78.4, "Mn5O8": 28.38}, "products": {"MnO": 27.84, "Cl2O7": 89.61}, "competitiveness": 0.0, "energy_per_atom": 0.1470922055537989, "@module": "rxn_ca.reactions.scored_reaction", "@class": "ScoredReaction"}, {"reactants": {"MnO": 27.84, "Cl2O7": 89.61}, "products": {"ClO3": 78.4, "Mn5O8": 28.38}, "competitiveness": 12.663639484686794, "energy_per_atom": -0.1470922055537989, "@module": "rxn_ca.reactions.scored_reaction", "@class": "ScoredReaction"}, {"reactants": {"MnO": 41.75, "Cl2O7": 74.67}, "products": {"ClO3": 65.33, "Mn3O4": 41.36}, "competitiveness": 12.663639527124626, "energy_per_atom": -0.16069547593839348, "@module": "rxn_ca.reactions.scored_reaction", "@class": "ScoredReaction"}, {"reactants": {"ClO3": 65.33, "Mn3O4": 41.36}, "products": {"MnO": 41.75, "Cl2O7": 74.67}, "competitiveness": 0.0, "energy_per_atom": 0.1606954759383935, "@module": "rxn_ca.reactions.scored_reaction", "@class": "ScoredReaction"}, {"reactants": {"ClO3": 158.67, "MnO": 31.81}, "products": {"Cl2O7": 149.35, "Mn8Cl3O10": 42.58}, "competitiveness": 11.833681109499091, "energy_per_atom": -0.0605039177123911, "@module": "rxn_ca.reactions.scored_reaction", "@class": "ScoredReaction"}, {"reactants": {"Cl2O7": 149.35, "Mn8Cl3O10": 42.58}, "products": {"ClO3": 158.67, "MnO": 31.81}, "competitiveness": 4.7325691673778526e-05, "energy_per_atom": 0.060503917712391116, "@module": "rxn_ca.reactions.scored_reaction", "@class": "ScoredReaction"}, {"reactants": {"ClO3": 130.67, "MnO": 27.84}, "products": {"Cl2O7": 149.35, "Mn": 11.04}, "competitiveness": 0.0, "energy_per_atom": 0.3900564271354433, "@module": "rxn_ca.reactions.scored_reaction", "@class": "ScoredReaction"}, {"reactants": {"Cl2O7": 149.35, "Mn": 11.04}, "products": {"ClO3": 130.67, "MnO": 27.84}, "competitiveness": 12.663639527748886, "energy_per_atom": -0.3900564271354433, "@module": "rxn_ca.reactions.scored_reaction", "@class": "ScoredReaction"}, {"reactants": {"MnO": 55.67, "Cl2O7": 149.35}, "products": {"Mn2O3": 55.57, "ClO3": 130.67}, "competitiveness": 12.663639527030897, "energy_per_atom": -0.16026770757717348, "@module": "rxn_ca.reactions.scored_reaction", "@class": "ScoredReaction"}, {"reactants": {"Mn2O3": 55.57, "ClO3": 130.67}, "products": {"MnO": 55.67, "Cl2O7": 149.35}, "competitiveness": 0.0, "energy_per_atom": 0.1602677075771735, "@module": "rxn_ca.reactions.scored_reaction", "@class": "ScoredReaction"}, {"reactants": {"Cl2O7": 149.35, "Mn3O4": 103.41}, "products": {"ClO3": 130.67, "Mn5O8": 106.42}, "competitiveness": 11.810101102964593, "energy_per_atom": -0.0602123115646796, "@module": "rxn_ca.reactions.scored_reaction", "@class": "ScoredReaction"}, {"reactants": {"ClO3": 130.67, "Mn5O8": 106.42}, "products": {"Cl2O7": 149.35, "Mn3O4": 103.41}, "competitiveness": 5.063144912793548e-05, "energy_per_atom": 0.06021231156467961, "@module": "rxn_ca.reactions.scored_reaction", "@class": "ScoredReaction"}, {"reactants": {"Cl2O7": 149.35, "Mn8Cl3O10": 25.26}, "products": {"ClO3": 147.28, "Mn5O8": 19.24}, "competitiveness": 5.957713641037139, "energy_per_atom": -0.028502590258994164, "@module": "rxn_ca.reactions.scored_reaction", "@class": "ScoredReaction"}, {"reactants": {"ClO3": 147.28, "Mn5O8": 19.24}, "products": {"Cl2O7": 149.35, "Mn8Cl3O10": 25.26}, "competitiveness": 0.02395182626348039, "energy_per_atom": 0.028502590258994164, "@module": "rxn_ca.reactions.scored_reaction", "@class": "ScoredReaction"}, {"reactants": {"ClO3": 130.67, "Mn5O8": 17.74}, "products": {"Cl2O7": 149.35, "Mn": 6.9}, "competitiveness": 0.0, "energy_per_atom": 0.32396406444496983, "@module": "rxn_ca.reactions.scored_reaction", "@class": "ScoredReaction"}, {"reactants": {"Cl2O7": 149.35, "Mn": 6.9}, "products": {"ClO3": 130.67, "Mn5O8": 17.74}, "competitiveness": 12.663639527748886, "energy_per_atom": -0.3239640644449699, "@module": "rxn_ca.reactions.scored_reaction", "@class": "ScoredReaction"}, {"reactants": {"Mn2O3": 55.57, "Cl2O7": 29.87}, "products": {"ClO3": 26.13, "Mn5O8": 56.76}, "competitiveness": 2.6665746732189533, "energy_per_atom": -0.01374771230779057, "@module": "rxn_ca.reactions.scored_reaction", "@class": "ScoredReaction"}, {"reactants": {"ClO3": 26.13, "Mn5O8": 56.76}, "products": {"Mn2O3": 55.57, "Cl2O7": 29.87}, "competitiveness": 0.19221484955099166, "energy_per_atom": 0.01374771230779057, "@module": "rxn_ca.reactions.scored_reaction", "@class": "ScoredReaction"}, {"reactants": {"Cl2O7": 149.35, "Mn8Cl3O10": 30.83}, "products": {"ClO3": 150.94, "Mn3O4": 22.82}, "competitiveness": 2.439301933536505, "energy_per_atom": -0.012458240274951807, "@module": "rxn_ca.reactions.scored_reaction", "@class": "ScoredReaction"}, {"reactants": {"ClO3": 150.94, "Mn3O4": 22.82}, "products": {"Cl2O7": 149.35, "Mn8Cl3O10": 30.83}, "competitiveness": 0.2253523952086878, "energy_per_atom": 0.012458240274951803, "@module": "rxn_ca.reactions.scored_reaction", "@class": "ScoredReaction"}, {"reactants": {"ClO3": 130.67, "Mn3O4": 20.68}, "products": {"Cl2O7": 149.35, "Mn": 8.28}, "competitiveness": 0.0, "energy_per_atom": 0.36184935777279914, "@module": "rxn_ca.reactions.scored_reaction", "@class": "ScoredReaction"}, {"reactants": {"Cl2O7": 149.35, "Mn": 8.28}, "products": {"ClO3": 130.67, "Mn3O4": 20.68}, "competitiveness": 12.663639527748886, "energy_per_atom": -0.3618493577727992, "@module": "rxn_ca.reactions.scored_reaction", "@class": "ScoredReaction"}, {"reactants": {"Mn2O3": 55.57, "ClO3": 43.56}, "products": {"Cl2O7": 49.78, "Mn3O4": 55.15}, "competitiveness": 3.216447544806594e-05, "energy_per_atom": 0.06215549205904276, "@module": "rxn_ca.reactions.scored_reaction", "@class": "ScoredReaction"}, {"reactants": {"Cl2O7": 49.78, "Mn3O4": 55.15}, "products": {"Mn2O3": 55.57, "ClO3": 43.56}, "competitiveness": 11.957824673575994, "energy_per_atom": -0.06215549205904276, "@module": "rxn_ca.reactions.scored_reaction", "@class": "ScoredReaction"}, {"reactants": {"Cl2O7": 149.35, "Mn8Cl3O10": 27.1}, "products": {"Mn2O3": 20.21, "ClO3": 148.48}, "competitiveness": 5.608273944781328, "energy_per_atom": -0.027096597551438843, "@module": "rxn_ca.reactions.scored_reaction", "@class": "ScoredReaction"}, {"reactants": {"Mn2O3": 20.21, "ClO3": 148.48}, "products": {"Cl2O7": 149.35, "Mn8Cl3O10": 27.1}, "competitiveness": 0.029831135131191365, "energy_per_atom": 0.027096597551438905, "@module": "rxn_ca.reactions.scored_reaction", "@class": "ScoredReaction"}, {"reactants": {"Mn2O3": 55.57, "ClO3": 392.0}, "products": {"Cl2O7": 448.04, "Mn": 22.07}, "competitiveness": 0.0, "energy_per_atom": 0.34084857728317675, "@module": "rxn_ca.reactions.scored_reaction", "@class": "ScoredReaction"}, {"reactants": {"Cl2O7": 448.04, "Mn": 22.07}, "products": {"Mn2O3": 55.57, "ClO3": 392.0}, "competitiveness": 12.663639527748886, "energy_per_atom": -0.34084857728317663, "@module": "rxn_ca.reactions.scored_reaction", "@class": "ScoredReaction"}, {"reactants": {"ClO3": 149.33, "YClO": 8.69}, "products": {"Cl2O7": 149.35, "YCl3": 20.14}, "competitiveness": 0.01903095623320039, "energy_per_atom": 0.02994576490718227, "@module": "rxn_ca.reactions.scored_reaction", "@class": "ScoredReaction"}, {"reactants": {"Cl2O7": 65.34, "YCl3": 8.81}, "products": {"ClO3": 65.33, "YClO": 3.8}, "competitiveness": 6.318257521113466, "energy_per_atom": -0.029945764907184442, "@module": "rxn_ca.reactions.scored_reaction", "@class": "ScoredReaction"}, {"reactants": {"Y": 32.47, "ClO3": 326.67}, "products": {"Cl2O7": 298.69, "YClO": 60.81}, "competitiveness": 12.663639527748886, "energy_per_atom": -0.44006234393722937, "@module": "rxn_ca.reactions.scored_reaction", "@class": "ScoredReaction"}, {"reactants": {"Cl2O7": 298.69, "YClO": 60.81}, "products": {"Y": 32.47, "ClO3": 326.67}, "competitiveness": 0.0, "energy_per_atom": 0.4400623439372295, "@module": "rxn_ca.reactions.scored_reaction", "@class": "ScoredReaction"}, {"reactants": {"Cl2O7": 67.88, "Y2Cl3": 12.5}, "products": {"ClO3": 65.33, "YClO": 11.06}, "competitiveness": 12.663639527748886, "energy_per_atom": -0.22408328779428083, "@module": "rxn_ca.reactions.scored_reaction", "@class": "ScoredReaction"}, {"reactants": {"ClO3": 65.33, "YClO": 11.06}, "products": {"Cl2O7": 67.88, "Y2Cl3": 12.5}, "competitiveness": 0.0, "energy_per_atom": 0.2240832877942809, "@module": "rxn_ca.reactions.scored_reaction", "@class": "ScoredReaction"}, {"reactants": {"ClO3": 65.33, "Y3ClO4": 8.29}, "products": {"Cl2O7": 65.34, "YClO": 11.4}, "competitiveness": 0.29355413960263976, "energy_per_atom": 0.01024619446988403, "@module": "rxn_ca.reactions.scored_reaction", "@class": "ScoredReaction"}, {"reactants": {"Cl2O7": 65.34, "YClO": 11.4}, "products": {"ClO3": 65.33, "Y3ClO4": 8.29}, "competitiveness": 2.078048239990425, "energy_per_atom": -0.01024619446988403, "@module": "rxn_ca.reactions.scored_reaction", "@class": "ScoredReaction"}, {"reactants": {"Cl2O7": 65.34, "YClO": 7.6}, "products": {"ClO3": 65.33, "Y2O3": 4.79}, "competitiveness": 3.3675419160882165, "energy_per_atom": -0.017369189437295485, "@module": "rxn_ca.reactions.scored_reaction", "@class": "ScoredReaction"}, {"reactants": {"ClO3": 65.33, "Y2O3": 4.79}, "products": {"Cl2O7": 65.34, "YClO": 7.6}, "competitiveness": 0.120587479427072, "energy_per_atom": 0.01736918943729549, "@module": "rxn_ca.reactions.scored_reaction", "@class": "ScoredReaction"}, {"reactants": {"Y": 3.61, "ClO3": 152.44}, "products": {"Cl2O7": 149.35, "YCl3": 15.67}, "competitiveness": 12.62331190159637, "energy_per_atom": -0.08511697616353628, "@module": "rxn_ca.reactions.scored_reaction", "@class": "ScoredReaction"}, {"reactants": {"Cl2O7": 149.35, "YCl3": 15.67}, "products": {"Y": 3.61, "ClO3": 152.44}, "competitiveness": 7.675515897340339e-08, "energy_per_atom": 0.08511697616353626, "@module": "rxn_ca.reactions.scored_reaction", "@class": "ScoredReaction"}, {"reactants": {"Cl2O7": 149.35, "YCl3": 31.33}, "products": {"ClO3": 152.44, "Y2Cl3": 15.27}, "competitiveness": 2.6261838901522535e-07, "energy_per_atom": 0.08080260552979139, "@module": "rxn_ca.reactions.scored_reaction", "@class": "ScoredReaction"}, {"reactants": {"ClO3": 152.44, "Y2Cl3": 15.27}, "products": {"Cl2O7": 149.35, "YCl3": 31.33}, "competitiveness": 12.588184959154441, "energy_per_atom": -0.08080260552979139, "@module": "rxn_ca.reactions.scored_reaction", "@class": "ScoredReaction"}, {"reactants": {"Cl2O7": 149.35, "YCl3": 15.11}, "products": {"ClO3": 149.33, "Y3ClO4": 4.74}, "competitiveness": 5.238716445949995, "energy_per_atom": -0.02559403313702951, "@module": "rxn_ca.reactions.scored_reaction", "@class": "ScoredReaction"}, {"reactants": {"ClO3": 149.33, "Y3ClO4": 4.74}, "products": {"Cl2O7": 149.35, "YCl3": 15.11}, "competitiveness": 0.037531973115351884, "energy_per_atom": 0.025594033137029522, "@module": "rxn_ca.reactions.scored_reaction", "@class": "ScoredReaction"}, {"reactants": {"ClO3": 149.33, "Y2O3": 3.65}, "products": {"Cl2O7": 149.35, "YCl3": 13.43}, "competitiveness": 0.03293601178403722, "energy_per_atom": 0.026452825222008685, "@module": "rxn_ca.reactions.scored_reaction", "@class": "ScoredReaction"}, {"reactants": {"Cl2O7": 149.35, "YCl3": 13.43}, "products": {"ClO3": 149.33, "Y2O3": 3.65}, "competitiveness": 5.4493344553137915, "energy_per_atom": -0.02645282522200868, "@module": "rxn_ca.reactions.scored_reaction", "@class": "ScoredReaction"}, {"reactants": {"Cl2O7": 672.05, "Y2Cl3": 68.73}, "products": {"Y": 32.47, "ClO3": 686.0}, "competitiveness": 8.830213082434803e-08, "energy_per_atom": 0.08463318669360168, "@module": "rxn_ca.reactions.scored_reaction", "@class": "ScoredReaction"}, {"reactants": {"Y": 32.47, "ClO3": 686.0}, "products": {"Cl2O7": 672.05, "Y2Cl3": 68.73}, "competitiveness": 12.62028677312042, "energy_per_atom": -0.0846331866936017, "@module": "rxn_ca.reactions.scored_reaction", "@class": "ScoredReaction"}, {"reactants": {"ClO3": 65.33, "Y3ClO4": 132.6}, "products": {"Y": 97.4, "Cl2O7": 149.35}, "competitiveness": 0.0, "energy_per_atom": 2.3718044724897567, "@module": "rxn_ca.reactions.scored_reaction", "@class": "ScoredReaction"}, {"reactants": {"Y": 97.4, "Cl2O7": 149.35}, "products": {"ClO3": 65.33, "Y3ClO4": 132.6}, "competitiveness": 12.663639527748886, "energy_per_atom": -2.3718044724897567, "@module": "rxn_ca.reactions.scored_reaction", "@class": "ScoredReaction"}, {"reactants": {"O2": 13.46, "CCl4": 65.16}, "products": {"Cl2": 70.35, "CO2": 20.76}, "competitiveness": 8.611502771481119, "energy_per_atom": -0.5338415484389569, "@module": "rxn_ca.reactions.scored_reaction", "@class": "ScoredReaction"}, {"reactants": {"O2": 26.91, "MnCl2": 78.17}, "products": {"Cl2": 70.35, "MnO2": 51.62}, "competitiveness": 0.0010195490797362855, "energy_per_atom": -0.16898499045038004, "@module": "rxn_ca.reactions.scored_reaction", "@class": "ScoredReaction"}, {"reactants": {"Cl2": 70.35, "MnO2": 51.62}, "products": {"O2": 26.91, "MnCl2": 78.17}, "competitiveness": 0.0, "energy_per_atom": 0.16898499045038007, "@module": "rxn_ca.reactions.scored_reaction", "@class": "ScoredReaction"}, {"reactants": {"Cl2": 70.35, "MnO2": 275.31}, "products": {"O2": 53.82, "Mn8Cl3O10": 198.71}, "competitiveness": 6.767271705366984e-11, "energy_per_atom": 0.07083239011480265, "@module": "rxn_ca.reactions.scored_reaction", "@class": "ScoredReaction"}, {"reactants": {"Mn8Cl3O10": 37.26, "O2": 10.09}, "products": {"MnO2": 51.62, "Cl2": 13.19}, "competitiveness": 0.0004815499854321646, "energy_per_atom": -0.07083239011480306, "@module": "rxn_ca.reactions.scored_reaction", "@class": "ScoredReaction"}, {"reactants": {"MnO": 55.67, "Cl2": 140.71}, "products": {"O2": 26.91, "MnCl2": 156.34}, "competitiveness": 0.00011352114916999031, "energy_per_atom": -0.09009746207520362, "@module": "rxn_ca.reactions.scored_reaction", "@class": "ScoredReaction"}, {"reactants": {"O2": 26.91, "MnCl2": 156.34}, "products": {"MnO": 55.67, "Cl2": 140.71}, "competitiveness": 1.4134328857761453e-12, "energy_per_atom": 0.09009746207520365, "@module": "rxn_ca.reactions.scored_reaction", "@class": "ScoredReaction"}, {"reactants": {"Cl2": 87.94, "Mn5O8": 35.47}, "products": {"O2": 26.91, "MnCl2": 97.71}, "competitiveness": 2.3319984959244163e-19, "energy_per_atom": 0.1288494930336459, "@module": "rxn_ca.reactions.scored_reaction", "@class": "ScoredReaction"}, {"reactants": {"O2": 26.91, "MnCl2": 97.71}, "products": {"Cl2": 87.94, "Mn5O8": 35.47}, "competitiveness": 0.0010195485729659784, "energy_per_atom": -0.12884949303364596, "@module": "rxn_ca.reactions.scored_reaction", "@class": "ScoredReaction"}, {"reactants": {"O2": 53.82, "MnCl2": 234.51}, "products": {"Mn3O4": 82.73, "Cl2": 211.06}, "competitiveness": 0.0010161919894755293, "energy_per_atom": -0.08489394252071093, "@module": "rxn_ca.reactions.scored_reaction", "@class": "ScoredReaction"}, {"reactants": {"Mn3O4": 82.73, "Cl2": 211.06}, "products": {"O2": 53.82, "MnCl2": 234.51}, "competitiveness": 7.844362856094267e-13, "energy_per_atom": 0.08489394252071095, "@module": "rxn_ca.reactions.scored_reaction", "@class": "ScoredReaction"}, {"reactants": {"O2": 134.55, "MnCl2": 625.37}, "products": {"Mn8Cl3O10": 298.06, "Cl2": 457.3}, "competitiveness": 0.001019549066847595, "energy_per_atom": -0.14255662014457463, "@module": "rxn_ca.reactions.scored_reaction", "@class": "ScoredReaction"}, {"reactants": {"Mn8Cl3O10": 298.06, "Cl2": 457.3}, "products": {"O2": 134.55, "MnCl2": 625.37}, "competitiveness": 0.0, "energy_per_atom": 0.14255662014457463, "@module": "rxn_ca.reactions.scored_reaction", "@class": "ScoredReaction"}, {"reactants": {"O2": 40.37, "MnCl2": 156.34}, "products": {"Mn2O3": 55.57, "Cl2": 140.71}, "competitiveness": 0.0010195481339695855, "energy_per_atom": -0.12633990672193468, "@module": "rxn_ca.reactions.scored_reaction", "@class": "ScoredReaction"}, {"reactants": {"Mn2O3": 55.57, "Cl2": 140.71}, "products": {"O2": 40.37, "MnCl2": 156.34}, "competitiveness": 2.1785624888663333e-18, "energy_per_atom": 0.12633990672193465, "@module": "rxn_ca.reactions.scored_reaction", "@class": "ScoredReaction"}, {"reactants": {"O2": 26.91, "Mn8Cl3O10": 212.9}, "products": {"Cl2": 75.38, "Mn5O8": 162.17}, "competitiveness": 2.1757696659916653e-05, "energy_per_atom": 0.004422846272156068, "@module": "rxn_ca.reactions.scored_reaction", "@class": "ScoredReaction"}, {"reactants": {"Cl2": 75.38, "Mn5O8": 162.17}, "products": {"O2": 26.91, "Mn8Cl3O10": 212.9}, "competitiveness": 1.2696241446359876e-05, "energy_per_atom": -0.004422846272156069, "@module": "rxn_ca.reactions.scored_reaction", "@class": "ScoredReaction"}, {"reactants": {"O2": 3.36, "Mn8Cl3O10": 111.77}, "products": {"Mn3O4": 82.73, "Cl2": 39.57}, "competitiveness": 1.3280624811550298e-12, "energy_per_atom": 0.08787392665527154, "@module": "rxn_ca.reactions.scored_reaction", "@class": "ScoredReaction"}, {"reactants": {"Mn3O4": 82.73, "Cl2": 39.57}, "products": {"O2": 3.36, "Mn8Cl3O10": 111.77}, "competitiveness": 0.00012106314944458429, "energy_per_atom": -0.08787392665527154, "@module": "rxn_ca.reactions.scored_reaction", "@class": "ScoredReaction"}, {"reactants": {"O2": 6.73, "Mn8Cl3O10": 74.52}, "products": {"Mn2O3": 55.57, "Cl2": 26.38}, "competitiveness": 8.209928278509834e-06, "energy_per_atom": 0.012986454040255314, "@module": "rxn_ca.reactions.scored_reaction", "@class": "ScoredReaction"}, {"reactants": {"Mn2O3": 55.57, "Cl2": 26.38}, "products": {"O2": 6.73, "Mn8Cl3O10": 74.52}, "competitiveness": 8.715040688393e-05, "energy_per_atom": -0.01298645404025531, "@module": "rxn_ca.reactions.scored_reaction", "@class": "ScoredReaction"}, {"reactants": {"YClO": 60.81, "Cl2": 70.35}, "products": {"O2": 13.46, "YCl3": 141.01}, "competitiveness": 0.00035902924541074524, "energy_per_atom": -0.05705468069653463, "@module": "rxn_ca.reactions.scored_reaction", "@class": "ScoredReaction"}, {"reactants": {"O2": 13.46, "YCl3": 141.01}, "products": {"YClO": 60.81, "Cl2": 70.35}, "competitiveness": 6.939488762606911e-09, "energy_per_atom": 0.057054680696534625, "@module": "rxn_ca.reactions.scored_reaction", "@class": "ScoredReaction"}, {"reactants": {"YClO": 60.81, "Cl2": 17.59}, "products": {"O2": 13.46, "Y2Cl3": 68.73}, "competitiveness": 0.0, "energy_per_atom": 1.388554650210804, "@module": "rxn_ca.reactions.scored_reaction", "@class": "ScoredReaction"}, {"reactants": {"O2": 13.46, "Y2Cl3": 68.73}, "products": {"YClO": 60.81, "Cl2": 17.59}, "competitiveness": 0.0007970677520055633, "energy_per_atom": -1.3885546502108037, "@module": "rxn_ca.reactions.scored_reaction", "@class": "ScoredReaction"}, {"reactants": {"O2": 13.46, "YClO": 182.43}, "products": {"Y3ClO4": 132.6, "Cl2": 70.35}, "competitiveness": 0.0, "energy_per_atom": 0.15539136504322487, "@module": "rxn_ca.reactions.scored_reaction", "@class": "ScoredReaction"}, {"reactants": {"Y3ClO4": 44.2, "Cl2": 23.45}, "products": {"YClO": 60.81, "O2": 4.49}, "competitiveness": 0.0001004155128162019, "energy_per_atom": -0.15539136504322548, "@module": "rxn_ca.reactions.scored_reaction", "@class": "ScoredReaction"}, {"reactants": {"Cl2": 35.18, "Y2O3": 38.32}, "products": {"YClO": 60.81, "O2": 6.73}, "competitiveness": 6.56539760916163e-05, "energy_per_atom": -0.15616651158438294, "@module": "rxn_ca.reactions.scored_reaction", "@class": "ScoredReaction"}, {"reactants": {"O2": 13.46, "YClO": 121.62}, "products": {"Y2O3": 76.65, "Cl2": 70.35}, "competitiveness": 0.0, "energy_per_atom": 0.1561665115843849, "@module": "rxn_ca.reactions.scored_reaction", "@class": "ScoredReaction"}, {"reactants": {"Y3ClO4": 132.6, "Cl2": 281.42}, "products": {"O2": 53.82, "YCl3": 423.02}, "competitiveness": 0.00010041551272413478, "energy_per_atom": -0.1506083663050188, "@module": "rxn_ca.reactions.scored_reaction", "@class": "ScoredReaction"}, {"reactants": {"O2": 53.82, "YCl3": 423.02}, "products": {"Y3ClO4": 132.6, "Cl2": 281.42}, "competitiveness": 0.0, "energy_per_atom": 0.1506083663050188, "@module": "rxn_ca.reactions.scored_reaction", "@class": "ScoredReaction"}, {"reactants": {"Y2O3": 76.65, "Cl2": 211.06}, "products": {"O2": 40.37, "YCl3": 282.01}, "competitiveness": 6.565397604131773e-05, "energy_per_atom": -0.15124658073236744, "@module": "rxn_ca.reactions.scored_reaction", "@class": "ScoredReaction"}, {"reactants": {"O2": 40.37, "YCl3": 282.01}, "products": {"Y2O3": 76.65, "Cl2": 211.06}, "competitiveness": 0.0, "energy_per_atom": 0.15124658073236746, "@module": "rxn_ca.reactions.scored_reaction", "@class": "ScoredReaction"}, {"reactants": {"O2": 53.82, "Y2Cl3": 206.19}, "products": {"Y3ClO4": 132.6, "Cl2": 123.12}, "competitiveness": 0.0007970677520055633, "energy_per_atom": -1.1326878414592332, "@module": "rxn_ca.reactions.scored_reaction", "@class": "ScoredReaction"}, {"reactants": {"Y3ClO4": 132.6, "Cl2": 123.12}, "products": {"O2": 53.82, "Y2Cl3": 206.19}, "competitiveness": 0.0, "energy_per_atom": 1.1326878414592332, "@module": "rxn_ca.reactions.scored_reaction", "@class": "ScoredReaction"}, {"reactants": {"O2": 40.37, "Y2Cl3": 137.46}, "products": {"Y2O3": 76.65, "Cl2": 105.53}, "competitiveness": 0.0007970677520055633, "energy_per_atom": -1.0783396212981167, "@module": "rxn_ca.reactions.scored_reaction", "@class": "ScoredReaction"}, {"reactants": {"Y2O3": 76.65, "Cl2": 105.53}, "products": {"O2": 40.37, "Y2Cl3": 137.46}, "competitiveness": 0.0, "energy_per_atom": 1.0783396212981164, "@module": "rxn_ca.reactions.scored_reaction", "@class": "ScoredReaction"}, {"reactants": {"Y2O3": 76.65, "Cl2": 23.45}, "products": {"O2": 4.49, "Y3ClO4": 88.4}, "competitiveness": 1.065500001508911e-05, "energy_per_atom": -0.010098202494561883, "@module": "rxn_ca.reactions.scored_reaction", "@class": "ScoredReaction"}, {"reactants": {"O2": 4.49, "Y3ClO4": 88.4}, "products": {"Y2O3": 76.65, "Cl2": 23.45}, "competitiveness": 2.3683604295251337e-06, "energy_per_atom": 0.010098202494561882, "@module": "rxn_ca.reactions.scored_reaction", "@class": "ScoredReaction"}, {"reactants": {"Li2O": 12.64, "Cl2": 35.18}, "products": {"LiCl": 32.86, "O2": 6.73}, "competitiveness": 0.00016034529178816904, "energy_per_atom": -0.4402174678792975, "@module": "rxn_ca.reactions.scored_reaction", "@class": "ScoredReaction"}, {"reactants": {"O2": 13.46, "LiCl": 65.71}, "products": {"Cl2": 70.35, "Li2O": 25.28}, "competitiveness": 0.0, "energy_per_atom": 0.44021746787929555, "@module": "rxn_ca.reactions.scored_reaction", "@class": "ScoredReaction"}, {"reactants": {"Li2O2": 15.78, "Cl2": 35.18}, "products": {"LiCl": 32.86, "O2": 13.46}, "competitiveness": 0.00016316595584076505, "energy_per_atom": -0.3405820794727679, "@module": "rxn_ca.reactions.scored_reaction", "@class": "ScoredReaction"}, {"reactants": {"O2": 26.91, "LiCl": 65.71}, "products": {"Li2O2": 31.55, "Cl2": 70.35}, "competitiveness": 0.0, "energy_per_atom": 0.3405820794727668, "@module": "rxn_ca.reactions.scored_reaction", "@class": "ScoredReaction"}, {"reactants": {"O2": 47.09, "CCl4": 32.58}, "products": {"ClO3": 65.33, "CO2": 10.38}, "competitiveness": 8.611502771481119, "energy_per_atom": -0.2716416507337649, "@module": "rxn_ca.reactions.scored_reaction", "@class": "ScoredReaction"}, {"reactants": {"ClO3": 65.33, "CO2": 10.38}, "products": {"O2": 47.09, "CCl4": 32.58}, "competitiveness": 0.0, "energy_per_atom": 0.2716416507337649, "@module": "rxn_ca.reactions.scored_reaction", "@class": "ScoredReaction"}, {"reactants": {"ClO3": 65.33, "C": 2.73}, "products": {"O2": 40.37, "CCl4": 32.58}, "competitiveness": 0.00036555725163870865, "energy_per_atom": 0.05125442002962344, "@module": "rxn_ca.reactions.scored_reaction", "@class": "ScoredReaction"}, {"reactants": {"O2": 40.37, "CCl4": 32.58}, "products": {"ClO3": 65.33, "C": 2.73}, "competitiveness": 7.350859953959112, "energy_per_atom": -0.05125442002962344, "@module": "rxn_ca.reactions.scored_reaction", "@class": "ScoredReaction"}, {"reactants": {"MnCl2": 39.09, "O2": 53.82}, "products": {"ClO3": 65.33, "MnO2": 25.81}, "competitiveness": 0.0010195490626104544, "energy_per_atom": -0.1415522922442112, "@module": "rxn_ca.reactions.scored_reaction", "@class": "ScoredReaction"}, {"reactants": {"ClO3": 65.33, "MnO2": 25.81}, "products": {"O2": 53.82, "MnCl2": 39.09}, "competitiveness": 0.0, "energy_per_atom": 0.141552292244211, "@module": "rxn_ca.reactions.scored_reaction", "@class": "ScoredReaction"}, {"reactants": {"ClO3": 65.33, "MnO2": 137.65}, "products": {"O2": 67.28, "Mn8Cl3O10": 99.35}, "competitiveness": 1.4953442520019682e-07, "energy_per_atom": 0.0827972201875357, "@module": "rxn_ca.reactions.scored_reaction", "@class": "ScoredReaction"}, {"reactants": {"O2": 67.28, "Mn8Cl3O10": 99.35}, "products": {"ClO3": 65.33, "MnO2": 137.65}, "competitiveness": 0.000489991904727292, "energy_per_atom": -0.0827972201875357, "@module": "rxn_ca.reactions.scored_reaction", "@class": "ScoredReaction"}, {"reactants": {"ClO3": 37.33, "MnO": 7.95}, "products": {"O2": 26.91, "MnCl2": 22.33}, "competitiveness": 0.007947172441883272, "energy_per_atom": 0.035176041413360754, "@module": "rxn_ca.reactions.scored_reaction", "@class": "ScoredReaction"}, {"reactants": {"O2": 26.91, "MnCl2": 22.33}, "products": {"ClO3": 37.33, "MnO": 7.95}, "competitiveness": 0.0006128531678914718, "energy_per_atom": -0.035176041413360754, "@module": "rxn_ca.reactions.scored_reaction", "@class": "ScoredReaction"}, {"reactants": {"ClO3": 34.39, "Mn5O8": 7.47}, "products": {"O2": 26.91, "MnCl2": 20.57}, "competitiveness": 2.221395340323089e-13, "energy_per_atom": 0.12309980475369739, "@module": "rxn_ca.reactions.scored_reaction", "@class": "ScoredReaction"}, {"reactants": {"O2": 26.91, "MnCl2": 20.57}, "products": {"ClO3": 34.39, "Mn5O8": 7.47}, "competitiveness": 0.00101954700924078, "energy_per_atom": -0.12309980475369739, "@module": "rxn_ca.reactions.scored_reaction", "@class": "ScoredReaction"}, {"reactants": {"O2": 49.34, "MnCl2": 39.09}, "products": {"ClO3": 65.33, "Mn3O4": 13.79}, "competitiveness": 0.0010194340735944945, "energy_per_atom": -0.10451845290556352, "@module": "rxn_ca.reactions.scored_reaction", "@class": "ScoredReaction"}, {"reactants": {"ClO3": 65.33, "Mn3O4": 13.79}, "products": {"O2": 49.34, "MnCl2": 39.09}, "competitiveness": 1.753714294132093e-10, "energy_per_atom": 0.10451845290556354, "@module": "rxn_ca.reactions.scored_reaction", "@class": "ScoredReaction"}, {"reactants": {"O2": 50.72, "MnCl2": 48.11}, "products": {"ClO3": 65.33, "Mn8Cl3O10": 22.93}, "competitiveness": 0.0010195486818746003, "energy_per_atom": -0.12980687384574263, "@module": "rxn_ca.reactions.scored_reaction", "@class": "ScoredReaction"}, {"reactants": {"ClO3": 65.33, "Mn8Cl3O10": 22.93}, "products": {"O2": 50.72, "MnCl2": 48.11}, "competitiveness": 1.6168383806149066e-14, "energy_per_atom": 0.1298068738457426, "@module": "rxn_ca.reactions.scored_reaction", "@class": "ScoredReaction"}, {"reactants": {"ClO3": 65.33, "Mn": 5.52}, "products": {"O2": 40.37, "MnCl2": 39.09}, "competitiveness": 12.663639527748886, "energy_per_atom": -0.36924027953517935, "@module": "rxn_ca.reactions.scored_reaction", "@class": "ScoredReaction"}, {"reactants": {"O2": 40.37, "MnCl2": 39.09}, "products": {"ClO3": 65.33, "Mn": 5.52}, "competitiveness": 0.0, "energy_per_atom": 0.3692402795351794, "@module": "rxn_ca.reactions.scored_reaction", "@class": "ScoredReaction"}, {"reactants": {"Mn2O3": 55.57, "ClO3": 261.33}, "products": {"O2": 201.83, "MnCl2": 156.34}, "competitiveness": 3.4164497955601937e-13, "energy_per_atom": 0.12196950882696384, "@module": "rxn_ca.reactions.scored_reaction", "@class": "ScoredReaction"}, {"reactants": {"O2": 201.83, "MnCl2": 156.34}, "products": {"Mn2O3": 55.57, "ClO3": 261.33}, "competitiveness": 0.001019546374208656, "energy_per_atom": -0.12196950882696388, "@module": "rxn_ca.reactions.scored_reaction", "@class": "ScoredReaction"}, {"reactants": {"O2": 26.91, "Mn8Cl3O10": 85.16}, "products": {"ClO3": 56.0, "MnO": 63.63}, "competitiveness": 0.0, "energy_per_atom": 0.23792208848822938, "@module": "rxn_ca.reactions.scored_reaction", "@class": "ScoredReaction"}, {"reactants": {"ClO3": 56.0, "MnO": 63.63}, "products": {"O2": 26.91, "Mn8Cl3O10": 85.16}, "competitiveness": 12.663639527748886, "energy_per_atom": -0.23792208848822932, "@module": "rxn_ca.reactions.scored_reaction", "@class": "ScoredReaction"}, {"reactants": {"ClO3": 33.22, "Mn5O8": 38.48}, "products": {"O2": 26.91, "Mn8Cl3O10": 50.52}, "competitiveness": 0.02090958882318192, "energy_per_atom": 0.02935858696263081, "@module": "rxn_ca.reactions.scored_reaction", "@class": "ScoredReaction"}, {"reactants": {"O2": 26.91, "Mn8Cl3O10": 50.52}, "products": {"ClO3": 33.22, "Mn5O8": 38.48}, "competitiveness": 0.00023986625959566886, "energy_per_atom": -0.02935858696263081, "@module": "rxn_ca.reactions.scored_reaction", "@class": "ScoredReaction"}, {"reactants": {"ClO3": 65.33, "Mn3O4": 73.54}, "products": {"O2": 43.36, "Mn8Cl3O10": 99.35}, "competitiveness": 5.646608225706115, "energy_per_atom": -0.027251402735191287, "@module": "rxn_ca.reactions.scored_reaction", "@class": "ScoredReaction"}, {"reactants": {"O2": 43.36, "Mn8Cl3O10": 99.35}, "products": {"ClO3": 65.33, "Mn3O4": 73.54}, "competitiveness": 1.1320106654150722e-06, "energy_per_atom": 0.027251402735191242, "@module": "rxn_ca.reactions.scored_reaction", "@class": "ScoredReaction"}, {"reactants": {"Mn2O3": 55.57, "ClO3": 49.0}, "products": {"O2": 37.0, "Mn8Cl3O10": 74.52}, "competitiveness": 0.04728321350182221, "energy_per_atom": 0.024048029710179036, "@module": "rxn_ca.reactions.scored_reaction", "@class": "ScoredReaction"}, {"reactants": {"O2": 37.0, "Mn8Cl3O10": 74.52}, "products": {"Mn2O3": 55.57, "ClO3": 49.0}, "competitiveness": 0.00018907653147486942, "energy_per_atom": -0.024048029710179046, "@module": "rxn_ca.reactions.scored_reaction", "@class": "ScoredReaction"}, {"reactants": {"ClO3": 65.33, "YClO": 30.41}, "products": {"O2": 47.09, "YCl3": 70.5}, "competitiveness": 0.004177559197447814, "energy_per_atom": 0.03880698717743106, "@module": "rxn_ca.reactions.scored_reaction", "@class": "ScoredReaction"}, {"reactants": {"O2": 47.09, "YCl3": 70.5}, "products": {"ClO3": 65.33, "YClO": 30.41}, "competitiveness": 0.000565769031051091, "energy_per_atom": -0.03880698717743106, "@module": "rxn_ca.reactions.scored_reaction", "@class": "ScoredReaction"}, {"reactants": {"ClO3": 65.33, "Y": 32.47}, "products": {"YClO": 60.81, "O2": 26.91}, "competitiveness": 12.663639527748886, "energy_per_atom": -1.9385183810980504, "@module": "rxn_ca.reactions.scored_reaction", "@class": "ScoredReaction"}, {"reactants": {"O2": 26.91, "YClO": 60.81}, "products": {"Y": 32.47, "ClO3": 65.33}, "competitiveness": 0.0, "energy_per_atom": 1.9385183810980506, "@module": "rxn_ca.reactions.scored_reaction", "@class": "ScoredReaction"}, {"reactants": {"ClO3": 65.33, "YClO": 121.62}, "products": {"O2": 67.28, "Y2Cl3": 137.46}, "competitiveness": 0.0, "energy_per_atom": 1.0075957682692835, "@module": "rxn_ca.reactions.scored_reaction", "@class": "ScoredReaction"}, {"reactants": {"O2": 67.28, "Y2Cl3": 137.46}, "products": {"ClO3": 65.33, "YClO": 121.62}, "competitiveness": 0.0007970677520055633, "energy_per_atom": -1.007595768269283, "@module": "rxn_ca.reactions.scored_reaction", "@class": "ScoredReaction"}, {"reactants": {"O2": 47.09, "YClO": 91.22}, "products": {"ClO3": 65.33, "Y3ClO4": 66.3}, "competitiveness": 8.548996637191815e-09, "energy_per_atom": 0.05261021174986501, "@module": "rxn_ca.reactions.scored_reaction", "@class": "ScoredReaction"}, {"reactants": {"Y3ClO4": 44.2, "ClO3": 43.56}, "products": {"YClO": 60.81, "O2": 31.4}, "competitiveness": 10.997884383326708, "energy_per_atom": -0.05261021174986489, "@module": "rxn_ca.reactions.scored_reaction", "@class": "ScoredReaction"}, {"reactants": {"O2": 47.09, "YClO": 60.81}, "products": {"ClO3": 65.33, "Y2O3": 38.32}, "competitiveness": 6.568208388362464e-07, "energy_per_atom": 0.029308870665867806, "@module": "rxn_ca.reactions.scored_reaction", "@class": "ScoredReaction"}, {"reactants": {"ClO3": 65.33, "Y2O3": 38.32}, "products": {"YClO": 60.81, "O2": 47.09}, "competitiveness": 6.15902671243043, "energy_per_atom": -0.029308870665866446, "@module": "rxn_ca.reactions.scored_reaction", "@class": "ScoredReaction"}, {"reactants": {"O2": 121.1, "YCl3": 141.01}, "products": {"Y": 32.47, "ClO3": 196.0}, "competitiveness": 0.0, "energy_per_atom": 0.7127473112721918, "@module": "rxn_ca.reactions.scored_reaction", "@class": "ScoredReaction"}, {"reactants": {"Y": 32.47, "ClO3": 196.0}, "products": {"O2": 121.1, "YCl3": 141.01}, "competitiveness": 12.663639527748886, "energy_per_atom": -0.7127473112721908, "@module": "rxn_ca.reactions.scored_reaction", "@class": "ScoredReaction"}, {"reactants": {"ClO3": 43.56, "Y2Cl3": 30.55}, "products": {"O2": 26.91, "YCl3": 62.67}, "competitiveness": 12.663639527748886, "energy_per_atom": -0.5424825861640805, "@module": "rxn_ca.reactions.scored_reaction", "@class": "ScoredReaction"}, {"reactants": {"O2": 26.91, "YCl3": 62.67}, "products": {"ClO3": 43.56, "Y2Cl3": 30.55}, "competitiveness": 0.0, "energy_per_atom": 0.5424825861640803, "@module": "rxn_ca.reactions.scored_reaction", "@class": "ScoredReaction"}, {"reactants": {"O2": 47.09, "YCl3": 52.88}, "products": {"ClO3": 65.33, "Y3ClO4": 16.58}, "competitiveness": 0.00014651579868006138, "energy_per_atom": -0.010971679721435288, "@module": "rxn_ca.reactions.scored_reaction", "@class": "ScoredReaction"}, {"reactants": {"ClO3": 65.33, "Y3ClO4": 16.58}, "products": {"O2": 47.09, "YCl3": 52.88}, "competitiveness": 0.26948725761863807, "energy_per_atom": 0.010971679721435292, "@module": "rxn_ca.reactions.scored_reaction", "@class": "ScoredReaction"}, {"reactants": {"O2": 47.09, "YCl3": 47.0}, "products": {"ClO3": 65.33, "Y2O3": 12.77}, "competitiveness": 0.00021060823216676535, "energy_per_atom": -0.016301324111969703, "@module": "rxn_ca.reactions.scored_reaction", "@class": "ScoredReaction"}, {"reactants": {"ClO3": 65.33, "Y2O3": 12.77}, "products": {"O2": 47.09, "YCl3": 47.0}, "competitiveness": 0.13877618099745004, "energy_per_atom": 0.016301324111969693, "@module": "rxn_ca.reactions.scored_reaction", "@class": "ScoredReaction"}, {"reactants": {"Y": 32.47, "ClO3": 98.0}, "products": {"O2": 60.55, "Y2Cl3": 68.73}, "competitiveness": 12.663639527748886, "energy_per_atom": -0.6649447234491189, "@module": "rxn_ca.reactions.scored_reaction", "@class": "ScoredReaction"}, {"reactants": {"O2": 60.55, "Y2Cl3": 68.73}, "products": {"Y": 32.47, "ClO3": 98.0}, "competitiveness": 0.0, "energy_per_atom": 0.6649447234491187, "@module": "rxn_ca.reactions.scored_reaction", "@class": "ScoredReaction"}, {"reactants": {"ClO3": 65.33, "Y3ClO4": 37.89}, "products": {"O2": 55.74, "Y2Cl3": 58.91}, "competitiveness": 0.0, "energy_per_atom": 0.6487351425473353, "@module": "rxn_ca.reactions.scored_reaction", "@class": "ScoredReaction"}, {"reactants": {"O2": 55.74, "Y2Cl3": 58.91}, "products": {"ClO3": 65.33, "Y3ClO4": 37.89}, "competitiveness": 0.0007970677520055633, "energy_per_atom": -0.6487351425473353, "@module": "rxn_ca.reactions.scored_reaction", "@class": "ScoredReaction"}, {"reactants": {"O2": 53.82, "Y2Cl3": 45.82}, "products": {"ClO3": 65.33, "Y2O3": 25.55}, "competitiveness": 0.0007970677520055633, "energy_per_atom": -0.5702907272962656, "@module": "rxn_ca.reactions.scored_reaction", "@class": "ScoredReaction"}, {"reactants": {"ClO3": 65.33, "Y2O3": 25.55}, "products": {"O2": 53.82, "Y2Cl3": 45.82}, "competitiveness": 0.0, "energy_per_atom": 0.570290727296265, "@module": "rxn_ca.reactions.scored_reaction", "@class": "ScoredReaction"}, {"reactants": {"ClO3": 65.33, "Y2O3": 114.97}, "products": {"O2": 47.09, "Y3ClO4": 132.6}, "competitiveness": 0.05125728049392302, "energy_per_atom": 0.023499166088124555, "@module": "rxn_ca.reactions.scored_reaction", "@class": "ScoredReaction"}, {"reactants": {"O2": 47.09, "Y3ClO4": 132.6}, "products": {"ClO3": 65.33, "Y2O3": 114.97}, "competitiveness": 3.753648650978864e-05, "energy_per_atom": -0.023499166088124555, "@module": "rxn_ca.reactions.scored_reaction", "@class": "ScoredReaction"}, {"reactants": {"O2": 47.09, "LiCl": 32.86}, "products": {"ClO3": 65.33, "Li2O": 12.64}, "competitiveness": 1.7647926262374452e-19, "energy_per_atom": 0.13535791608746045, "@module": "rxn_ca.reactions.scored_reaction", "@class": "ScoredReaction"}, {"reactants": {"Li2O": 12.64, "ClO3": 65.33}, "products": {"LiCl": 32.86, "O2": 47.09}, "competitiveness": 12.663638363542223, "energy_per_atom": -0.13535791608746015, "@module": "rxn_ca.reactions.scored_reaction", "@class": "ScoredReaction"}, {"reactants": {"O2": 107.64, "LiCl": 65.71}, "products": {"Li2O2": 31.55, "ClO3": 130.67}, "competitiveness": 2.40647122513738e-15, "energy_per_atom": 0.11094518453351555, "@module": "rxn_ca.reactions.scored_reaction", "@class": "ScoredReaction"}, {"reactants": {"Li2O2": 15.78, "ClO3": 65.33}, "products": {"LiCl": 32.86, "O2": 53.82}, "competitiveness": 12.663249464309231, "energy_per_atom": -0.11094518453351589, "@module": "rxn_ca.reactions.scored_reaction", "@class": "ScoredReaction"}, {"reactants": {"Li": 13.41, "ClO3": 43.56}, "products": {"O2": 26.91, "LiCl": 21.9}, "competitiveness": 12.663639527748886, "energy_per_atom": -0.7244895425645121, "@module": "rxn_ca.reactions.scored_reaction", "@class": "ScoredReaction"}, {"reactants": {"O2": 26.91, "LiCl": 21.9}, "products": {"Li": 13.41, "ClO3": 43.56}, "competitiveness": 0.0, "energy_per_atom": 0.7244895425645121, "@module": "rxn_ca.reactions.scored_reaction", "@class": "ScoredReaction"}, {"reactants": {"O2": 107.64, "CCl4": 65.16}, "products": {"Cl2O7": 149.35, "CO2": 20.76}, "competitiveness": 8.611502771481119, "energy_per_atom": -0.2242813657682429, "@module": "rxn_ca.reactions.scored_reaction", "@class": "ScoredReaction"}, {"reactants": {"Cl2O7": 149.35, "CO2": 20.76}, "products": {"O2": 107.64, "CCl4": 65.16}, "competitiveness": 0.0, "energy_per_atom": 0.2242813657682428, "@module": "rxn_ca.reactions.scored_reaction", "@class": "ScoredReaction"}, {"reactants": {"Cl2O7": 149.35, "C": 5.45}, "products": {"O2": 94.19, "CCl4": 65.16}, "competitiveness": 0.06270554893131708, "energy_per_atom": 0.022107497773429994, "@module": "rxn_ca.reactions.scored_reaction", "@class": "ScoredReaction"}, {"reactants": {"O2": 94.19, "CCl4": 65.16}, "products": {"Cl2O7": 149.35, "C": 5.45}, "competitiveness": 2.997015500114448, "energy_per_atom": -0.02210749777342999, "@module": "rxn_ca.reactions.scored_reaction", "@class": "ScoredReaction"}, {"reactants": {"Cl2O7": 149.35, "MnO2": 51.62}, "products": {"O2": 121.1, "MnCl2": 78.17}, "competitiveness": 1.911946533737575e-11, "energy_per_atom": 0.11095282277350856, "@module": "rxn_ca.reactions.scored_reaction", "@class": "ScoredReaction"}, {"reactants": {"O2": 121.1, "MnCl2": 78.17}, "products": {"Cl2O7": 149.35, "MnO2": 51.62}, "competitiveness": 0.0010195177259556011, "energy_per_atom": -0.1109528227735086, "@module": "rxn_ca.reactions.scored_reaction", "@class": "ScoredReaction"}, {"reactants": {"Cl2O7": 149.35, "MnO2": 275.31}, "products": {"O2": 148.01, "Mn8Cl3O10": 198.71}, "competitiveness": 4.1850067888252585e-06, "energy_per_atom": 0.07045967772386603, "@module": "rxn_ca.reactions.scored_reaction", "@class": "ScoredReaction"}, {"reactants": {"O2": 148.01, "Mn8Cl3O10": 198.71}, "products": {"Cl2O7": 149.35, "MnO2": 275.31}, "competitiveness": 0.00048107125497693634, "energy_per_atom": -0.07045967772386602, "@module": "rxn_ca.reactions.scored_reaction", "@class": "ScoredReaction"}, {"reactants": {"O2": 26.91, "MnCl2": 19.54}, "products": {"MnO": 6.96, "Cl2O7": 37.34}, "competitiveness": 0.00018297030453556462, "energy_per_atom": -0.011465370248124971, "@module": "rxn_ca.reactions.scored_reaction", "@class": "ScoredReaction"}, {"reactants": {"MnO": 6.96, "Cl2O7": 37.34}, "products": {"O2": 26.91, "MnCl2": 19.54}, "competitiveness": 0.2540818914294182, "energy_per_atom": 0.011465370248124966, "@module": "rxn_ca.reactions.scored_reaction", "@class": "ScoredReaction"}, {"reactants": {"O2": 26.91, "MnCl2": 18.18}, "products": {"Cl2O7": 34.73, "Mn5O8": 6.6}, "competitiveness": 0.001018627517998569, "energy_per_atom": -0.09303591284353065, "@module": "rxn_ca.reactions.scored_reaction", "@class": "ScoredReaction"}, {"reactants": {"Cl2O7": 34.73, "Mn5O8": 6.6}, "products": {"O2": 26.91, "MnCl2": 18.18}, "competitiveness": 7.1507756405349505e-09, "energy_per_atom": 0.09303591284353063, "@module": "rxn_ca.reactions.scored_reaction", "@class": "ScoredReaction"}, {"reactants": {"O2": 112.13, "MnCl2": 78.17}, "products": {"Cl2O7": 149.35, "Mn3O4": 27.58}, "competitiveness": 0.001006972814488729, "energy_per_atom": -0.07538670634881903, "@module": "rxn_ca.reactions.scored_reaction", "@class": "ScoredReaction"}, {"reactants": {"Cl2O7": 149.35, "Mn3O4": 27.58}, "products": {"O2": 112.13, "MnCl2": 78.17}, "competitiveness": 1.1552898308761198e-06, "energy_per_atom": 0.07538670634881907, "@module": "rxn_ca.reactions.scored_reaction", "@class": "ScoredReaction"}, {"reactants": {"O2": 114.89, "MnCl2": 96.21}, "products": {"Cl2O7": 149.35, "Mn8Cl3O10": 45.86}, "competitiveness": 0.0010193134130949072, "energy_per_atom": -0.10074507008316787, "@module": "rxn_ca.reactions.scored_reaction", "@class": "ScoredReaction"}, {"reactants": {"Cl2O7": 149.35, "Mn8Cl3O10": 45.86}, "products": {"O2": 114.89, "MnCl2": 96.21}, "competitiveness": 6.142003461887369e-10, "energy_per_atom": 0.10074507008316795, "@module": "rxn_ca.reactions.scored_reaction", "@class": "ScoredReaction"}, {"reactants": {"O2": 94.19, "MnCl2": 78.17}, "products": {"Cl2O7": 149.35, "Mn": 11.04}, "competitiveness": 0.0, "energy_per_atom": 0.3548803857220827, "@module": "rxn_ca.reactions.scored_reaction", "@class": "ScoredReaction"}, {"reactants": {"Cl2O7": 149.35, "Mn": 11.04}, "products": {"O2": 94.19, "MnCl2": 78.17}, "competitiveness": 12.663639527748886, "energy_per_atom": -0.35488038572208264, "@module": "rxn_ca.reactions.scored_reaction", "@class": "ScoredReaction"}, {"reactants": {"O2": 228.74, "MnCl2": 156.34}, "products": {"Mn2O3": 55.57, "Cl2O7": 298.69}, "competitiveness": 0.0010184059670294442, "energy_per_atom": -0.09174247837207913, "@module": "rxn_ca.reactions.scored_reaction", "@class": "ScoredReaction"}, {"reactants": {"Mn2O3": 55.57, "Cl2O7": 298.69}, "products": {"O2": 228.74, "MnCl2": 156.34}, "competitiveness": 1.0645315215012799e-08, "energy_per_atom": 0.09174247837207909, "@module": "rxn_ca.reactions.scored_reaction", "@class": "ScoredReaction"}, {"reactants": {"O2": 26.91, "Mn8Cl3O10": 70.13}, "products": {"MnO": 52.4, "Cl2O7": 52.71}, "competitiveness": 0.0, "energy_per_atom": 0.23729764372124504, "@module": "rxn_ca.reactions.scored_reaction", "@class": "ScoredReaction"}, {"reactants": {"MnO": 52.4, "Cl2O7": 52.71}, "products": {"O2": 26.91, "Mn8Cl3O10": 70.13}, "competitiveness": 12.663639527748886, "energy_per_atom": -0.23729764372124504, "@module": "rxn_ca.reactions.scored_reaction", "@class": "ScoredReaction"}, {"reactants": {"Cl2O7": 33.69, "Mn5O8": 34.14}, "products": {"O2": 26.91, "Mn8Cl3O10": 44.82}, "competitiveness": 0.10781192224761019, "energy_per_atom": 0.018206986596734174, "@module": "rxn_ca.reactions.scored_reaction", "@class": "ScoredReaction"}, {"reactants": {"O2": 26.91, "Mn8Cl3O10": 44.82}, "products": {"Cl2O7": 33.69, "Mn5O8": 34.14}, "competitiveness": 0.00013766935258353893, "energy_per_atom": -0.018206986596734174, "@module": "rxn_ca.reactions.scored_reaction", "@class": "ScoredReaction"}, {"reactants": {"O2": 100.17, "Mn8Cl3O10": 198.71}, "products": {"Cl2O7": 149.35, "Mn3O4": 147.07}, "competitiveness": 2.450592445491587e-07, "energy_per_atom": 0.03650274702545877, "@module": "rxn_ca.reactions.scored_reaction", "@class": "ScoredReaction"}, {"reactants": {"Cl2O7": 149.35, "Mn3O4": 147.07}, "products": {"O2": 100.17, "Mn8Cl3O10": 198.71}, "competitiveness": 7.930278055089432, "energy_per_atom": -0.036502747025458755, "@module": "rxn_ca.reactions.scored_reaction", "@class": "ScoredReaction"}, {"reactants": {"Cl2O7": 149.35, "Mn": 58.87}, "products": {"O2": 4.49, "Mn8Cl3O10": 198.71}, "competitiveness": 12.663639527748886, "energy_per_atom": -1.6930076246222512, "@module": "rxn_ca.reactions.scored_reaction", "@class": "ScoredReaction"}, {"reactants": {"O2": 4.49, "Mn8Cl3O10": 198.71}, "products": {"Cl2O7": 149.35, "Mn": 58.87}, "competitiveness": 0.0, "energy_per_atom": 1.6930076246222496, "@module": "rxn_ca.reactions.scored_reaction", "@class": "ScoredReaction"}, {"reactants": {"Mn2O3": 55.57, "Cl2O7": 56.0}, "products": {"O2": 42.05, "Mn8Cl3O10": 74.52}, "competitiveness": 0.2143325151932282, "energy_per_atom": 0.012867908615503664, "@module": "rxn_ca.reactions.scored_reaction", "@class": "ScoredReaction"}, {"reactants": {"O2": 42.05, "Mn8Cl3O10": 74.52}, "products": {"Mn2O3": 55.57, "Cl2O7": 56.0}, "competitiveness": 9.756374728043297e-05, "energy_per_atom": -0.01286790861550367, "@module": "rxn_ca.reactions.scored_reaction", "@class": "ScoredReaction"}, {"reactants": {"Cl2O7": 149.35, "YClO": 60.81}, "products": {"O2": 107.64, "YCl3": 141.01}, "competitiveness": 0.13052485506967593, "energy_per_atom": 0.01676962646228431, "@module": "rxn_ca.reactions.scored_reaction", "@class": "ScoredReaction"}, {"reactants": {"O2": 107.64, "YCl3": 141.01}, "products": {"Cl2O7": 149.35, "YClO": 60.81}, "competitiveness": 0.0002168753335174299, "energy_per_atom": -0.016769626462284325, "@module": "rxn_ca.reactions.scored_reaction", "@class": "ScoredReaction"}, {"reactants": {"Y": 32.47, "Cl2O7": 74.67}, "products": {"O2": 33.64, "YClO": 60.81}, "competitiveness": 12.663639527748886, "energy_per_atom": -1.7828022865804296, "@module": "rxn_ca.reactions.scored_reaction", "@class": "ScoredReaction"}, {"reactants": {"O2": 33.64, "YClO": 60.81}, "products": {"Y": 32.47, "Cl2O7": 74.67}, "competitiveness": 0.0, "energy_per_atom": 1.7828022865804298, "@module": "rxn_ca.reactions.scored_reaction", "@class": "ScoredReaction"}, {"reactants": {"Cl2O7": 149.35, "YClO": 243.24}, "products": {"O2": 148.01, "Y2Cl3": 274.92}, "competitiveness": 0.0, "energy_per_atom": 0.9488701916181644, "@module": "rxn_ca.reactions.scored_reaction", "@class": "ScoredReaction"}, {"reactants": {"O2": 148.01, "Y2Cl3": 274.92}, "products": {"Cl2O7": 149.35, "YClO": 243.24}, "competitiveness": 0.0007970677520055633, "energy_per_atom": -0.9488701916181645, "@module": "rxn_ca.reactions.scored_reaction", "@class": "ScoredReaction"}, {"reactants": {"O2": 107.64, "YClO": 182.43}, "products": {"Y3ClO4": 132.6, "Cl2O7": 149.35}, "competitiveness": 8.629930394195257e-10, "energy_per_atom": 0.06278851349423915, "@module": "rxn_ca.reactions.scored_reaction", "@class": "ScoredReaction"}, {"reactants": {"Y3ClO4": 44.2, "Cl2O7": 49.78}, "products": {"YClO": 60.81, "O2": 35.88}, "competitiveness": 12.001328713907963, "energy_per_atom": -0.0627885134942257, "@module": "rxn_ca.reactions.scored_reaction", "@class": "ScoredReaction"}, {"reactants": {"O2": 107.64, "YClO": 121.62}, "products": {"Cl2O7": 149.35, "Y2O3": 76.65}, "competitiveness": 5.597412993924038e-08, "energy_per_atom": 0.04333261857574932, "@module": "rxn_ca.reactions.scored_reaction", "@class": "ScoredReaction"}, {"reactants": {"Cl2O7": 74.67, "Y2O3": 38.32}, "products": {"YClO": 60.81, "O2": 53.82}, "competitiveness": 9.438855490459554, "energy_per_atom": -0.04333261857575038, "@module": "rxn_ca.reactions.scored_reaction", "@class": "ScoredReaction"}, {"reactants": {"Y": 32.47, "Cl2O7": 224.02}, "products": {"O2": 141.28, "YCl3": 141.01}, "competitiveness": 12.663639527748886, "energy_per_atom": -0.6623570385272283, "@module": "rxn_ca.reactions.scored_reaction", "@class": "ScoredReaction"}, {"reactants": {"O2": 141.28, "YCl3": 141.01}, "products": {"Y": 32.47, "Cl2O7": 224.02}, "competitiveness": 0.0, "energy_per_atom": 0.6623570385272294, "@module": "rxn_ca.reactions.scored_reaction", "@class": "ScoredReaction"}, {"reactants": {"O2": 26.91, "YCl3": 53.72}, "products": {"Cl2O7": 42.67, "Y2Cl3": 26.18}, "competitiveness": 0.0, "energy_per_atom": 0.5167927555078744, "@module": "rxn_ca.reactions.scored_reaction", "@class": "ScoredReaction"}, {"reactants": {"Cl2O7": 42.67, "Y2Cl3": 26.18}, "products": {"O2": 26.91, "YCl3": 53.72}, "competitiveness": 12.663639527748886, "energy_per_atom": -0.5167927555078744, "@module": "rxn_ca.reactions.scored_reaction", "@class": "ScoredReaction"}, {"reactants": {"O2": 430.58, "YCl3": 423.02}, "products": {"Y3ClO4": 132.6, "Cl2O7": 597.38}, "competitiveness": 1.895479676161467e-05, "energy_per_atom": 0.010538594926351869, "@module": "rxn_ca.reactions.scored_reaction", "@class": "ScoredReaction"}, {"reactants": {"Y3ClO4": 132.6, "Cl2O7": 597.38}, "products": {"O2": 430.58, "YCl3": 423.02}, "competitiveness": 2.123703791138841, "energy_per_atom": -0.010538594926351874, "@module": "rxn_ca.reactions.scored_reaction", "@class": "ScoredReaction"}, {"reactants": {"Cl2O7": 149.35, "Y2O3": 25.55}, "products": {"O2": 107.64, "YCl3": 94.0}, "competitiveness": 1.5346246941650035, "energy_per_atom": -0.006380800780170086, "@module": "rxn_ca.reactions.scored_reaction", "@class": "ScoredReaction"}, {"reactants": {"O2": 107.64, "YCl3": 94.0}, "products": {"Cl2O7": 149.35, "Y2O3": 25.55}, "competitiveness": 3.035572227918981e-05, "energy_per_atom": 0.006380800780170089, "@module": "rxn_ca.reactions.scored_reaction", "@class": "ScoredReaction"}, {"reactants": {"Y": 32.47, "Cl2O7": 112.01}, "products": {"O2": 70.64, "Y2Cl3": 68.73}, "competitiveness": 12.663639527748886, "energy_per_atom": -0.6224314929286447, "@module": "rxn_ca.reactions.scored_reaction", "@class": "ScoredReaction"}, {"reactants": {"O2": 70.64, "Y2Cl3": 68.73}, "products": {"Y": 32.47, "Cl2O7": 112.01}, "competitiveness": 0.0, "energy_per_atom": 0.6224314929286447, "@module": "rxn_ca.reactions.scored_reaction", "@class": "ScoredReaction"}, {"reactants": {"O2": 218.65, "Y2Cl3": 206.19}, "products": {"Y3ClO4": 132.6, "Cl2O7": 261.35}, "competitiveness": 0.0007970677520055633, "energy_per_atom": -0.5843074016245906, "@module": "rxn_ca.reactions.scored_reaction", "@class": "ScoredReaction"}, {"reactants": {"Y3ClO4": 132.6, "Cl2O7": 261.35}, "products": {"O2": 218.65, "Y2Cl3": 206.19}, "competitiveness": 0.0, "energy_per_atom": 0.5843074016245907, "@module": "rxn_ca.reactions.scored_reaction", "@class": "ScoredReaction"}, {"reactants": {"Cl2O7": 149.35, "Y2O3": 51.1}, "products": {"O2": 121.1, "Y2Cl3": 91.64}, "competitiveness": 0.0, "energy_per_atom": 0.505755694698931, "@module": "rxn_ca.reactions.scored_reaction", "@class": "ScoredReaction"}, {"reactants": {"O2": 121.1, "Y2Cl3": 91.64}, "products": {"Cl2O7": 149.35, "Y2O3": 51.1}, "competitiveness": 0.0007970677520055633, "energy_per_atom": -0.5057556946989312, "@module": "rxn_ca.reactions.scored_reaction", "@class": "ScoredReaction"}, {"reactants": {"Cl2O7": 149.35, "Y2O3": 229.95}, "products": {"O2": 107.64, "Y3ClO4": 265.2}, "competitiveness": 0.20782630152272602, "energy_per_atom": 0.013118311609275382, "@module": "rxn_ca.reactions.scored_reaction", "@class": "ScoredReaction"}, {"reactants": {"O2": 107.64, "Y3ClO4": 265.2}, "products": {"Cl2O7": 149.35, "Y2O3": 229.95}, "competitiveness": 2.025277655200588e-05, "energy_per_atom": -0.013118311609275384, "@module": "rxn_ca.reactions.scored_reaction", "@class": "ScoredReaction"}, {"reactants": {"Li2O": 12.64, "Cl2O7": 74.67}, "products": {"LiCl": 32.86, "O2": 53.82}, "competitiveness": 12.66363938176274, "energy_per_atom": -0.1428815348638567, "@module": "rxn_ca.reactions.scored_reaction", "@class": "ScoredReaction"}, {"reactants": {"O2": 107.64, "LiCl": 65.71}, "products": {"Cl2O7": 149.35, "Li2O": 25.28}, "competitiveness": 0.0, "energy_per_atom": 0.14288153486385713, "@module": "rxn_ca.reactions.scored_reaction", "@class": "ScoredReaction"}, {"reactants": {"O2": 121.1, "LiCl": 65.71}, "products": {"Li2O2": 31.55, "Cl2O7": 149.35}, "competitiveness": 9.803423038749008e-17, "energy_per_atom": 0.11976796583126188, "@module": "rxn_ca.reactions.scored_reaction", "@class": "ScoredReaction"}, {"reactants": {"Li2O2": 15.78, "Cl2O7": 74.67}, "products": {"LiCl": 32.86, "O2": 60.55}, "competitiveness": 12.663583431240744, "energy_per_atom": -0.11976796583126234, "@module": "rxn_ca.reactions.scored_reaction", "@class": "ScoredReaction"}, {"reactants": {"O2": 26.91, "LiCl": 18.78}, "products": {"Li": 11.49, "Cl2O7": 42.67}, "competitiveness": 0.0, "energy_per_atom": 0.6791397060953948, "@module": "rxn_ca.reactions.scored_reaction", "@class": "ScoredReaction"}, {"reactants": {"Li": 11.49, "Cl2O7": 42.67}, "products": {"O2": 26.91, "LiCl": 18.78}, "competitiveness": 12.663639527748886, "energy_per_atom": -0.679139706095395, "@module": "rxn_ca.reactions.scored_reaction", "@class": "ScoredReaction"}, {"reactants": {"MnCO3": 53.63, "O2": 13.46}, "products": {"MnO2": 51.62, "CO2": 41.53}, "competitiveness": 0.002916197216968579, "energy_per_atom": -0.12581772435641125, "@module": "rxn_ca.reactions.scored_reaction", "@class": "ScoredReaction"}, {"reactants": {"CO2": 41.53, "MnO2": 51.62}, "products": {"O2": 13.46, "MnCO3": 53.63}, "competitiveness": 1.3880076916544572e-18, "energy_per_atom": 0.12581772435641167, "@module": "rxn_ca.reactions.scored_reaction", "@class": "ScoredReaction"}, {"reactants": {"Mn5C2": 12.89, "O2": 37.68}, "products": {"MnO2": 51.62, "CO2": 16.61}, "competitiveness": 0.00012662151164366325, "energy_per_atom": -1.5590883249683851, "@module": "rxn_ca.reactions.scored_reaction", "@class": "ScoredReaction"}, {"reactants": {"CO2": 41.53, "MnO2": 129.05}, "products": {"O2": 94.19, "Mn5C2": 32.22}, "competitiveness": 0.0, "energy_per_atom": 1.5590883249683842, "@module": "rxn_ca.reactions.scored_reaction", "@class": "ScoredReaction"}, {"reactants": {"Mn3C": 12.24, "O2": 35.88}, "products": {"MnO2": 51.62, "CO2": 13.84}, "competitiveness": 0.00012737242926247566, "energy_per_atom": -1.5653309255433039, "@module": "rxn_ca.reactions.scored_reaction", "@class": "ScoredReaction"}, {"reactants": {"CO2": 41.53, "MnO2": 154.86}, "products": {"O2": 107.64, "Mn3C": 36.73}, "competitiveness": 0.0, "energy_per_atom": 1.5653309255433034, "@module": "rxn_ca.reactions.scored_reaction", "@class": "ScoredReaction"}, {"reactants": {"CO2": 41.53, "MnO2": 197.88}, "products": {"O2": 130.07, "Mn23C6": 47.13}, "competitiveness": 0.0, "energy_per_atom": 1.5668284617623423, "@module": "rxn_ca.reactions.scored_reaction", "@class": "ScoredReaction"}, {"reactants": {"Mn23C6": 12.29, "O2": 33.93}, "products": {"MnO2": 51.62, "CO2": 10.83}, "competitiveness": 0.00013386240543706405, "energy_per_atom": -1.5668284617623434, "@module": "rxn_ca.reactions.scored_reaction", "@class": "ScoredReaction"}, {"reactants": {"CO2": 41.53, "MnO2": 120.45}, "products": {"O2": 89.7, "Mn7C3": 29.62}, "competitiveness": 0.0, "energy_per_atom": 1.5560744234860362, "@module": "rxn_ca.reactions.scored_reaction", "@class": "ScoredReaction"}, {"re
[truncated: 89,683,583 more chars]
