# Supplementary material for: A Cellular Automaton Simulation for Predicting Phase Evolution in Solid-State Reactions
Source: Chem Mater. 2024 Dec 18;37(1):210–23. doi: 10.1021/acs.chemmater.4c02301 (PMC11736680; doi:10.1021/acs.chemmater.4c02301)
Supplement: Supplementary file 3 — cm4c02301_si_003.zip [file cm4c02301_si_003.zip › recipe_Ca3N2_ZrCl4.json]

{"@module": "rxn_ca.core.recipe", "@class": "ReactionRecipe", "@version": null, "heating_schedule": {"@module": "rxn_ca.core.heating", "@class": "HeatingSchedule", "@version": null, "steps": [{"@module": "rxn_ca.core.heating", "@class": "HeatingStep", "@version": null, "duration": 60, "temperature": 300}, {"@module": "rxn_ca.core.heating", "@class": "HeatingStep", "@version": null, "duration": 60, "temperature": 350}, {"@module": "rxn_ca.core.heating", "@class": "HeatingStep", "@version": null, "duration": 60, "temperature": 400}, {"@module": "rxn_ca.core.heating", "@class": "HeatingStep", "@version": null, "duration": 60, "temperature": 450}, {"@module": "rxn_ca.core.heating", "@class": "HeatingStep", "@version": null, "duration": 60, "temperature": 500}, {"@module": "rxn_ca.core.heating", "@class": "HeatingStep", "@version": null, "duration": 60, "temperature": 550}, {"@module": "rxn_ca.core.heating", "@class": "HeatingStep", "@version": null, "duration": 60, "temperature": 600}, {"@module": "rxn_ca.core.heating", "@class": "HeatingStep", "@version": null, "duration": 60, "temperature": 650}, {"@module": "rxn_ca.core.heating", "@class": "HeatingStep", "@version": null, "duration": 60, "temperature": 700}, {"@module": "rxn_ca.core.heating", "@class": "HeatingStep", "@version": null, "duration": 60, "temperature": 750}, {"@module": "rxn_ca.core.heating", "@class": "HeatingStep", "@version": null, "duration": 60, "temperature": 800}, {"@module": "rxn_ca.core.heating", "@class": "HeatingStep", "@version": null, "duration": 60, "temperature": 850}, {"@module": "rxn_ca.core.heating", "@class": "HeatingStep", "@version": null, "duration": 60, "temperature": 900}, {"@module": "rxn_ca.core.heating", "@class": "HeatingStep", "@version": null, "duration": 60, "temperature": 950}, {"@module": "rxn_ca.core.heating", "@class": "HeatingStep", "@version": null, "duration": 60, "temperature": 1000}, {"@module": "rxn_ca.core.heating", "@class": "HeatingStep", "@version": null, "duration": 60, "temperature": 1050}, {"@module": "rxn_ca.core.heating", "@class": "HeatingStep", "@version": null, "duration": 60, "temperature": 1100}, {"@module": "rxn_ca.core.heating", "@class": "HeatingStep", "@version": null, "duration": 60, "temperature": 1150}, {"@module": "rxn_ca.core.heating", "@class": "HeatingStep", "@version": null, "duration": 60, "temperature": 1200}, {"@module": "rxn_ca.core.heating", "@class": "HeatingStep", "@version": null, "duration": 60, "temperature": 1250}, {"@module": "rxn_ca.core.heating", "@class": "HeatingStep", "@version": null, "duration": 60, "temperature": 1300}, {"@module": "rxn_ca.core.heating", "@class": "HeatingStep", "@version": null, "duration": 60, "temperature": 1350}, {"@module": "rxn_ca.core.heating", "@class": "HeatingStep", "@version": null, "duration": 60, "temperature": 1400}, {"@module": "rxn_ca.core.heating", "@class": "HeatingStep", "@version": null, "duration": 50, "temperature": 1400}]}, "reactant_amounts": {"Ca3N2": 1.2, "ZrCl4": 1}, "simulation_size": 10, "num_realizations": 6, "exclude_phases": [], "exclude_theoretical": true, "exclude_pure_elements": false, "score_type": "TAMMAN_HUTTIG_SOFTPLUS_GIBBS_ERF", "additional_gas_phases": [], "exact_phase_set": null, "atmospheric_phases": ["N2"], "packing_fraction": 0.95, "name": null}
