# Supplementary material for: A Cellular Automaton Simulation for Predicting Phase Evolution in Solid-State Reactions
Source: Chem Mater. 2024 Dec 18;37(1):210–23. doi: 10.1021/acs.chemmater.4c02301 (PMC11736680; doi:10.1021/acs.chemmater.4c02301)
Supplement: Supplementary file 3 — cm4c02301_si_003.zip [file cm4c02301_si_003.zip › recipe_BaCO3_TiO2_o2.json]

{"@module": "rxn_ca.core.recipe", "@class": "ReactionRecipe", "@version": null, "heating_schedule": {"@module": "rxn_ca.core.heating", "@class": "HeatingSchedule", "@version": null, "steps": [{"@module": "rxn_ca.core.heating", "@class": "HeatingStep", "@version": null, "duration": 3, "temperature": 500}, {"@module": "rxn_ca.core.heating", "@class": "HeatingStep", "@version": null, "duration": 3, "temperature": 525}, {"@module": "rxn_ca.core.heating", "@class": "HeatingStep", "@version": null, "duration": 3, "temperature": 550}, {"@module": "rxn_ca.core.heating", "@class": "HeatingStep", "@version": null, "duration": 3, "temperature": 575}, {"@module": "rxn_ca.core.heating", "@class": "HeatingStep", "@version": null, "duration": 3, "temperature": 600}, {"@module": "rxn_ca.core.heating", "@class": "HeatingStep", "@version": null, "duration": 3, "temperature": 625}, {"@module": "rxn_ca.core.heating", "@class": "HeatingStep", "@version": null, "duration": 3, "temperature": 650}, {"@module": "rxn_ca.core.heating", "@class": "HeatingStep", "@version": null, "duration": 3, "temperature": 675}, {"@module": "rxn_ca.core.heating", "@class": "HeatingStep", "@version": null, "duration": 3, "temperature": 700}, {"@module": "rxn_ca.core.heating", "@class": "HeatingStep", "@version": null, "duration": 3, "temperature": 725}, {"@module": "rxn_ca.core.heating", "@class": "HeatingStep", "@version": null, "duration": 3, "temperature": 750}, {"@module": "rxn_ca.core.heating", "@class": "HeatingStep", "@version": null, "duration": 3, "temperature": 775}, {"@module": "rxn_ca.core.heating", "@class": "HeatingStep", "@version": null, "duration": 3, "temperature": 800}, {"@module": "rxn_ca.core.heating", "@class": "HeatingStep", "@version": null, "duration": 3, "temperature": 825}, {"@module": "rxn_ca.core.heating", "@class": "HeatingStep", "@version": null, "duration": 3, "temperature": 850}, {"@module": "rxn_ca.core.heating", "@class": "HeatingStep", "@version": null, "duration": 3, "temperature": 875}, {"@module": "rxn_ca.core.heating", "@class": "HeatingStep", "@version": null, "duration": 3, "temperature": 900}, {"@module": "rxn_ca.core.heating", "@class": "HeatingStep", "@version": null, "duration": 3, "temperature": 925}, {"@module": "rxn_ca.core.heating", "@class": "HeatingStep", "@version": null, "duration": 3, "temperature": 950}, {"@module": "rxn_ca.core.heating", "@class": "HeatingStep", "@version": null, "duration": 3, "temperature": 975}, {"@module": "rxn_ca.core.heating", "@class": "HeatingStep", "@version": null, "duration": 3, "temperature": 1000}, {"@module": "rxn_ca.core.heating", "@class": "HeatingStep", "@version": null, "duration": 3, "temperature": 1025}, {"@module": "rxn_ca.core.heating", "@class": "HeatingStep", "@version": null, "duration": 3, "temperature": 1050}, {"@module": "rxn_ca.core.heating", "@class": "HeatingStep", "@version": null, "duration": 3, "temperature": 1075}, {"@module": "rxn_ca.core.heating", "@class": "HeatingStep", "@version": null, "duration": 3, "temperature": 1100}, {"@module": "rxn_ca.core.heating", "@class": "HeatingStep", "@version": null, "duration": 3, "temperature": 1125}, {"@module": "rxn_ca.core.heating", "@class": "HeatingStep", "@version": null, "duration": 3, "temperature": 1150}, {"@module": "rxn_ca.core.heating", "@class": "HeatingStep", "@version": null, "duration": 3, "temperature": 1175}, {"@module": "rxn_ca.core.heating", "@class": "HeatingStep", "@version": null, "duration": 3, "temperature": 1200}, {"@module": "rxn_ca.core.heating", "@class": "HeatingStep", "@version": null, "duration": 3, "temperature": 1225}, {"@module": "rxn_ca.core.heating", "@class": "HeatingStep", "@version": null, "duration": 3, "temperature": 1250}, {"@module": "rxn_ca.core.heating", "@class": "HeatingStep", "@version": null, "duration": 3, "temperature": 1275}, {"@module": "rxn_ca.core.heating", "@class": "HeatingStep", "@version": null, "duration": 3, "temperature": 1300}, {"@module": "rxn_ca.core.heating", "@class": "HeatingStep", "@version": null, "duration": 200, "temperature": 1300}]}, "reactant_amounts": {"BaCO3": 1, "TiO2": 1}, "simulation_size": 12, "num_realizations": 3, "exclude_phases": [], "exclude_theoretical": true, "exclude_pure_elements": false, "score_type": "TAMMAN_HUTTIG_SOFTPLUS_GIBBS_ERF", "additional_gas_phases": [], "exact_phase_set": null, "atmospheric_phases": ["O2"], "packing_fraction": 1.0, "name": null}
