# Supplementary material for: A Cellular Automaton Simulation for Predicting Phase Evolution in Solid-State Reactions
Source: Chem Mater. 2024 Dec 18;37(1):210–23. doi: 10.1021/acs.chemmater.4c02301 (PMC11736680; doi:10.1021/acs.chemmater.4c02301)
Supplement: Supplementary file 3 — cm4c02301_si_003.zip [file cm4c02301_si_003.zip › ca_zr_n_cl_rxns.json]

{"@module": "rxn_ca.reactions.reaction_library", "@class": "ReactionLibrary", "phases": {"@module": "rxn_ca.phases.solid_phase_set", "@class": "SolidPhaseSet", "phases": ["CaN2", "Ca2N", "Cl2", "ZrCl", "Ca", "Ca3N2", "Zr3N2", "CaCl2", "Ca4ZrN4", "ZrCl4", "N2", "ZrCl2", "ZrNCl", "Zr", "Zr3N4", "Zr2N", "Zr6NCl15", "ZrN", "ZrCl3", "CaN6", "CaZrN2", "Ca2NCl"], "volumes": {"Cl2": 70.35400635593795, "CaCl2": 87.54970826073873, "Zr3N2": 73.5203110244633, "ZrCl3": 128.05056972549028, "Ca3N2": 94.44900064275961, "CaN2": 39.15444664286524, "CaZrN2": 54.123469850076646, "Ca": 41.76118103229138, "N2": 50.20253368680236, "Zr2N": 49.09554798015192, "ZrN": 24.614765837074486, "ZrCl": 50.90923825495464, "ZrCl4": 157.4844582501777, "Ca4ZrN4": 155.5641488311919, "ZrCl2": 69.81975716933798, "Ca2N": 72.33292337664713, "ZrNCl": 55.63505588520185, "Zr6NCl15": 630.9016141495583, "Zr3N4": 89.11843533211446, "Ca2NCl": 77.43321319650404, "CaN6": 96.13831895445, "Zr": 23.499666692032353}, "gas_phases": ["H2", "O2", "H2O", "CO", "CO2", "N2", "Cl2", "H5NO"], "densities": {"Cl2": 1.0078459447109434, "CaCl2": 1.2676684160896317, "Zr3N2": 4.103429321723307, "ZrCl3": 1.5430075822666827, "Ca3N2": 1.5696026320143444, "CaN2": 1.7390464133250032, "CaZrN2": 2.943554809795226, "Ca": 0.9596950806781571, "N2": 0.5580076928938824, "Zr2N": 4.0014768768732685, "ZrN": 4.275104654520121, "ZrCl": 2.4882910124405844, "ZrCl4": 1.4797396682141302, "Ca4ZrN4": 1.977080209745159, "ZrCl2": 2.3221220836786434, "Ca2N": 1.3017958573260247, "ZrNCl": 2.5286880324212975, "Zr6NCl15": 1.7326722193816808, "Zr3N4": 3.6995577713109906, "Ca2NCl": 1.6739031566605826, "CaN6": 1.2910377604876446, "Zr": 3.8819273990354013}, "melting_points": {"CaN2": 1689, "Zr2N": 2618, "Ca2N": 1737, "Cl2": 187, "ZrCl": 1119, "Ca": 1073, "Ca3N2": 1803, "Zr6NCl15": 712, "Zr3N2": 3157, "CaCl2": 1113, "Ca4ZrN4": 2702, "ZrN": 3252, "ZrCl3": 1021, "ZrCl4": 886, "N2": 92, "CaN6": 1240, "CaZrN2": 2900, "ZrCl2": 1003, "Ca2NCl": 1091, "ZrNCl": 2252, "Zr": 2142, "Zr3N4": 3226}, "experimentally_observed": {"Ca4ZrN4": false, "ZrCl": true, "ZrCl2": true, "ZrCl4": true, "ZrN": true, "CaN6": true, "Zr": true, "Ca": true, "CaN2": true, "CaZrN2": false, "N2": true, "Zr2N": false, "Ca3N2": true, "CaCl2": true, "Cl2": true, "Zr3N2": false, "ZrCl3": true, "Ca2N": true, "Ca2NCl": true, "Zr3N4": true, "Zr6NCl15": false, "ZrNCl": true}, "phase_metadata": null}, "lib": {"300": {"reactions": [{"reactants": {"ZrN": 24.61, "Cl2": 35.18}, "products": {"ZrNCl": 55.64}, "competitiveness": 4.9749409703938284e-05, "energy_per_atom": -1.174089328682519, "@module": "rxn_ca.reactions.scored_reaction", "@class": "ScoredReaction"}, {"reactants": {"ZrNCl": 55.64}, "products": {"ZrN": 24.61, "Cl2": 35.18}, "competitiveness": 0.0, "energy_per_atom": 1.1740893286825198, "@module": "rxn_ca.reactions.scored_reaction", "@class": "ScoredReaction"}, {"reactants": {"Ca2NCl": 154.87}, "products": {"CaCl2": 87.55, "Ca3N2": 94.45}, "competitiveness": 0.0, "energy_per_atom": 0.21836890046430654, "@module": "rxn_ca.reactions.scored_reaction", "@class": "ScoredReaction"}, {"reactants": {"Ca3N2": 47.22, "CaCl2": 43.77}, "products": {"Ca2NCl": 77.43}, "competitiveness": 0.0005951407180496973, "energy_per_atom": -0.21836890046430618, "@module": "rxn_ca.reactions.scored_reaction", "@class": "ScoredReaction"}, {"reactants": {"ZrCl3": 128.05, "Cl2": 35.18}, "products": {"ZrCl4": 157.48}, "competitiveness": 0.000836065199652825, "energy_per_atom": -0.4603424630152753, "@module": "rxn_ca.reactions.scored_reaction", "@class": "ScoredReaction"}, {"reactants": {"ZrCl4": 157.48}, "products": {"ZrCl3": 128.05, "Cl2": 35.18}, "competitiveness": 0.0, "energy_per_atom": 0.46034246301527554, "@module": "rxn_ca.reactions.scored_reaction", "@class": "ScoredReaction"}, {"reactants": {"Zr6NCl15": 126.18}, "products": {"ZrCl3": 128.05, "ZrN": 4.92}, "competitiveness": 4.044979556971444e-10, "energy_per_atom": 0.07581596096475443, "@module": "rxn_ca.reactions.scored_reaction", "@class": "ScoredReaction"}, {"reactants": {"ZrCl3": 128.05, "ZrN": 4.92}, "products": {"Zr6NCl15": 126.18}, "competitiveness": 0.0008263070803748519, "energy_per_atom": -0.07581596096475453, "@module": "rxn_ca.reactions.scored_reaction", "@class": "ScoredReaction"}, {"reactants": {"Ca2NCl": 77.43, "CaZrN2": 54.12}, "products": {"Ca3N2": 94.45, "ZrNCl": 55.64}, "competitiveness": 0.0, "energy_per_atom": 0.5815572237618113, "@module": "rxn_ca.reactions.scored_reaction", "@class": "ScoredReaction"}, {"reactants": {"Ca3N2": 94.45, "ZrNCl": 55.64}, "products": {"Ca2NCl": 77.43, "CaZrN2": 54.12}, "competitiveness": 0.00014045557470393567, "energy_per_atom": -0.5815572237618112, "@module": "rxn_ca.reactions.scored_reaction", "@class": "ScoredReaction"}, {"reactants": {"ZrCl3": 42.68, "Ca3N2": 62.97}, "products": {"Ca2NCl": 77.43, "ZrN": 8.2}, "competitiveness": 0.000836065199652825, "energy_per_atom": -0.7086269564310322, "@module": "rxn_ca.reactions.scored_reaction", "@class": "ScoredReaction"}, {"reactants": {"ZrN": 24.61, "Ca2NCl": 232.3}, "products": {"Ca3N2": 188.9, "ZrCl3": 128.05}, "competitiveness": 0.0, "energy_per_atom": 0.7086269564310324, "@module": "rxn_ca.reactions.scored_reaction", "@class": "ScoredReaction"}, {"reactants": {"ZrN": 29.54, "ZrCl4": 157.48}, "products": {"ZrNCl": 55.64, "Zr6NCl15": 126.18}, "competitiveness": 0.0014443599816581364, "energy_per_atom": -0.05885377070010406, "@module": "rxn_ca.reactions.scored_reaction", "@class": "ScoredReaction"}, {"reactants": {"ZrNCl": 55.64, "Zr6NCl15": 126.18}, "products": {"ZrN": 29.54, "ZrCl4": 157.48}, "competitiveness": 2.716436549034871e-08, "energy_per_atom": 0.0588537707001041, "@module": "rxn_ca.reactions.scored_reaction", "@class": "ScoredReaction"}, {"reactants": {"Ca2NCl": 38.72, "Zr6NCl15": 63.09}, "products": {"CaCl2": 87.55, "ZrN": 14.77}, "competitiveness": 0.004973599646798697, "energy_per_atom": -0.5760299614842609, "@module": "rxn_ca.reactions.scored_reaction", "@class": "ScoredReaction"}, {"reactants": {"CaCl2": 87.55, "ZrN": 14.77}, "products": {"Ca2NCl": 38.72, "Zr6NCl15": 63.09}, "competitiveness": 0.0, "energy_per_atom": 0.5760299614842608, "@module": "rxn_ca.reactions.scored_reaction", "@class": "ScoredReaction"}, {"reactants": {"CaCl2": 87.55, "ZrN": 19.69}, "products": {"Ca3N2": 31.48, "Zr6NCl15": 84.12}, "competitiveness": 0.0, "energy_per_atom": 0.8425477936981732, "@module": "rxn_ca.reactions.scored_reaction", "@class": "ScoredReaction"}, {"reactants": {"Ca3N2": 31.48, "Zr6NCl15": 84.12}, "products": {"CaCl2": 87.55, "ZrN": 19.69}, "competitiveness": 0.004973599646798697, "energy_per_atom": -0.8425477936981736, "@module": "rxn_ca.reactions.scored_reaction", "@class": "ScoredReaction"}, {"reactants": {"Ca3N2": 62.97, "Zr6NCl15": 42.06}, "products": {"Ca2NCl": 77.43, "ZrN": 9.85}, "competitiveness": 0.004973599646798697, "energy_per_atom": -0.663513973358656, "@module": "rxn_ca.reactions.scored_reaction", "@class": "ScoredReaction"}, {"reactants": {"ZrN": 24.61, "Ca2NCl": 193.58}, "products": {"Ca3N2": 157.42, "Zr6NCl15": 105.15}, "competitiveness": 0.0, "energy_per_atom": 0.6635139733586617, "@module": "rxn_ca.reactions.scored_reaction", "@class": "ScoredReaction"}, {"reactants": {"N2": 50.2, "ZrCl3": 256.1}, "products": {"ZrN": 49.23, "Cl2": 211.06}, "competitiveness": 0.0, "energy_per_atom": 1.1855458720116094, "@module": "rxn_ca.reactions.scored_reaction", "@class": "ScoredReaction"}, {"reactants": {"ZrN": 49.23, "Cl2": 211.06}, "products": {"N2": 50.2, "ZrCl3": 256.1}, "competitiveness": 4.9749409703938284e-05, "energy_per_atom": -1.1855458720116092, "@module": "rxn_ca.reactions.scored_reaction", "@class": "ScoredReaction"}, {"reactants": {"ZrN": 24.61, "Cl2": 140.71}, "products": {"ZrCl4": 157.48, "N2": 25.1}, "competitiveness": 4.9749409703938284e-05, "energy_per_atom": -1.4087791606245637, "@module": "rxn_ca.reactions.scored_reaction", "@class": "ScoredReaction"}, {"reactants": {"ZrCl4": 157.48, "N2": 25.1}, "products": {"Cl2": 140.71, "ZrN": 24.61}, "competitiveness": 0.0, "energy_per_atom": 1.4087791606245628, "@module": "rxn_ca.reactions.scored_reaction", "@class": "ScoredReaction"}, {"reactants": {"N2": 20.92, "Zr6NCl15": 105.15}, "products": {"ZrN": 24.61, "Cl2": 87.94}, "competitiveness": 0.0, "energy_per_atom": 1.2049072676424857, "@module": "rxn_ca.reactions.scored_reaction", "@class": "ScoredReaction"}, {"reactants": {"ZrN": 24.61, "Cl2": 87.94}, "products": {"N2": 20.92, "Zr6NCl15": 105.15}, "competitiveness": 4.9749409703938284e-05, "energy_per_atom": -1.2049072676424835, "@module": "rxn_ca.reactions.scored_reaction", "@class": "ScoredReaction"}, {"reactants": {"Cl2": 140.71, "ZrNCl": 111.27}, "products": {"N2": 50.2, "ZrCl3": 256.1}, "competitiveness": 8.827662061232366e-05, "energy_per_atom": -0.5985012076703505, "@module": "rxn_ca.reactions.scored_reaction", "@class": "ScoredReaction"}, {"reactants": {"N2": 50.2, "ZrCl3": 256.1}, "products": {"Cl2": 140.71, "ZrNCl": 111.27}, "competitiveness": 0.0, "energy_per_atom": 0.5985012076703505, "@module": "rxn_ca.reactions.scored_reaction", "@class": "ScoredReaction"}, {"reactants": {"N2": 50.2, "ZrCl3": 1536.61}, "products": {"Cl2": 211.06, "Zr6NCl15": 1261.8}, "competitiveness": 6.033422425825566e-19, "energy_per_atom": 0.13125201282443874, "@module": "rxn_ca.reactions.scored_reaction", "@class": "ScoredReaction"}, {"reactants": {"Cl2": 211.06, "Zr6NCl15": 1261.8}, "products": {"N2": 50.2, "ZrCl3": 1536.61}, "competitiveness": 0.0049735983052707055, "energy_per_atom": -0.13125201282443877, "@module": "rxn_ca.reactions.scored_reaction", "@class": "ScoredReaction"}, {"reactants": {"ZrNCl": 55.64, "Cl2": 105.53}, "products": {"N2": 25.1, "ZrCl4": 157.48}, "competitiveness": 8.827662061232366e-05, "energy_per_atom": -0.9391434291515555, "@module": "rxn_ca.reactions.scored_reaction", "@class": "ScoredReaction"}, {"reactants": {"N2": 25.1, "ZrCl4": 157.48}, "products": {"ZrNCl": 55.64, "Cl2": 105.53}, "competitiveness": 0.0, "energy_per_atom": 0.9391434291515554, "@module": "rxn_ca.reactions.scored_reaction", "@class": "ScoredReaction"}, {"reactants": {"Cl2": 52.77, "Zr6NCl15": 105.15}, "products": {"ZrCl4": 157.48, "N2": 4.18}, "competitiveness": 0.004973599646798697, "energy_per_atom": -0.5653440732748265, "@module": "rxn_ca.reactions.scored_reaction", "@class": "ScoredReaction"}, {"reactants": {"ZrCl4": 157.48, "N2": 4.18}, "products": {"Zr6NCl15": 105.15, "Cl2": 52.77}, "competitiveness": 0.0, "energy_per_atom": 0.5653440732748305, "@module": "rxn_ca.reactions.scored_reaction", "@class": "ScoredReaction"}, {"reactants": {"ZrCl3": 192.08, "N2": 12.55}, "products": {"ZrCl4": 157.48, "ZrNCl": 27.82}, "competitiveness": 0.000836065199652815, "energy_per_atom": -0.1841183166226132, "@module": "rxn_ca.reactions.scored_reaction", "@class": "ScoredReaction"}, {"reactants": {"ZrCl4": 629.94, "ZrNCl": 111.27}, "products": {"N2": 50.2, "ZrCl3": 768.3}, "competitiveness": 0.0, "energy_per_atom": 0.1841183166226134, "@module": "rxn_ca.reactions.scored_reaction", "@class": "ScoredReaction"}, {"reactants": {"ZrCl3": 1152.46, "N2": 25.1}, "products": {"Zr6NCl15": 630.9, "ZrCl4": 472.45}, "competitiveness": 0.0008359669555555576, "energy_per_atom": -0.10430801770674009, "@module": "rxn_ca.reactions.scored_reaction", "@class": "ScoredReaction"}, {"reactants": {"ZrCl4": 944.91, "Zr6NCl15": 1261.8}, "products": {"N2": 50.2, "ZrCl3": 2304.91}, "competitiveness": 7.392978850339483e-14, "energy_per_atom": 0.10430801770673881, "@module": "rxn_ca.reactions.scored_reaction", "@class": "ScoredReaction"}, {"reactants": {"Zr6NCl15": 630.9, "N2": 12.55}, "products": {"ZrCl3": 576.23, "ZrNCl": 83.45}, "competitiveness": 2.8831306700695123e-05, "energy_per_atom": 0.02099804467788521, "@module": "rxn_ca.reactions.scored_reaction", "@class": "ScoredReaction"}, {"reactants": {"ZrCl3": 576.23, "ZrNCl": 83.45}, "products": {"Zr6NCl15": 630.9, "N2": 12.55}, "competitiveness": 0.00027418965351681937, "energy_per_atom": -0.020998044677885207, "@module": "rxn_ca.reactions.scored_reaction", "@class": "ScoredReaction"}, {"reactants": {"Zr6NCl15": 210.3, "N2": 16.73}, "products": {"ZrNCl": 55.64, "ZrCl4": 157.48}, "competitiveness": 0.004973599337938213, "energy_per_atom": -0.13681765528436013, "@module": "rxn_ca.reactions.scored_reaction", "@class": "ScoredReaction"}, {"reactants": {"ZrNCl": 166.91, "ZrCl4": 472.45}, "products": {"N2": 50.2, "Zr6NCl15": 630.9}, "competitiveness": 1.7366193342670303e-19, "energy_per_atom": 0.13681765528435286, "@module": "rxn_ca.reactions.scored_reaction", "@class": "ScoredReaction"}, {"reactants": {"ZrCl3": 128.05, "ZrNCl": 9.27}, "products": {"ZrCl4": 26.25, "Zr6NCl15": 105.15}, "competitiveness": 0.0007754757894528609, "energy_per_atom": -0.05944880146043223, "@module": "rxn_ca.reactions.scored_reaction", "@class": "ScoredReaction"}, {"reactants": {"ZrCl4": 26.25, "Zr6NCl15": 105.15}, "products": {"ZrCl3": 128.05, "ZrNCl": 9.27}, "competitiveness": 2.3708176087611585e-08, "energy_per_atom": 0.05944880146043223, "@module": "rxn_ca.reactions.scored_reaction", "@class": "ScoredReaction"}, {"reactants": {"CaCl2": 29.18, "Zr6NCl15": 105.15}, "products": {"ZrCl3": 128.05, "Ca2NCl": 12.91}, "competitiveness": 0.0, "energy_per_atom": 0.2243695532962435, "@module": "rxn_ca.reactions.scored_reaction", "@class": "ScoredReaction"}, {"reactants": {"ZrCl3": 128.05, "Ca2NCl": 12.91}, "products": {"CaCl2": 29.18, "Zr6NCl15": 105.15}, "competitiveness": 0.000836065199652825, "energy_per_atom": -0.22436955329624347, "@module": "rxn_ca.reactions.scored_reaction", "@class": "ScoredReaction"}, {"reactants": {"CaCl2": 262.65, "Zr6NCl15": 1261.8}, "products": {"Ca3N2": 94.45, "ZrCl3": 1536.61}, "competitiveness": 0.0, "energy_per_atom": 0.2632582211918223, "@module": "rxn_ca.reactions.scored_reaction", "@class": "ScoredReaction"}, {"reactants": {"ZrCl3": 768.3, "Ca3N2": 47.22}, "products": {"Zr6NCl15": 630.9, "CaCl2": 131.32}, "competitiveness": 0.000836065199652825, "energy_per_atom": -0.2632582211918232, "@module": "rxn_ca.reactions.scored_reaction", "@class": "ScoredReaction"}, {"reactants": {"Ca2NCl": 116.15, "Zr6NCl15": 315.45}, "products": {"Ca3N2": 94.45, "ZrCl3": 384.15}, "competitiveness": 0.0, "energy_per_atom": 0.28928015815234026, "@module": "rxn_ca.reactions.scored_reaction", "@class": "ScoredReaction"}, {"reactants": {"Ca3N2": 94.45, "ZrCl3": 384.15}, "products": {"Ca2NCl": 116.15, "Zr6NCl15": 315.45}, "competitiveness": 0.000836065199652825, "energy_per_atom": -0.2892801581523403, "@module": "rxn_ca.reactions.scored_reaction", "@class": "ScoredReaction"}, {"reactants": {"CaCl2": 87.55, "ZrNCl": 111.27}, "products": {"ZrCl4": 157.48, "CaZrN2": 54.12}, "competitiveness": 0.0, "energy_per_atom": 0.41639091214344254, "@module": "rxn_ca.reactions.scored_reaction", "@class": "ScoredReaction"}, {"reactants": {"ZrCl4": 78.74, "CaZrN2": 27.06}, "products": {"ZrNCl": 55.64, "CaCl2": 43.77}, "competitiveness": 0.0015642076373378793, "energy_per_atom": -0.4163909121434424, "@module": "rxn_ca.reactions.scored_reaction", "@class": "ScoredReaction"}, {"reactants": {"ZrCl4": 52.49, "CaZrN2": 36.08}, "products": {"ZrNCl": 55.64, "Ca2NCl": 25.81}, "competitiveness": 0.0015642076307243772, "energy_per_atom": -0.14635151877565222, "@module": "rxn_ca.reactions.scored_reaction", "@class": "ScoredReaction"}, {"reactants": {"ZrNCl": 55.64, "Ca2NCl": 25.81}, "products": {"ZrCl4": 52.49, "CaZrN2": 36.08}, "competitiveness": 0.0, "energy_per_atom": 0.1463515187756522, "@module": "rxn_ca.reactions.scored_reaction", "@class": "ScoredReaction"}, {"reactants": {"ZrCl4": 157.48, "CaZrN2": 162.37}, "products": {"Ca3N2": 94.45, "ZrNCl": 222.54}, "competitiveness": 0.0, "energy_per_atom": 0.1446020408934701, "@module": "rxn_ca.reactions.scored_reaction", "@class": "ScoredReaction"}, {"reactants": {"Ca3N2": 94.45, "ZrNCl": 222.54}, "products": {"ZrCl4": 157.48, "CaZrN2": 162.37}, "competitiveness": 0.00014045557371569745, "energy_per_atom": -0.1446020408934701, "@module": "rxn_ca.reactions.scored_reaction", "@class": "ScoredReaction"}, {"reactants": {"Ca2NCl": 38.72, "ZrCl4": 78.74}, "products": {"CaCl2": 87.55, "ZrNCl": 27.82}, "competitiveness": 0.0015642076373378793, "energy_per_atom": -0.5640386376284153, "@module": "rxn_ca.reactions.scored_reaction", "@class": "ScoredReaction"}, {"reactants": {"CaCl2": 87.55, "ZrNCl": 27.82}, "products": {"Ca2NCl": 38.72, "ZrCl4": 78.74}, "competitiveness": 0.0, "energy_per_atom": 0.5640386376284154, "@module": "rxn_ca.reactions.scored_reaction", "@class": "ScoredReaction"}, {"reactants": {"CaCl2": 87.55, "ZrNCl": 37.09}, "products": {"Ca3N2": 31.48, "ZrCl4": 104.99}, "competitiveness": 0.0, "energy_per_atom": 0.7949870465261905, "@module": "rxn_ca.reactions.scored_reaction", "@class": "ScoredReaction"}, {"reactants": {"Ca3N2": 31.48, "ZrCl4": 104.99}, "products": {"CaCl2": 87.55, "ZrNCl": 37.09}, "competitiveness": 0.0015642076373378793, "energy_per_atom": -0.7949870465261902, "@module": "rxn_ca.reactions.scored_reaction", "@class": "ScoredReaction"}, {"reactants": {"Ca3N2": 188.9, "ZrCl4": 157.48}, "products": {"ZrNCl": 55.64, "Ca2NCl": 232.3}, "competitiveness": 0.0015642076373378793, "energy_per_atom": -0.6484305369635422, "@module": "rxn_ca.reactions.scored_reaction", "@class": "ScoredReaction"}, {"reactants": {"ZrNCl": 55.64, "Ca2NCl": 232.3}, "products": {"Ca3N2": 188.9, "ZrCl4": 157.48}, "competitiveness": 0.0, "energy_per_atom": 0.6484305369635424, "@module": "rxn_ca.reactions.scored_reaction", "@class": "ScoredReaction"}, {"reactants": {"Ca2NCl": 77.43, "ZrCl4": 78.74}, "products": {"CaCl2": 131.32, "CaZrN2": 27.06}, "competitiveness": 0.0015642076373378793, "energy_per_atom": -0.5554438015500492, "@module": "rxn_ca.reactions.scored_reaction", "@class": "ScoredReaction"}, {"reactants": {"CaCl2": 131.32, "CaZrN2": 27.06}, "products": {"Ca2NCl": 77.43, "ZrCl4": 78.74}, "competitiveness": 0.0, "energy_per_atom": 0.5554438015500491, "@module": "rxn_ca.reactions.scored_reaction", "@class": "ScoredReaction"}, {"reactants": {"CaCl2": 175.1, "CaZrN2": 54.12}, "products": {"Ca3N2": 94.45, "ZrCl4": 157.48}, "competitiveness": 0.0, "energy_per_atom": 0.9275119024795464, "@module": "rxn_ca.reactions.scored_reaction", "@class": "ScoredReaction"}, {"reactants": {"ZrCl4": 157.48, "Ca3N2": 94.45}, "products": {"CaZrN2": 54.12, "CaCl2": 175.1}, "competitiveness": 0.0015642076373378793, "energy_per_atom": -0.9275119024795451, "@module": "rxn_ca.reactions.scored_reaction", "@class": "ScoredReaction"}, {"reactants": {"Ca2NCl": 103.24, "CaZrN2": 18.04}, "products": {"Ca3N2": 94.45, "ZrCl4": 52.49}, "competitiveness": 0.0, "energy_per_atom": 0.7171801446720021, "@module": "rxn_ca.reactions.scored_reaction", "@class": "ScoredReaction"}, {"reactants": {"ZrCl4": 39.37, "Ca3N2": 70.84}, "products": {"Ca2NCl": 77.43, "CaZrN2": 13.53}, "competitiveness": 0.0015642076373378793, "energy_per_atom": -0.7171801446720022, "@module": "rxn_ca.reactions.scored_reaction", "@class": "ScoredReaction"}, {"reactants": {"CaCl2": 87.55, "CaZrN2": 54.12}, "products": {"ZrNCl": 55.64, "Ca2NCl": 77.43}, "competitiveness": 0.0, "energy_per_atom": 0.3195145432046457, "@module": "rxn_ca.reactions.scored_reaction", "@class": "ScoredReaction"}, {"reactants": {"ZrNCl": 55.64, "Ca2NCl": 77.43}, "products": {"CaCl2": 87.55, "CaZrN2": 54.12}, "competitiveness": 0.0006421800038245122, "energy_per_atom": -0.3195145432046456, "@module": "rxn_ca.reactions.scored_reaction", "@class": "ScoredReaction"}, {"reactants": {"CaCl2": 87.55, "CaZrN2": 108.25}, "products": {"Ca3N2": 94.45, "ZrNCl": 111.27}, "competitiveness": 0.0, "energy_per_atom": 0.6436226906903234, "@module": "rxn_ca.reactions.scored_reaction", "@class": "ScoredReaction"}, {"reactants": {"Ca3N2": 47.22, "ZrNCl": 55.64}, "products": {"CaZrN2": 54.12, "CaCl2": 43.77}, "competitiveness": 0.00014045557470393567, "energy_per_atom": -0.6436226906903241, "@module": "rxn_ca.reactions.scored_reaction", "@class": "ScoredReaction"}, {"reactants": {"ZrNCl": 133.52, "Cl2": 126.64}, "products": {"N2": 50.2, "Zr6NCl15": 252.36}, "competitiveness": 8.827662061232366e-05, "energy_per_atom": -0.533999079823896, "@module": "rxn_ca.reactions.scored_reaction", "@class": "ScoredReaction"}, {"reactants": {"N2": 50.2, "Zr6NCl15": 252.36}, "products": {"ZrNCl": 133.52, "Cl2": 126.64}, "competitiveness": 0.0, "energy_per_atom": 0.5339990798238956, "@module": "rxn_ca.reactions.scored_reaction", "@class": "ScoredReaction"}, {"reactants": {"CaCl2": 87.55, "N2": 12.55}, "products": {"Cl2": 52.77, "Ca2NCl": 38.72}, "competitiveness": 0.0, "energy_per_atom": 1.5346710411308493, "@module": "rxn_ca.reactions.scored_reaction", "@class": "ScoredReaction"}, {"reactants": {"Cl2": 52.77, "Ca2NCl": 38.72}, "products": {"CaCl2": 87.55, "N2": 12.55}, "competitiveness": 0.0006421800038245122, "energy_per_atom": -1.5346710411308495, "@module": "rxn_ca.reactions.scored_reaction", "@class": "ScoredReaction"}, {"reactants": {"Ca3N2": 31.48, "Cl2": 70.35}, "products": {"CaCl2": 87.55, "N2": 16.73}, "competitiveness": 0.00014045557470393567, "energy_per_atom": -2.1918073218173366, "@module": "rxn_ca.reactions.scored_reaction", "@class": "ScoredReaction"}, {"reactants": {"CaCl2": 87.55, "N2": 16.73}, "products": {"Ca3N2": 31.48, "Cl2": 70.35}, "competitiveness": 0.0, "energy_per_atom": 2.1918073218173375, "@module": "rxn_ca.reactions.scored_reaction", "@class": "ScoredReaction"}, {"reactants": {"N2": 50.2, "Ca2NCl": 464.6}, "products": {"Ca3N2": 377.8, "Cl2": 211.06}, "competitiveness": 0.0, "energy_per_atom": 1.3142725613729735, "@module": "rxn_ca.reactions.scored_reaction", "@class": "ScoredReaction"}, {"reactants": {"Ca3N2": 62.97, "Cl2": 35.18}, "products": {"Ca2NCl": 77.43, "N2": 8.37}, "competitiveness": 0.00014045557470393567, "energy_per_atom": -1.3142725613729733, "@module": "rxn_ca.reactions.scored_reaction", "@class": "ScoredReaction"}, {"reactants": {"ZrN": 9.85, "ZrCl4": 314.97}, "products": {"Cl2": 70.35, "Zr6NCl15": 252.36}, "competitiveness": 0.0, "energy_per_atom": 0.38140101519699615, "@module": "rxn_ca.reactions.scored_reaction", "@class": "ScoredReaction"}, {"reactants": {"Cl2": 70.35, "Zr6NCl15": 252.36}, "products": {"ZrN": 9.85, "ZrCl4": 314.97}, "competitiveness": 0.004973599646798697, "energy_per_atom": -0.3814010151969965, "@module": "rxn_ca.reactions.scored_reaction", "@class": "ScoredReaction"}, {"reactants": {"Cl2": 70.35, "Zr6NCl15": 1261.8}, "products": {"ZrCl3": 1280.51, "ZrNCl": 111.27}, "competitiveness": 0.0029122413144523377, "energy_per_atom": -0.03436561259568671, "@module": "rxn_ca.reactions.scored_reaction", "@class": "ScoredReaction"}, {"reactants": {"ZrCl3": 1280.51, "ZrNCl": 111.27}, "products": {"Cl2": 70.35, "Zr6NCl15": 1261.8}, "competitiveness": 6.031661582613435e-07, "energy_per_atom": 0.034365612595686705, "@module": "rxn_ca.reactions.scored_reaction", "@class": "ScoredReaction"}, {"reactants": {"Cl2": 42.21, "Zr6NCl15": 126.18}, "products": {"ZrCl4": 157.48, "ZrNCl": 11.13}, "competitiveness": 0.004973599646798697, "energy_per_atom": -0.45424463157359335, "@module": "rxn_ca.reactions.scored_reaction", "@class": "ScoredReaction"}, {"reactants": {"ZrNCl": 18.55, "ZrCl4": 262.47}, "products": {"Cl2": 70.35, "Zr6NCl15": 210.3}, "competitiveness": 0.0, "energy_per_atom": 0.45424463157358963, "@module": "rxn_ca.reactions.scored_reaction", "@class": "ScoredReaction"}, {"reactants": {"ZrCl4": 944.91, "ZrN": 49.23}, "products": {"N2": 50.2, "ZrCl3": 1024.4}, "competitiveness": 1.7366193342670303e-19, "energy_per_atom": 0.13518459107391587, "@module": "rxn_ca.reactions.scored_reaction", "@class": "ScoredReaction"}, {"reactants": {"N2": 50.2, "ZrCl3": 1024.4}, "products": {"ZrCl4": 944.91, "ZrN": 49.23}, "competitiveness": 0.0008360651191527902, "energy_per_atom": -0.13518459107391595, "@module": "rxn_ca.reactions.scored_reaction", "@class": "ScoredReaction"}, {"reactants": {"ZrCl3": 42.68, "ZrN": 16.41, "N2": 8.37}, "products": {"ZrNCl": 55.64}, "competitiveness": 0.000836065199652825, "energy_per_atom": -0.38372541400811333, "@module": "rxn_ca.reactions.scored_reaction", "@class": "ScoredReaction"}, {"reactants": {"ZrNCl": 83.45}, "products": {"ZrN": 24.61, "N2": 12.55, "ZrCl3": 64.03}, "competitiveness": 0.0, "energy_per_atom": 0.38372541400811105, "@module": "rxn_ca.reactions.scored_reaction", "@class": "ScoredReaction"}, {"reactants": {"ZrCl4": 39.37, "ZrN": 18.46, "N2": 6.28}, "products": {"ZrNCl": 55.64}, "competitiveness": 0.0015642076373378793, "energy_per_atom": -0.29360235329216694, "@module": "rxn_ca.reactions.scored_reaction", "@class": "ScoredReaction"}, {"reactants": {"ZrNCl": 222.54}, "products": {"ZrCl4": 157.48, "ZrN": 73.84, "N2": 25.1}, "competitiveness": 0.0, "energy_per_atom": 0.2936023532921661, "@module": "rxn_ca.reactions.scored_reaction", "@class": "ScoredReaction"}, {"reactants": {"Zr6NCl15": 630.9, "N2": 31.38}, "products": {"ZrCl4": 590.57, "ZrN": 55.38}, "competitiveness": 0.004336087111102365, "energy_per_atom": -0.05293126862945199, "@module": "rxn_ca.reactions.scored_reaction", "@class": "ScoredReaction"}, {"reactants": {"ZrCl4": 590.57, "ZrN": 55.38}, "products": {"Zr6NCl15": 630.9, "N2": 31.38}, "competitiveness": 3.1636894510479215e-08, "energy_per_atom": 0.052931268629452, "@module": "rxn_ca.reactions.scored_reaction", "@class": "ScoredReaction"}, {"reactants": {"ZrN": 14.77, "Zr6NCl15": 42.06, "N2": 8.37}, "products": {"ZrNCl": 55.64}, "competitiveness": 0.004973599646798697, "energy_per_atom": -0.3306542413327831, "@module": "rxn_ca.reactions.scored_reaction", "@class": "ScoredReaction"}, {"reactants": {"ZrNCl": 834.53}, "products": {"Zr6NCl15": 630.9, "ZrN": 221.53, "N2": 125.51}, "competitiveness": 0.0, "energy_per_atom": 0.33065424133278226, "@module": "rxn_ca.reactions.scored_reaction", "@class": "ScoredReaction"}, {"reactants": {"Ca3N2": 31.48, "ZrN": 24.61, "N2": 8.37}, "products": {"CaZrN2": 54.12}, "competitiveness": 0.00014045557470393567, "energy_per_atom": -0.6565735460275839, "@module": "rxn_ca.reactions.scored_reaction", "@class": "ScoredReaction"}, {"reactants": {"CaZrN2": 162.37}, "products": {"Ca3N2": 94.45, "N2": 25.1, "ZrN": 73.84}, "competitiveness": 0.0, "energy_per_atom": 0.6565735460275863, "@module": "rxn_ca.reactions.scored_reaction", "@class": "ScoredReaction"}, {"reactants": {"ZrN": 24.61, "ZrCl4": 157.48}, "products": {"ZrCl3": 128.05, "ZrNCl": 55.64}, "competitiveness": 0.00021166634229479443, "energy_per_atom": -0.007744390381449115, "@module": "rxn_ca.reactions.scored_reaction", "@class": "ScoredReaction"}, {"reactants": {"ZrCl3": 128.05, "ZrNCl": 55.64}, "products": {"ZrN": 24.61, "ZrCl4": 157.48}, "competitiveness": 2.5803878529355777e-05, "energy_per_atom": 0.007744390381449122, "@module": "rxn_ca.reactions.scored_reaction", "@class": "ScoredReaction"}, {"reactants": {"ZrCl3": 128.05, "Ca2NCl": 77.43}, "products": {"ZrN": 24.61, "CaCl2": 175.1}, "competitiveness": 0.000836065199652825, "energy_per_atom": -0.6379775369626655, "@module": "rxn_ca.reactions.scored_reaction", "@class": "ScoredReaction"}, {"reactants": {"CaCl2": 175.1, "ZrN": 24.61}, "products": {"ZrCl3": 128.05, "Ca2NCl": 77.43}, "competitiveness": 0.0, "energy_per_atom": 0.6379775369626647, "@module": "rxn_ca.reactions.scored_reaction", "@class": "ScoredReaction"}, {"reactants": {"CaCl2": 262.65, "ZrN": 49.23}, "products": {"Ca3N2": 94.45, "ZrCl3": 256.1}, "competitiveness": 0.0, "energy_per_atom": 0.9310817200239218, "@module": "rxn_ca.reactions.scored_reaction", "@class": "ScoredReaction"}, {"reactants": {"ZrCl3": 128.05, "Ca3N2": 47.22}, "products": {"ZrN": 24.61, "CaCl2": 131.32}, "competitiveness": 0.000836065199652825, "energy_per_atom": -0.931081720023924, "@module": "rxn_ca.reactions.scored_reaction", "@class": "ScoredReaction"}, {"reactants": {"ZrCl3": 128.05, "CaZrN2": 54.12}, "products": {"ZrNCl": 55.64, "ZrN": 24.61, "CaCl2": 87.55}, "competitiveness": 0.000836065199652825, "energy_per_atom": -0.47804500711923986, "@module": "rxn_ca.reactions.scored_reaction", "@class": "ScoredReaction"}, {"reactants": {"Zr6NCl15": 126.18, "CaZrN2": 54.12}, "products": {"ZrNCl": 55.64, "ZrN": 29.54, "CaCl2": 87.55}, "competitiveness": 0.004973599646798697, "energy_per_atom": -0.4112650010747522, "@module": "rxn_ca.reactions.scored_reaction", "@class": "ScoredReaction"}, {"reactants": {"ZrCl3": 768.3, "CaZrN2": 27.06}, "products": {"Zr6NCl15": 630.9, "ZrCl4": 78.74, "CaCl2": 43.77}, "competitiveness": 0.0008360617860110466, "energy_per_atom": -0.12012148121893113, "@module": "rxn_ca.reactions.scored_reaction", "@class": "ScoredReaction"}, {"reactants": {"ZrCl3": 768.3, "CaZrN2": 54.12}, "products": {"ZrNCl": 55.64, "Zr6NCl15": 630.9, "CaCl2": 87.55}, "competitiveness": 0.000836065199651804, "energy_per_atom": -0.1715540470375124, "@module": "rxn_ca.reactions.scored_reaction", "@class": "ScoredReaction"}, {"reactants": {"Cl2": 70.35, "CaZrN2": 54.12}, "products": {"ZrN": 24.61, "N2": 25.1, "CaCl2": 87.55}, "competitiveness": 5.81925490658093e-05, "energy_per_atom": -1.3155687183492104, "@module": "rxn_ca.reactions.scored_reaction", "@class": "ScoredReaction"}, {"reactants": {"CaCl2": 87.55, "ZrN": 24.61, "N2": 25.1}, "products": {"Cl2": 70.35, "CaZrN2": 54.12}, "competitiveness": 0.0, "energy_per_atom": 1.3155687183492093, "@module": "rxn_ca.reactions.scored_reaction", "@class": "ScoredReaction"}, {"reactants": {"Cl2": 17.59, "CaZrN2": 54.12}, "products": {"ZrN": 24.61, "N2": 12.55, "Ca2NCl": 38.72}, "competitiveness": 5.81925490658093e-05, "energy_per_atom": -0.2633047000017186, "@module": "rxn_ca.reactions.scored_reaction", "@class": "ScoredReaction"}, {"reactants": {"ZrN": 24.61, "N2": 12.55, "Ca2NCl": 38.72}, "products": {"Cl2": 17.59, "CaZrN2": 54.12}, "competitiveness": 0.0, "energy_per_atom": 0.26330470000171885, "@module": "rxn_ca.reactions.scored_reaction", "@class": "ScoredReaction"}, {"reactants": {"Cl2": 175.89, "CaZrN2": 54.12}, "products": {"CaCl2": 87.55, "N2": 50.2, "ZrCl3": 128.05}, "competitiveness": 5.81925490658093e-05, "energy_per_atom": -1.4292083373490385, "@module": "rxn_ca.reactions.scored_reaction", "@class": "ScoredReaction"}, {"reactants": {"CaCl2": 87.55, "N2": 50.2, "ZrCl3": 128.05}, "products": {"Cl2": 175.89, "CaZrN2": 54.12}, "competitiveness": 0.0, "energy_per_atom": 1.429208337349038, "@module": "rxn_ca.reactions.scored_reaction", "@class": "ScoredReaction"}, {"reactants": {"Cl2": 246.24, "CaZrN2": 108.25}, "products": {"Ca2NCl": 77.43, "N2": 75.3, "ZrCl3": 256.1}, "competitiveness": 5.81925490658093e-05, "energy_per_atom": -0.9818991341910408, "@module": "rxn_ca.reactions.scored_reaction", "@class": "ScoredReaction"}, {"reactants": {"Ca2NCl": 77.43, "N2": 75.3, "ZrCl3": 256.1}, "products": {"Cl2": 246.24, "CaZrN2": 108.25}, "competitiveness": 0.0, "energy_per_atom": 0.9818991341910405, "@module": "rxn_ca.reactions.scored_reaction", "@class": "ScoredReaction"}, {"reactants": {"Ca3N2": 94.45, "N2": 100.41, "ZrCl3": 384.15}, "products": {"Cl2": 316.59, "CaZrN2": 162.37}, "competitiveness": 0.0, "energy_per_atom": 0.685807279198253, "@module": "rxn_ca.reactions.scored_reaction", "@class": "ScoredReaction"}, {"reactants": {"Cl2": 316.59, "CaZrN2": 162.37}, "products": {"Ca3N2": 94.45, "N2": 100.41, "ZrCl3": 384.15}, "competitiveness": 5.81925490658093e-05, "energy_per_atom": -0.685807279198253, "@module": "rxn_ca.reactions.scored_reaction", "@class": "ScoredReaction"}, {"reactants": {"CaCl2": 87.55, "ZrCl4": 157.48, "N2": 50.2}, "products": {"Cl2": 211.06, "CaZrN2": 54.12}, "competitiveness": 0.0, "energy_per_atom": 1.5382713345649555, "@module": "rxn_ca.reactions.scored_reaction", "@class": "ScoredReaction"}, {"reactants": {"Cl2": 211.06, "CaZrN2": 54.12}, "products": {"N2": 50.2, "ZrCl4": 157.48, "CaCl2": 87.55}, "competitiveness": 5.81925490658093e-05, "energy_per_atom": -1.5382713345649563, "@module": "rxn_ca.reactions.scored_reaction", "@class": "ScoredReaction"}, {"reactants": {"ZrCl4": 157.48, "N2": 37.65, "Ca2NCl": 38.72}, "products": {"Cl2": 158.3, "CaZrN2": 54.12}, "competitiveness": 0.0, "energy_per_atom": 1.1849473158657078, "@module": "rxn_ca.reactions.scored_reaction", "@class": "ScoredReaction"}, {"reactants": {"Cl2": 158.3, "CaZrN2": 54.12}, "products": {"ZrCl4": 157.48, "N2": 37.65, "Ca2NCl": 38.72}, "competitiveness": 5.81925490658093e-05, "energy_per_atom": -1.1849473158657082, "@module": "rxn_ca.reactions.scored_reaction", "@class": "ScoredReaction"}, {"reactants": {"ZrCl4": 157.48, "Ca3N2": 31.48, "N2": 33.47}, "products": {"Cl2": 140.71, "CaZrN2": 54.12}, "competitiveness": 0.0, "energy_per_atom": 0.9551247851779394, "@module": "rxn_ca.reactions.scored_reaction", "@class": "ScoredReaction"}, {"reactants": {"Cl2": 140.71, "CaZrN2": 54.12}, "products": {"ZrCl4": 157.48, "Ca3N2": 31.48, "N2": 33.47}, "competitiveness": 5.81925490658093e-05, "energy_per_atom": -0.9551247851779396, "@module": "rxn_ca.reactions.scored_reaction", "@class": "ScoredReaction"}, {"reactants": {"Cl2": 105.53, "CaZrN2": 54.12}, "products": {"ZrNCl": 55.64, "N2": 25.1, "CaCl2": 87.55}, "competitiveness": 5.81925490658093e-05, "energy_per_atom": -1.5220907061523756, "@module": "rxn_ca.reactions.scored_reaction", "@class": "ScoredReaction"}, {"reactants": {"CaCl2": 87.55, "N2": 25.1, "ZrNCl": 55.64}, "products": {"Cl2": 105.53, "CaZrN2": 54.12}, "competitiveness": 0.0, "energy_per_atom": 1.5220907061523739, "@module": "rxn_ca.reactions.scored_reaction", "@class": "ScoredReaction"}, {"reactants": {"Cl2": 105.53, "CaZrN2": 108.25}, "products": {"Ca2NCl": 77.43, "N2": 25.1, "ZrNCl": 111.27}, "competitiveness": 5.81925490658093e-05, "energy_per_atom": -0.8589829735340936, "@module": "rxn_ca.reactions.scored_reaction", "@class": "ScoredReaction"}, {"reactants": {"Ca2NCl": 77.43, "N2": 25.1, "ZrNCl": 111.27}, "products": {"Cl2": 105.53, "CaZrN2": 108.25}, "competitiveness": 0.0, "energy_per_atom": 0.8589829735340936, "@module": "rxn_ca.reactions.scored_reaction", "@class": "ScoredReaction"}, {"reactants": {"CaCl2": 87.55, "N2": 50.2, "ZrCl3": 768.3}, "products": {"ZrCl4": 787.42, "CaZrN2": 54.12}, "competitiveness": 0.0007511165585027006, "energy_per_atom": -0.05570752644217091, "@module": "rxn_ca.reactions.scored_reaction", "@class": "ScoredReaction"}, {"reactants": {"ZrCl4": 787.42, "CaZrN2": 54.12}, "products": {"CaCl2": 87.55, "N2": 50.2, "ZrCl3": 768.3}, "competitiveness": 1.73028457660998e-08, "energy_per_atom": 0.05570752644217092, "@module": "rxn_ca.reactions.scored_reaction", "@class": "ScoredReaction"}, {"reactants": {"Ca2NCl": 77.43, "N2": 75.3, "ZrCl3": 1152.46}, "products": {"ZrCl4": 1102.39, "CaZrN2": 108.25}, "competitiveness": 0.0008360651380214119, "energy_per_atom": -0.13618194178033857, "@module": "rxn_ca.reactions.scored_reaction", "@class": "ScoredReaction"}, {"reactants": {"ZrCl4": 1102.39, "CaZrN2": 108.25}, "products": {"Ca2NCl": 77.43, "N2": 75.3, "ZrCl3": 1152.46}, "competitiveness": 1.7366193342670303e-19, "energy_per_atom": 0.13618194178033854, "@module": "rxn_ca.reactions.scored_reaction", "@class": "ScoredReaction"}, {"reactants": {"Ca3N2": 94.45, "N2": 100.41, "ZrCl3": 1536.61}, "products": {"ZrCl4": 1417.36, "CaZrN2": 162.37}, "competitiveness": 0.000836065199652825, "energy_per_atom": -0.2044765028963451, "@module": "rxn_ca.reactions.scored_reaction", "@class": "ScoredReaction"}, {"reactants": {"ZrCl4": 1417.36, "CaZrN2": 162.37}, "products": {"Ca3N2": 94.45, "N2": 100.41, "ZrCl3": 1536.61}, "competitiveness": 0.0, "energy_per_atom": 0.2044765028963451, "@module": "rxn_ca.reactions.scored_reaction", "@class": "ScoredReaction"}, {"reactants": {"CaCl2": 87.55, "N2": 12.55, "ZrCl3": 192.08}, "products": {"ZrCl4": 236.23, "Ca2NCl": 38.72}, "competitiveness": 2.2277252033817472e-18, "energy_per_atom": 0.12793829453088706, "@module": "rxn_ca.reactions.scored_reaction", "@class": "ScoredReaction"}, {"reactants": {"ZrCl4": 236.23, "Ca2NCl": 38.72}, "products": {"CaCl2": 87.55, "N2": 12.55, "ZrCl3": 192.08}, "competitiveness": 0.0015642066604731025, "energy_per_atom": -0.12793829453088704, "@module": "rxn_ca.reactions.scored_reaction", "@class": "ScoredReaction"}, {"reactants": {"CaCl2": 87.55, "N2": 16.73, "ZrCl3": 256.1}, "products": {"ZrCl4": 314.97, "Ca3N2": 31.48}, "competitiveness": 0.0, "energy_per_atom": 0.17927248502720447, "@module": "rxn_ca.reactions.scored_reaction", "@class": "ScoredReaction"}, {"reactants": {"ZrCl4": 314.97, "Ca3N2": 31.48}, "products": {"CaCl2": 87.55, "N2": 16.73, "ZrCl3": 256.1}, "competitiveness": 0.0015642076373377633, "energy_per_atom": -0.17927248502720444, "@module": "rxn_ca.reactions.scored_reaction", "@class": "ScoredReaction"}, {"reactants": {"ZrCl4": 944.91, "Ca2NCl": 232.3}, "products": {"Zr6NCl15": 630.9, "CaCl2": 525.3, "N2": 50.2}, "competitiveness": 0.0015642076373378793, "energy_per_atom": -0.2734296549259112, "@module": "rxn_ca.reactions.scored_reaction", "@class": "ScoredReaction"}, {"reactants": {"Zr6NCl15": 630.9, "CaCl2": 525.3, "N2": 50.2}, "products": {"ZrCl4": 944.91, "Ca2NCl": 232.3}, "competitiveness": 0.0, "energy_per_atom": 0.2734296549259114, "@module": "rxn_ca.reactions.scored_reaction", "@class": "ScoredReaction"}, {"reactants": {"Zr6NCl15": 630.9, "CaCl2": 393.97, "N2": 50.2}, "products": {"ZrCl4": 944.91, "Ca3N2": 141.67}, "competitiveness": 0.0, "energy_per_atom": 0.3660601926460644, "@module": "rxn_ca.reactions.scored_reaction", "@class": "ScoredReaction"}, {"reactants": {"ZrCl4": 944.91, "Ca3N2": 141.67}, "products": {"Zr6NCl15": 630.9, "CaCl2": 393.97, "N2": 50.2}, "competitiveness": 0.0015642076373378793, "energy_per_atom": -0.36606019264606443, "@module": "rxn_ca.reactions.scored_reaction", "@class": "ScoredReaction"}, {"reactants": {"ZrCl4": 944.91, "Ca3N2": 566.69}, "products": {"Zr6NCl15": 630.9, "N2": 50.2, "Ca2NCl": 696.9}, "competitiveness": 0.0015642076373378793, "energy_per_atom": -0.38593826997553193, "@module": "rxn_ca.reactions.scored_reaction", "@class": "ScoredReaction"}, {"reactants": {"Zr6NCl15": 630.9, "N2": 50.2, "Ca2NCl": 696.9}, "products": {"ZrCl4": 944.91, "Ca3N2": 566.69}, "competitiveness": 0.0, "energy_per_atom": 0.3859382699755322, "@module": "rxn_ca.reactions.scored_reaction", "@class": "ScoredReaction"}, {"reactants": {"CaCl2": 262.65, "ZrNCl": 500.72}, "products": {"Zr6NCl15": 630.9, "CaZrN2": 162.37, "N2": 50.2}, "competitiveness": 0.0, "energy_per_atom": 0.43027333022162184, "@module": "rxn_ca.reactions.scored_reaction", "@class": "ScoredReaction"}, {"reactants": {"Zr6NCl15": 70.1, "CaZrN2": 18.04, "N2": 5.58}, "products": {"ZrNCl": 55.64, "CaCl2": 29.18}, "competitiveness": 0.004973599646798697, "energy_per_atom": -0.4302733302216212, "@module": "rxn_ca.reactions.scored_reaction", "@class": "ScoredReaction"}, {"reactants": {"Zr6NCl15": 630.9, "CaZrN2": 324.74, "N2": 50.2}, "products": {"Ca2NCl": 232.3, "ZrNCl": 667.62}, "competitiveness": 0.004973599646798697, "energy_per_atom": -0.20680793236103218, "@module": "rxn_ca.reactions.scored_reaction", "@class": "ScoredReaction"}, {"reactants": {"Ca2NCl": 232.3, "ZrNCl": 667.62}, "products": {"Zr6NCl15": 630.9, "CaZrN2": 324.74, "N2": 50.2}, "competitiveness": 0.0, "energy_per_atom": 0.20680793236103204, "@module": "rxn_ca.reactions.scored_reaction", "@class": "ScoredReaction"}, {"reactants": {"Ca3N2": 283.35, "ZrNCl": 834.53}, "products": {"Zr6NCl15": 630.9, "CaZrN2": 487.11, "N2": 50.2}, "competitiveness": 0.0001155211476333775, "energy_per_atom": -0.04868452791058425, "@module": "rxn_ca.reactions.scored_reaction", "@class": "ScoredReaction"}, {"reactants": {"Zr6NCl15": 630.9, "CaZrN2": 487.11, "N2": 50.2}, "products": {"Ca3N2": 283.35, "ZrNCl": 834.53}, "competitiveness": 2.4451770159287017e-07, "energy_per_atom": 0.0486845279105842, "@module": "rxn_ca.reactions.scored_reaction", "@class": "ScoredReaction"}, {"reactants": {"Zr6NCl15": 105.15, "Ca2NCl": 38.72, "N2": 8.37}, "products": {"ZrNCl": 55.64, "CaCl2": 87.55}, "competitiveness": 0.004973599646798697, "energy_per_atom": -0.5470032688017807, "@module": "rxn_ca.reactions.scored_reaction", "@class": "ScoredReaction"}, {"reactants": {"CaCl2": 525.3, "ZrNCl": 333.81}, "products": {"Zr6NCl15": 630.9, "N2": 50.2, "Ca2NCl": 232.3}, "competitiveness": 0.0, "energy_per_atom": 0.547003268801781, "@module": "rxn_ca.reactions.scored_reaction", "@class": "ScoredReaction"}, {"reactants": {"Ca3N2": 23.61, "Zr6NCl15": 105.15, "N2": 8.37}, "products": {"ZrNCl": 55.64, "CaCl2": 65.66}, "competitiveness": 0.004973599646798697, "energy_per_atom": -0.7206046340483186, "@module": "rxn_ca.reactions.scored_reaction", "@class": "ScoredReaction"}, {"reactants": {"CaCl2": 393.97, "ZrNCl": 333.81}, "products": {"Zr6NCl15": 630.9, "Ca3N2": 141.67, "N2": 50.2}, "competitiveness": 0.0, "energy_per_atom": 0.7206046340483246, "@module": "rxn_ca.reactions.scored_reaction", "@class": "ScoredReaction"}, {"reactants": {"Ca2NCl": 696.9, "ZrNCl": 333.81}, "products": {"Zr6NCl15": 630.9, "Ca3N2": 566.69, "N2": 50.2}, "competitiveness": 0.0, "energy_per_atom": 0.6223430379684199, "@module": "rxn_ca.reactions.scored_reaction", "@class": "ScoredReaction"}, {"reactants": {"Zr6NCl15": 630.9, "Ca3N2": 566.69, "N2": 50.2}, "products": {"Ca2NCl": 696.9, "ZrNCl": 333.81}, "competitiveness": 0.004973599646798697, "energy_per_atom": -0.6223430379684202, "@module": "rxn_ca.reactions.scored_reaction", "@class": "ScoredReaction"}, {"reactants": {"Ca3N2": 94.45, "N2": 25.1, "ZrNCl": 166.91}, "products": {"Cl2": 105.53, "CaZrN2": 162.37}, "competitiveness": 0.0, "energy_per_atom": 0.3450105217699561, "@module": "rxn_ca.reactions.scored_reaction", "@class": "ScoredReaction"}, {"reactants": {"Cl2": 105.53, "CaZrN2": 162.37}, "products": {"Ca3N2": 94.45, "N2": 25.1, "ZrNCl": 166.91}, "competitiveness": 5.81925490658093e-05, "energy_per_atom": -0.3450105217699561, "@module": "rxn_ca.reactions.scored_reaction", "@class": "ScoredReaction"}, {"reactants": {"Zr6NCl15": 630.9, "CaCl2": 525.3, "N2": 276.11}, "products": {"Cl2": 949.78, "CaZrN2": 324.74}, "competitiveness": 0.0, "energy_per_atom": 1.4583769707916179, "@module": "rxn_ca.reactions.scored_reaction", "@class": "ScoredReaction"}, {"reactants": {"Cl2": 949.78, "CaZrN2": 324.74}, "products": {"Zr6NCl15": 630.9, "CaCl2": 525.3, "N2": 276.11}, "competitiveness": 5.81925490658093e-05, "energy_per_atom": -1.4583769707916179, "@module": "rxn_ca.reactions.scored_reaction", "@class": "ScoredReaction"}, {"reactants": {"Cl2": 633.19, "CaZrN2": 324.74}, "products": {"Zr6NCl15": 630.9, "N2": 200.81, "Ca2NCl": 232.3}, "competitiveness": 5.81925490658093e-05, "energy_per_atom": -0.9750874373505943, "@module": "rxn_ca.reactions.scored_reaction", "@class": "ScoredReaction"}, {"reactants": {"Zr6NCl15": 630.9, "N2": 200.81, "Ca2NCl": 232.3}, "products": {"Cl2": 633.19, "CaZrN2": 324.74}, "competitiveness": 0.0, "energy_per_atom": 0.9750874373505928, "@module": "rxn_ca.reactions.scored_reaction", "@class": "ScoredReaction"}, {"reactants": {"Zr6NCl15": 630.9, "Ca3N2": 188.9, "N2": 175.71}, "products": {"Cl2": 527.66, "CaZrN2": 324.74}, "competitiveness": 0.0, "energy_per_atom": 0.6453396321541133, "@module": "rxn_ca.reactions.scored_reaction", "@class": "ScoredReaction"}, {"reactants": {"Cl2": 527.66, "CaZrN2": 324.74}, "products": {"Zr6NCl15": 630.9, "Ca3N2": 188.9, "N2": 175.71}, "competitiveness": 5.81925490658093e-05, "energy_per_atom": -0.6453396321541134, "@module": "rxn_ca.reactions.scored_reaction", "@class": "ScoredReaction"}, {"reactants": {"CaCl2": 87.55, "ZrN": 41.02, "N2": 8.37}, "products": {"CaZrN2": 54.12, "ZrCl3": 85.37}, "competitiveness": 0.0, "energy_per_atom": 0.4501755460069721, "@module": "rxn_ca.reactions.scored_reaction", "@class": "ScoredReaction"}, {"reactants": {"ZrCl3": 51.22, "CaZrN2": 32.47}, "products": {"ZrN": 24.61, "N2": 5.02, "CaCl2": 52.53}, "competitiveness": 0.000836065199652825, "energy_per_atom": -0.45017554600697457, "@module": "rxn_ca.reactions.scored_reaction", "@class": "ScoredReaction"}, {"reactants": {"CaZrN2": 46.39, "ZrCl3": 18.29}, "products": {"ZrN": 24.61, "N2": 7.17, "Ca2NCl": 33.19}, "competitiveness": 3.449827204943386e-08, "energy_per_atom": 0.049538311751296825, "@module": "rxn_ca.reactions.scored_reaction", "@class": "ScoredReaction"}, {"reactants": {"ZrN": 24.61, "N2": 7.17, "Ca2NCl": 33.19}, "products": {"CaZrN2": 46.39, "ZrCl3": 18.29}, "competitiveness": 0.0005350979332617989, "energy_per_atom": -0.049538311751296776, "@module": "rxn_ca.reactions.scored_reaction", "@class": "ScoredReaction"}, {"reactants": {"CaCl2": 87.55, "ZrN": 36.92, "N2": 12.55}, "products": {"ZrCl4": 78.74, "CaZrN2": 54.12}, "competitiveness": 0.0, "energy_per_atom": 0.3867393270745395, "@module": "rxn_ca.reactions.scored_reaction", "@class": "ScoredReaction"}, {"reactants": {"ZrCl4": 52.49, "CaZrN2": 36.08}, "products": {"ZrN": 24.61, "N2": 8.37, "CaCl2": 58.37}, "competitiveness": 0.0015642076373378793, "energy_per_atom": -0.3867393270745395, "@module": "rxn_ca.reactions.scored_reaction", "@class": "ScoredReaction"}, {"reactants": {"ZrCl4": 17.5, "CaZrN2": 48.11}, "products": {"ZrN": 24.61, "N2": 8.37, "Ca2NCl": 34.41}, "competitiveness": 1.0831488420879238e-11, "energy_per_atom": 0.08465722871849926, "@module": "rxn_ca.reactions.scored_reaction", "@class": "ScoredReaction"}, {"reactants": {"ZrN": 24.61, "N2": 8.37, "Ca2NCl": 34.41}, "products": {"ZrCl4": 17.5, "CaZrN2": 48.11}, "competitiveness": 0.0006399894233309678, "energy_per_atom": -0.08465722871849927, "@module": "rxn_ca.reactions.scored_reaction", "@class": "ScoredReaction"}, {"reactants": {"CaCl2": 87.55, "ZrN": 9.23, "N2": 3.14}, "products": {"ZrCl4": 59.06, "Ca2NCl": 38.72}, "competitiveness": 0.0, "energy_per_atom": 0.5814969473248874, "@module": "rxn_ca.reactions.scored_reaction", "@class": "ScoredReaction"}, {"reactants": {"ZrCl4": 59.06, "Ca2NCl": 38.72}, "products": {"CaCl2": 87.55, "ZrN": 9.23, "N2": 3.14}, "competitiveness": 0.0015642076373378793, "energy_per_atom": -0.5814969473248872, "@module": "rxn_ca.reactions.scored_reaction", "@class": "ScoredReaction"}, {"reactants": {"ZrCl4": 78.74, "Ca3N2": 31.48}, "products": {"CaCl2": 87.55, "ZrN": 12.31, "N2": 4.18}, "competitiveness": 0.0015642076373378793, "energy_per_atom": -0.8724211611116001, "@module": "rxn_ca.reactions.scored_reaction", "@class": "ScoredReaction"}, {"reactants": {"CaCl2": 87.55, "ZrN": 12.31, "N2": 4.18}, "products": {"ZrCl4": 78.74, "Ca3N2": 31.48}, "competitiveness": 0.0, "energy_per_atom": 0.8724211611116001, "@module": "rxn_ca.reactions.scored_reaction", "@class": "ScoredReaction"}, {"reactants": {"Ca2NCl": 77.43, "N2": 8.37, "ZrCl3": 128.05}, "products": {"ZrCl4": 157.48, "Ca3N2": 62.97}, "competitiveness": 0.0, "energy_per_atom": 0.2344436241489351, "@module": "rxn_ca.reactions.scored_reaction", "@class": "ScoredReaction"}, {"reactants": {"ZrCl4": 157.48, "Ca3N2": 62.97}, "products": {"Ca2NCl": 77.43, "N2": 8.37, "ZrCl3": 128.05}, "competitiveness": 0.0015642076373378793, "energy_per_atom": -0.2344436241489351, "@module": "rxn_ca.reactions.scored_reaction", "@class": "ScoredReaction"}, {"reactants": {"CaCl2": 87.55, "ZrNCl": 139.09}, "products": {"CaZrN2": 54.12, "N2": 12.55, "ZrCl3": 192.08}, "competitiveness": 0.0, "energy_per_atom": 0.5024307855924738, "@module": "rxn_ca.reactions.scored_reaction", "@class": "ScoredReaction"}, {"reactants": {"ZrCl3": 76.83, "CaZrN2": 21.65, "N2": 5.02}, "products": {"ZrNCl": 55.64, "CaCl2": 35.02}, "competitiveness": 0.000836065199652825, "energy_per_atom": -0.5024307855924722, "@module": "rxn_ca.reactions.scored_reaction", "@class": "ScoredReaction"}, {"reactants": {"Ca2NCl": 38.72, "ZrNCl": 97.36}, "products": {"CaZrN2": 54.12, "N2": 6.28, "ZrCl3": 96.04}, "competitiveness": 0.0, "energy_per_atom": 0.24218735687165518, "@module": "rxn_ca.reactions.scored_reaction", "@class": "ScoredReaction"}, {"reactants": {"CaZrN2": 54.12, "N2": 6.28, "ZrCl3": 96.04}, "products": {"Ca2NCl": 38.72, "ZrNCl": 97.36}, "competitiveness": 0.000836065199652825, "energy_per_atom": -0.24218735687165527, "@module": "rxn_ca.reactions.scored_reaction", "@class": "ScoredReaction"}, {"reactants": {"Ca3N2": 31.48, "ZrNCl": 83.45}, "products": {"CaZrN2": 54.12, "N2": 4.18, "ZrCl3": 64.03}, "competitiveness": 9.807255815675526e-05, "energy_per_atom": -0.040492712507706585, "@module": "rxn_ca.reactions.scored_reaction", "@class": "ScoredReaction"}, {"reactants": {"CaZrN2": 54.12, "N2": 4.18, "ZrCl3": 64.03}, "products": {"Ca3N2": 31.48, "ZrNCl": 83.45}, "competitiveness": 2.0251511037990263e-07, "energy_per_atom": 0.04049271250770656, "@module": "rxn_ca.reactions.scored_reaction", "@class": "ScoredReaction"}, {"reactants": {"ZrCl3": 128.05, "Ca2NCl": 51.62, "N2": 8.37}, "products": {"ZrNCl": 55.64, "CaCl2": 116.73}, "competitiveness": 0.000836065199652825, "energy_per_atom": -0.6241132223069998, "@module": "rxn_ca.reactions.scored_reaction", "@class": "ScoredReaction"}, {"reactants": {"CaCl2": 175.1, "ZrNCl": 83.45}, "products": {"Ca2NCl": 77.43, "N2": 12.55, "ZrCl3": 192.08}, "competitiveness": 0.0, "energy_per_atom": 0.6241132223069988, "@module": "rxn_ca.reactions.scored_reaction", "@class": "ScoredReaction"}, {"reactants": {"CaCl2": 262.65, "ZrNCl": 166.91}, "products": {"Ca3N2": 94.45, "N2": 25.1, "ZrCl3": 384.15}, "competitiveness": 0.0, "energy_per_atom": 0.8362834269541215, "@module": "rxn_ca.reactions.scored_reaction", "@class": "ScoredReaction"}, {"reactants": {"ZrCl3": 128.05, "Ca3N2": 31.48, "N2": 8.37}, "products": {"ZrNCl": 55.64, "CaCl2": 87.55}, "competitiveness": 0.000836065199652825, "energy_per_atom": -0.8362834269541218, "@module": "rxn_ca.reactions.scored_reaction", "@class": "ScoredReaction"}, {"reactants": {"Ca2NCl": 116.15, "ZrNCl": 41.73}, "products": {"Ca3N2": 94.45, "N2": 6.28, "ZrCl3": 96.04}, "competitiveness": 0.0, "energy_per_atom": 0.6864538171945561, "@module": "rxn_ca.reactions.scored_reaction", "@class": "ScoredReaction"}, {"reactants": {"Ca3N2": 94.45, "N2": 6.28, "ZrCl3": 96.04}, "products": {"Ca2NCl": 116.15, "ZrNCl": 41.73}, "competitiveness": 0.000836065199652825, "energy_per_atom": -0.6864538171945557, "@module": "rxn_ca.reactions.scored_reaction", "@class": "ScoredReaction"}, {"reactants": {"CaZrN2": 32.47, "ZrCl3": 691.47}, "products": {"Zr6NCl15": 630.9, "CaCl2": 52.53, "N2": 5.02}, "competitiveness": 0.0008360641537140202, "energy_per_atom": -0.12511520653857053, "@module": "rxn_ca.reactions.scored_reaction", "@class": "ScoredReaction"}, {"reactants": {"Zr6NCl15": 630.9, "CaCl2": 52.53, "N2": 5.02}, "products": {"CaZrN2": 32.47, "ZrCl3": 691.47}, "competitiveness": 4.030917535494725e-17, "energy_per_atom": 0.12511520653857047, "@module": "rxn_ca.reactions.scored_reaction", "@class": "ScoredReaction"}, {"reactants": {"CaZrN2": 46.39, "ZrCl3": 658.55}, "products": {"Zr6NCl15": 630.9, "N2": 7.17, "Ca2NCl": 33.19}, "competitiveness": 0.0008060107942280426, "energy_per_atom": -0.06636111072947787, "@module": "rxn_ca.reactions.scored_reaction", "@class": "ScoredReaction"}, {"reactants": {"Zr6NCl15": 630.9, "N2": 7.17, "Ca2NCl": 33.19}, "products": {"CaZrN2": 46.39, "ZrCl3": 658.55}, "competitiveness": 4.589714908988707e-09, "energy_per_atom": 0.06636111072947784, "@module": "rxn_ca.reactions.scored_reaction", "@class": "ScoredReaction"}, {"reactants": {"Zr6NCl15": 52.58, "Ca2NCl": 58.07, "N2": 4.18}, "products": {"CaCl2": 87.55, "CaZrN2": 27.06}, "competitiveness": 0.004973599646798697, "energy_per_atom": -0.541573632504016, "@module": "rxn_ca.reactions.scored_reaction", "@class": "ScoredReaction"}, {"reactants": {"CaCl2": 1050.6, "CaZrN2": 324.74}, "products": {"Zr6NCl15": 630.9, "N2": 50.2, "Ca2NCl": 696.9}, "competitiveness": 0.0, "energy_per_atom": 0.5415736325040152, "@module": "rxn_ca.reactions.scored_reaction", "@class": "ScoredReaction"}, {"reactants": {"CaCl2": 656.62, "CaZrN2": 324.74}, "products": {"Zr6NCl15": 630.9, "Ca3N2": 425.02, "N2": 50.2}, "competitiveness": 0.0, "energy_per_atom": 0.9243911499341728, "@module": "rxn_ca.reactions.scored_reaction", "@class": "ScoredReaction"}, {"reactants": {"Ca3N2": 56.67, "Zr6NCl15": 84.12, "N2": 6.69}, "products": {"CaCl2": 87.55, "CaZrN2": 43.3}, "competitiveness": 0.004973599646798697, "energy_per_atom": -0.924391149934172, "@module": "rxn_ca.reactions.scored_reaction", "@class": "ScoredReaction"}, {"reactants": {"CaZrN2": 324.74, "Ca2NCl": 1161.5}, "products": {"Zr6NCl15": 630.9, "Ca3N2": 1133.39, "N2": 50.2}, "competitiveness": 0.0, "energy_per_atom": 0.7318964069056548, "@module": "rxn_ca.reactions.scored_reaction", "@class": "ScoredReaction"}, {"reactants": {"Ca3N2": 75.56, "Zr6NCl15": 42.06, "N2": 3.35}, "products": {"Ca2NCl": 77.43, "CaZrN2": 21.65}, "competitiveness": 0.004973599646798697, "energy_per_atom": -0.7318964069056619, "@module": "rxn_ca.reactions.scored_reaction", "@class": "ScoredReaction"}, {"reactants": {"ZrCl4": 157.48, "Ca3N2": 251.86}, "products": {"ZrN": 24.61, "N2": 8.37, "Ca2NCl": 309.73}, "competitiveness": 0.0015642076373378793, "energy_per_atom": -0.671336533334835, "@module": "rxn_ca.reactions.scored_reaction", "@class": "ScoredReaction"}, {"reactants": {"ZrN": 24.61, "N2": 8.37, "Ca2NCl": 309.73}, "products": {"ZrCl4": 157.48, "Ca3N2": 251.86}, "competitiveness": 0.0, "energy_per_atom": 0.6713365333348348, "@module": "rxn_ca.reactions.scored_reaction", "@class": "ScoredReaction"}, {"reactants": {"ZrNCl": 37.09, "CaZrN2": 18.04}, "products": {"ZrN": 24.61, "N2": 8.37, "CaCl2": 29.18}, "competitiveness": 8.821243158838098e-05, "energy_per_atom": -0.09431959311112692, "@module": "rxn_ca.reactions.scored_reaction", "@class": "ScoredReaction"}, {"reactants": {"CaCl2": 87.55, "ZrN": 73.84, "N2": 25.1}, "products": {"CaZrN2": 54.12, "ZrNCl": 111.27}, "competitiveness": 2.2552426988970547e-13, "energy_per_atom": 0.09431959311112512, "@module": "rxn_ca.reactions.scored_reaction", "@class": "ScoredReaction"}, {"reactants": {"ZrN": 24.61, "N2": 8.37, "Ca2NCl": 25.81}, "products": {"CaZrN2": 36.08, "ZrNCl": 18.55}, "competitiveness": 0.0006421800038238287, "energy_per_atom": -0.17194252622607956, "@module": "rxn_ca.reactions.scored_reaction", "@class": "ScoredReaction"}, {"reactants": {"CaZrN2": 36.08, "ZrNCl": 18.55}, "products": {"ZrN": 24.61, "N2": 8.37, "Ca2NCl": 25.81}, "competitiveness": 0.0, "energy_per_atom": 0.17194252622607978, "@module": "rxn_ca.reactions.scored_reaction", "@class": "ScoredReaction"}, {"reactants": {"CaCl2": 87.55, "ZrN": 36.92, "N2": 12.55}, "products": {"Ca2NCl": 38.72, "ZrNCl": 83.45}, "competitiveness": 0.0, "energy_per_atom": 0.240387808298887, "@module": "rxn_ca.reactions.scored_reaction", "@class": "ScoredReaction"}, {"reactants": {"ZrNCl": 55.64, "Ca2NCl": 25.81}, "products": {"ZrN": 24.61, "N2": 8.37, "CaCl2": 58.37}, "competitiveness": 0.0006421800038245122, "energy_per_atom": -0.24038780829888662, "@module": "rxn_ca.reactions.scored_reaction", "@class": "ScoredReaction"}, {"reactants": {"Ca3N2": 15.74, "ZrNCl": 55.64}, "products": {"ZrN": 24.61, "N2": 8.37, "CaCl2": 43.77}, "competitiveness": 0.00014045557470393567, "energy_per_atom": -0.375812930144388, "@module": "rxn_ca.reactions.scored_reaction", "@class": "ScoredReaction"}, {"reactants": {"CaCl2": 87.55, "ZrN": 49.23, "N2": 16.73}, "products": {"Ca3N2": 31.48, "ZrNCl": 111.27}, "competitiveness": 0.0, "energy_per_atom": 0.37581293014438677, "@module": "rxn_ca.reactions.scored_reaction", "@class": "ScoredReaction"}, {"reactants": {"ZrN": 24.61, "N2": 8.37, "Ca2NCl": 77.43}, "products": {"Ca3N2": 62.97, "ZrNCl": 55.64}, "competitiveness": 0.0, "energy_per_atom": 0.3986597566884695, "@module": "rxn_ca.reactions.scored_reaction", "@class": "ScoredReaction"}, {"reactants": {"Ca3N2": 62.97, "ZrNCl": 55.64}, "products": {"ZrN": 24.61, "N2": 8.37, "Ca2NCl": 77.43}, "competitiveness": 0.00014045557470393567, "energy_per_atom": -0.3986597566884696, "@module": "rxn_ca.reactions.scored_reaction", "@class": "ScoredReaction"}, {"reactants": {"CaCl2": 87.55, "ZrN": 44.31, "N2": 8.37}, "products": {"Zr6NCl15": 84.12, "CaZrN2": 54.12}, "competitiveness": 0.0, "energy_per_atom": 0.3934446924995615, "@module": "rxn_ca.reactions.scored_reaction", "@class": "ScoredReaction"}, {"reactants": {"Zr6NCl15": 46.73, "CaZrN2": 30.07}, "products": {"ZrN": 24.61, "N2": 4.65, "CaCl2": 48.64}, "competitiveness": 0.004973599646798697, "energy_per_atom": -0.39344469249956215, "@module": "rxn_ca.reactions.scored_reaction", "@class": "ScoredReaction"}, {"reactants": {"Zr6NCl15": 17.53, "CaZrN2": 45.1}, "products": {"ZrN": 24.61, "N2": 6.97, "Ca2NCl": 32.26}, "competitiveness": 2.6435578472374145e-09, "energy_per_atom": 0.06858271753534893, "@module": "rxn_ca.reactions.scored_reaction", "@class": "ScoredReaction"}, {"reactants": {"ZrN": 24.61, "N2": 6.97, "Ca2NCl": 32.26}, "products": {"Zr6NCl15": 17.53, "CaZrN2": 45.1}, "competitiveness": 0.0006241457316779431, "energy_per_atom": -0.06858271753534899, "@module": "rxn_ca.reactions.scored_reaction", "@class": "ScoredReaction"}, {"reactants": {"CaCl2": 29.18, "CaZrN2": 54.12}, "products": {"ZrN": 24.61, "N2": 8.37, "Ca2NCl": 51.62}, "competitiveness": 0.0, "energy_per_atom": 0.29213643037551873, "@module": "rxn_ca.reactions.scored_reaction", "@class": "ScoredReaction"}, {"reactants": {"ZrN": 24.61, "N2": 8.37, "Ca2NCl": 51.62}, "products": {"CaCl2": 29.18, "CaZrN2": 54.12}, "competitiveness": 0.0006421800038245122, "energy_per_atom": -0.29213643037551884, "@module": "rxn_ca.reactions.scored_reaction", "@class": "ScoredReaction"}, {"reactants": {"Zr6NCl15": 630.9, "Ca3N2": 31.48, "N2": 8.37}, "products": {"CaZrN2": 54.12, "ZrCl3": 640.25}, "competitiveness": 8.612707475331832e-05, "energy_per_atom": 0.012681276736577415, "@module": "rxn_ca.reactions.scored_reaction", "@class": "ScoredReaction"}, {"reactants": {"CaZrN2": 54.12, "ZrCl3": 640.25}, "products": {"Zr6NCl15": 630.9, "Ca3N2": 31.48, "N2": 8.37}, "competitiveness": 0.00016358288309930517, "energy_per_atom": -0.01268127673657742, "@module": "rxn_ca.reactions.scored_reaction", "@class": "ScoredReaction"}, {"reactants": {"ZrCl3": 54.88, "Ca2NCl": 55.31, "N2": 3.59}, "products": {"CaCl2": 87.55, "CaZrN2": 23.2}, "competitiveness": 0.000836065199652825, "energy_per_atom": -0.5935835610961363, "@module": "rxn_ca.reactions.scored_reaction", "@class": "ScoredReaction"}, {"reactants": {"CaCl2": 122.57, "CaZrN2": 32.47}, "products": {"Ca2NCl": 77.43, "N2": 5.02, "ZrCl3": 76.83}, "competitiveness": 0.0, "energy_per_atom": 0.5935835610961335, "@module": "rxn_ca.reactions.scored_reaction", "@class": "ScoredReaction"}, {"reactants": {"CaCl2": 157.59, "CaZrN2": 64.95}, "products": {"Ca3N2": 94.45, "N2": 10.04, "ZrCl3": 153.66}, "competitiveness": 0.0, "energy_per_atom": 0.9898610080287299, "@module": "rxn_ca.reactions.scored_reaction", "@class": "ScoredReaction"}, {"reactants": {"ZrCl3": 85.37, "Ca3N2": 52.47, "N2": 5.58}, "products": {"CaCl2": 87.55, "CaZrN2": 36.08}, "competitiveness": 0.000836065199652825, "energy_per_atom": -0.9898610080287292, "@module": "rxn_ca.reactions.scored_reaction", "@class": "ScoredReaction"}, {"reactants": {"CaZrN2": 23.2, "Ca2NCl": 99.56}, "products": {"Ca3N2": 94.45, "N2": 3.59, "ZrCl3": 54.88}, "competitiveness": 0.0, "energy_per_atom": 0.7635833323968635, "@module": "rxn_ca.reactions.scored_reaction", "@class": "ScoredReaction"}, {"reactants": {"ZrCl3": 42.68, "Ca3N2": 73.46, "N2": 2.79}, "products": {"Ca2NCl": 77.43, "CaZrN2": 18.04}, "competitiveness": 0.000836065199652825, "energy_per_atom": -0.7635833323968627, "@module": "rxn_ca.reactions.scored_reaction", "@class": "ScoredReaction"}, {"reactants": {"ZrCl4": 708.68, "CaZrN2": 81.19}, "products": {"Zr6NCl15": 630.9, "CaCl2": 131.32, "N2": 50.2}, "competitiveness": 0.00144355530516926, "energy_per_atom": -0.05878171829547757, "@module": "rxn_ca.reactions.scored_reaction", "@class": "ScoredReaction"}, {"reactants": {"Zr6NCl15": 630.9, "CaCl2": 131.32, "N2": 50.2}, "products": {"ZrCl4": 708.68, "CaZrN2": 81.19}, "competitiveness": 2.7614146482640487e-08, "energy_per_atom": 0.05878171829547758, "@module": "rxn_ca.reactions.scored_reaction", "@class": "ScoredReaction"}, {"reactants": {"Zr6NCl15": 630.9, "N2": 50.2, "Ca2NCl": 77.43}, "products": {"ZrCl4": 629.94, "CaZrN2": 108.25}, "competitiveness": 0.0047630274942976605, "energy_per_atom": -0.0648336288329414, "@module": "rxn_ca.reactions.scored_reaction", "@class": "ScoredReaction"}, {"reactants": {"ZrCl4": 629.94, "CaZrN2": 108.25}, "products": {"Zr6NCl15": 630.9, "N2": 50.2, "Ca2NCl": 77.43}, "competitiveness": 2.0951082183988254e-09, "energy_per_atom": 0.0648336288329414, "@module": "rxn_ca.reactions.scored_reaction", "@class": "ScoredReaction"}, {"reactants": {"ZrCl4": 590.57, "CaZrN2": 121.78}, "products": {"Zr6NCl15": 630.9, "Ca3N2": 70.84, "N2": 50.2}, "competitiveness": 0.0, "energy_per_atom": 0.17488763863839046, "@module": "rxn_ca.reactions.scored_reaction", "@class": "ScoredReaction"}, {"reactants": {"Zr6NCl15": 630.9, "Ca3N2": 70.84, "N2": 50.2}, "products": {"ZrCl4": 590.57, "CaZrN2": 121.78}, "competitiveness": 0.004973599646796853, "energy_per_atom": -0.17488763863839055, "@module": "rxn_ca.reactions.scored_reaction", "@class": "ScoredReaction"}], "phase_set": {"@module": "rxn_ca.phases.solid_phase_set", "@class": "SolidPhaseSet", "phases": ["CaN2", "Ca2N", "Cl2", "ZrCl", "Ca", "Ca3N2", "Zr3N2", "CaCl2", "Ca4ZrN4", "ZrCl4", "N2", "ZrCl2", "ZrNCl", "Zr", "Zr3N4", "Zr2N", "Zr6NCl15", "ZrN", "ZrCl3", "CaN6", "CaZrN2", "Ca2NCl"], "volumes": {"Cl2": 70.35400635593795, "CaCl2": 87.54970826073873, "Zr3N2": 73.5203110244633, "ZrCl3": 128.05056972549028, "Ca3N2": 94.44900064275961, "CaN2": 39.15444664286524, "CaZrN2": 54.123469850076646, "Ca": 41.76118103229138, "N2": 50.20253368680236, "Zr2N": 49.09554798015192, "ZrN": 24.614765837074486, "ZrCl": 50.90923825495464, "ZrCl4": 157.4844582501777, "Ca4ZrN4": 155.5641488311919, "ZrCl2": 69.81975716933798, "Ca2N": 72.33292337664713, "ZrNCl": 55.63505588520185, "Zr6NCl15": 630.9016141495583, "Zr3N4": 89.11843533211446, "Ca2NCl": 77.43321319650404, "CaN6": 96.13831895445, "Zr": 23.499666692032353}, "gas_phases": ["H2", "O2", "H2O", "CO", "CO2", "N2", "Cl2", "H5NO"], "densities": {"Cl2": 1.0078459447109434, "CaCl2": 1.2676684160896317, "Zr3N2": 4.103429321723307, "ZrCl3": 1.5430075822666827, "Ca3N2": 1.5696026320143444, "CaN2": 1.7390464133250032, "CaZrN2": 2.943554809795226, "Ca": 0.9596950806781571, "N2": 0.5580076928938824, "Zr2N": 4.0014768768732685, "ZrN": 4.275104654520121, "ZrCl": 2.4882910124405844, "ZrCl4": 1.4797396682141302, "Ca4ZrN4": 1.977080209745159, "ZrCl2": 2.3221220836786434, "Ca2N": 1.3017958573260247, "ZrNCl": 2.5286880324212975, "Zr6NCl15": 1.7326722193816808, "Zr3N4": 3.6995577713109906, "Ca2NCl": 1.6739031566605826, "CaN6": 1.2910377604876446, "Zr": 3.8819273990354013}, "melting_points": {"CaN2": 1689, "Zr2N": 2618, "Ca2N": 1737, "Cl2": 187, "ZrCl": 1119, "Ca": 1073, "Ca3N2": 1803, "Zr6NCl15": 712, "Zr3N2": 3157, "CaCl2": 1113, "Ca4ZrN4": 2702, "ZrN": 3252, "ZrCl3": 1021, "ZrCl4": 886, "N2": 92, "CaN6": 1240, "CaZrN2": 2900, "ZrCl2": 1003, "Ca2NCl": 1091, "ZrNCl": 2252, "Zr": 2142, "Zr3N4": 3226}, "experimentally_observed": {"Ca4ZrN4": false, "ZrCl": true, "ZrCl2": true, "ZrCl4": true, "ZrN": true, "CaN6": true, "Zr": true, "Ca": true, "CaN2": true, "CaZrN2": false, "N2": true, "Zr2N": false, "Ca3N2": true, "CaCl2": true, "Cl2": true, "Zr3N2": false, "ZrCl3": true, "Ca2N": true, "Ca2NCl": true, "Zr3N4": true, "Zr6NCl15": false, "ZrNCl": true}, "phase_metadata": null}, "@module": "rxn_ca.reactions.scored_reaction_set", "@class": "ScoredReactionSet"}, "350": {"reactions": [{"reactants": {"ZrN": 24.61, "Cl2": 35.18}, "products": {"ZrNCl": 55.64}, "competitiveness": 6.169758423019865e-05, "energy_per_atom": -1.155081461957369, "@module": "rxn_ca.reactions.scored_reaction", "@class": "ScoredReaction"}, {"reactants": {"ZrNCl": 55.64}, "products": {"ZrN": 24.61, "Cl2": 35.18}, "competitiveness": 0.0, "energy_per_atom": 1.15508146195737, "@module": "rxn_ca.reactions.scored_reaction", "@class": "ScoredReaction"}, {"reactants": {"Ca2NCl": 154.87}, "products": {"CaCl2": 87.55, "Ca3N2": 94.45}, "competitiveness": 0.0, "energy_per_atom": 0.21673269130557957, "@module": "rxn_ca.reactions.scored_reaction", "@class": "ScoredReaction"}, {"reactants": {"Ca3N2": 47.22, "CaCl2": 43.77}, "products": {"Ca2NCl": 77.43}, "competitiveness": 0.0011159577128235225, "energy_per_atom": -0.21673269130557898, "@module": "rxn_ca.reactions.scored_reaction", "@class": "ScoredReaction"}, {"reactants": {"ZrCl3": 128.05, "Cl2": 35.18}, "products": {"ZrCl4": 157.48}, "competitiveness": 0.0016588791760796316, "energy_per_atom": -0.4520934817489268, "@module": "rxn_ca.reactions.scored_reaction", "@class": "ScoredReaction"}, {"reactants": {"ZrCl4": 157.48}, "products": {"ZrCl3": 128.05, "Cl2": 35.18}, "competitiveness": 0.0, "energy_per_atom": 0.45209348174892694, "@module": "rxn_ca.reactions.scored_reaction", "@class": "ScoredReaction"}, {"reactants": {"Zr6NCl15": 126.18}, "products": {"ZrCl3": 128.05, "ZrN": 4.92}, "competitiveness": 1.4883502051605319e-09, "energy_per_atom": 0.07460183350649942, "@module": "rxn_ca.reactions.scored_reaction", "@class": "ScoredReaction"}, {"reactants": {"ZrCl3": 128.05, "ZrN": 4.92}, "products": {"Zr6NCl15": 126.18}, "competitiveness": 0.0016362630800766747, "energy_per_atom": -0.0746018335064995, "@module": "rxn_ca.reactions.scored_reaction", "@class": "ScoredReaction"}, {"reactants": {"Ca2NCl": 77.43, "CaZrN2": 54.12}, "products": {"Ca3N2": 94.45, "ZrNCl": 55.64}, "competitiveness": 0.0, "energy_per_atom": 0.5804288969721135, "@module": "rxn_ca.reactions.scored_reaction", "@class": "ScoredReaction"}, {"reactants": {"Ca3N2": 94.45, "ZrNCl": 55.64}, "products": {"Ca2NCl": 77.43, "CaZrN2": 54.12}, "competitiveness": 0.00020707887328884607, "energy_per_atom": -0.5804288969721133, "@module": "rxn_ca.reactions.scored_reaction", "@class": "ScoredReaction"}, {"reactants": {"ZrCl3": 42.68, "Ca3N2": 62.97}, "products": {"Ca2NCl": 77.43, "ZrN": 8.2}, "competitiveness": 0.0016588791760796316, "energy_per_atom": -0.7060412391695378, "@module": "rxn_ca.reactions.scored_reaction", "@class": "ScoredReaction"}, {"reactants": {"ZrN": 24.61, "Ca2NCl": 232.3}, "products": {"Ca3N2": 188.9, "ZrCl3": 128.05}, "competitiveness": 0.0, "energy_per_atom": 0.7060412391695374, "@module": "rxn_ca.reactions.scored_reaction", "@class": "ScoredReaction"}, {"reactants": {"ZrN": 29.54, "ZrCl4": 157.48}, "products": {"ZrNCl": 55.64, "Zr6NCl15": 126.18}, "competitiveness": 0.0031722462059732177, "energy_per_atom": -0.058552131596357464, "@module": "rxn_ca.reactions.scored_reaction", "@class": "ScoredReaction"}, {"reactants": {"ZrNCl": 55.64, "Zr6NCl15": 126.18}, "products": {"ZrN": 29.54, "ZrCl4": 157.48}, "competitiveness": 7.744603335753259e-08, "energy_per_atom": 0.058552131596357505, "@module": "rxn_ca.reactions.scored_reaction", "@class": "ScoredReaction"}, {"reactants": {"Ca2NCl": 38.72, "Zr6NCl15": 63.09}, "products": {"CaCl2": 87.55, "ZrN": 14.77}, "competitiveness": 0.013238788639693255, "energy_per_atom": -0.5758739437918232, "@module": "rxn_ca.reactions.scored_reaction", "@class": "ScoredReaction"}, {"reactants": {"CaCl2": 87.55, "ZrN": 14.77}, "products": {"Ca2NCl": 38.72, "Zr6NCl15": 63.09}, "competitiveness": 0.0, "energy_per_atom": 0.5758739437918231, "@module": "rxn_ca.reactions.scored_reaction", "@class": "ScoredReaction"}, {"reactants": {"CaCl2": 87.55, "ZrN": 19.69}, "products": {"Ca3N2": 31.48, "Zr6NCl15": 84.12}, "competitiveness": 0.0, "energy_per_atom": 0.8414895560031322, "@module": "rxn_ca.reactions.scored_reaction", "@class": "ScoredReaction"}, {"reactants": {"Ca3N2": 31.48, "Zr6NCl15": 84.12}, "products": {"CaCl2": 87.55, "ZrN": 19.69}, "competitiveness": 0.013238788639693255, "energy_per_atom": -0.8414895560031327, "@module": "rxn_ca.reactions.scored_reaction", "@class": "ScoredReaction"}, {"reactants": {"Ca3N2": 62.97, "Zr6NCl15": 42.06}, "products": {"Ca2NCl": 77.43, "ZrN": 9.85}, "competitiveness": 0.013238788639693255, "energy_per_atom": -0.6614788912713744, "@module": "rxn_ca.reactions.scored_reaction", "@class": "ScoredReaction"}, {"reactants": {"ZrN": 24.61, "Ca2NCl": 193.58}, "products": {"Ca3N2": 157.42, "Zr6NCl15": 105.15}, "competitiveness": 0.0, "energy_per_atom": 0.66147889127138, "@module": "rxn_ca.reactions.scored_reaction", "@class": "ScoredReaction"}, {"reactants": {"N2": 50.2, "ZrCl3": 256.1}, "products": {"ZrN": 49.23, "Cl2": 211.06}, "competitiveness": 0.0, "energy_per_atom": 1.1686927066023074, "@module": "rxn_ca.reactions.scored_reaction", "@class": "ScoredReaction"}, {"reactants": {"ZrN": 49.23, "Cl2": 211.06}, "products": {"N2": 50.2, "ZrCl3": 256.1}, "competitiveness": 6.169758423019865e-05, "energy_per_atom": -1.1686927066023072, "@module": "rxn_ca.reactions.scored_reaction", "@class": "ScoredReaction"}, {"reactants": {"ZrN": 24.61, "Cl2": 140.71}, "products": {"ZrCl4": 157.48, "N2": 25.1}, "competitiveness": 6.169758423019865e-05, "energy_per_atom": -1.3870476470307733, "@module": "rxn_ca.reactions.scored_reaction", "@class": "ScoredReaction"}, {"reactants": {"ZrCl4": 157.48, "N2": 25.1}, "products": {"Cl2": 140.71, "ZrN": 24.61}, "competitiveness": 0.0, "energy_per_atom": 1.3870476470307724, "@module": "rxn_ca.reactions.scored_reaction", "@class": "ScoredReaction"}, {"reactants": {"N2": 20.92, "Zr6NCl15": 105.15}, "products": {"ZrN": 24.61, "Cl2": 87.94}, "competitiveness": 0.0, "energy_per_atom": 1.1876425064610856, "@module": "rxn_ca.reactions.scored_reaction", "@class": "ScoredReaction"}, {"reactants": {"ZrN": 24.61, "Cl2": 87.94}, "products": {"N2": 20.92, "Zr6NCl15": 105.15}, "competitiveness": 6.169758423019865e-05, "energy_per_atom": -1.1876425064610834, "@module": "rxn_ca.reactions.scored_reaction", "@class": "ScoredReaction"}, {"reactants": {"Cl2": 140.71, "ZrNCl": 111.27}, "products": {"N2": 50.2, "ZrCl3": 256.1}, "competitiveness": 0.00012045714220063503, "energy_per_atom": -0.5911519756236233, "@module": "rxn_ca.reactions.scored_reaction", "@class": "ScoredReaction"}, {"reactants": {"N2": 50.2, "ZrCl3": 256.1}, "products": {"Cl2": 140.71, "ZrNCl": 111.27}, "competitiveness": 0.0, "energy_per_atom": 0.5911519756236233, "@module": "rxn_ca.reactions.scored_reaction", "@class": "ScoredReaction"}, {"reactants": {"N2": 50.2, "ZrCl3": 1536.61}, "products": {"Cl2": 211.06, "Zr6NCl15": 1261.8}, "competitiveness": 2.394243613261261e-18, "energy_per_atom": 0.1295055134488616, "@module": "rxn_ca.reactions.scored_reaction", "@class": "ScoredReaction"}, {"reactants": {"Cl2": 211.06, "Zr6NCl15": 1261.8}, "products": {"N2": 50.2, "ZrCl3": 1536.61}, "competitiveness": 0.013238783063300653, "energy_per_atom": -0.12950551344886163, "@module": "rxn_ca.reactions.scored_reaction", "@class": "ScoredReaction"}, {"reactants": {"ZrNCl": 55.64, "Cl2": 105.53}, "products": {"N2": 25.1, "ZrCl4": 157.48}, "competitiveness": 0.00012045714220063503, "energy_per_atom": -0.9250150622478251, "@module": "rxn_ca.reactions.scored_reaction", "@class": "ScoredReaction"}, {"reactants": {"N2": 25.1, "ZrCl4": 157.48}, "products": {"ZrNCl": 55.64, "Cl2": 105.53}, "competitiveness": 0.0, "energy_per_atom": 0.925015062247825, "@module": "rxn_ca.reactions.scored_reaction", "@class": "ScoredReaction"}, {"reactants": {"Cl2": 52.77, "Zr6NCl15": 105.15}, "products": {"ZrCl4": 157.48, "N2": 4.18}, "competitiveness": 0.013238788639693255, "energy_per_atom": -0.5556978925080163, "@module": "rxn_ca.reactions.scored_reaction", "@class": "ScoredReaction"}, {"reactants": {"ZrCl4": 157.48, "N2": 4.18}, "products": {"Zr6NCl15": 105.15, "Cl2": 52.77}, "competitiveness": 0.0, "energy_per_atom": 0.55569789250802, "@module": "rxn_ca.reactions.scored_reaction", "@class": "ScoredReaction"}, {"reactants": {"ZrCl3": 192.08, "N2": 12.55}, "products": {"ZrCl4": 157.48, "ZrNCl": 27.82}, "competitiveness": 0.0016588791760795264, "energy_per_atom": -0.1796939095828986, "@module": "rxn_ca.reactions.scored_reaction", "@class": "ScoredReaction"}, {"reactants": {"ZrCl4": 629.94, "ZrNCl": 111.27}, "products": {"N2": 50.2, "ZrCl3": 768.3}, "competitiveness": 0.0, "energy_per_atom": 0.17969390958289866, "@module": "rxn_ca.reactions.scored_reaction", "@class": "ScoredReaction"}, {"reactants": {"ZrCl3": 1152.46, "N2": 25.1}, "products": {"Zr6NCl15": 630.9, "ZrCl4": 472.45}, "competitiveness": 0.001658578027915512, "energy_per_atom": -0.10203527509614632, "@module": "rxn_ca.reactions.scored_reaction", "@class": "ScoredReaction"}, {"reactants": {"ZrCl4": 944.91, "Zr6NCl15": 1261.8}, "products": {"N2": 50.2, "ZrCl3": 2304.91}, "competitiveness": 4.1989710097317537e-13, "energy_per_atom": 0.10203527509614495, "@module": "rxn_ca.reactions.scored_reaction", "@class": "ScoredReaction"}, {"reactants": {"Zr6NCl15": 630.9, "N2": 12.55}, "products": {"ZrCl3": 576.23, "ZrNCl": 83.45}, "competitiveness": 7.787234324100019e-05, "energy_per_atom": 0.02089426337947996, "@module": "rxn_ca.reactions.scored_reaction", "@class": "ScoredReaction"}, {"reactants": {"ZrCl3": 576.23, "ZrNCl": 83.45}, "products": {"Zr6NCl15": 630.9, "N2": 12.55}, "competitiveness": 0.000540958737973212, "energy_per_atom": -0.020894263379479958, "@module": "rxn_ca.reactions.scored_reaction", "@class": "ScoredReaction"}, {"reactants": {"Zr6NCl15": 210.3, "N2": 16.73}, "products": {"ZrNCl": 55.64, "ZrCl4": 157.48}, "competitiveness": 0.013238786445738688, "energy_per_atom": -0.13312908769158063, "@module": "rxn_ca.reactions.scored_reaction", "@class": "ScoredReaction"}, {"reactants": {"ZrNCl": 166.91, "ZrCl4": 472.45}, "products": {"N2": 50.2, "Zr6NCl15": 630.9}, "competitiveness": 1.1469372828064844e-18, "energy_per_atom": 0.1331290876915742, "@module": "rxn_ca.reactions.scored_reaction", "@class": "ScoredReaction"}, {"reactants": {"ZrCl3": 128.05, "ZrNCl": 9.27}, "products": {"ZrCl4": 26.25, "Zr6NCl15": 105.15}, "competitiveness": 0.0015256459563169622, "energy_per_atom": -0.05834396109486284, "@module": "rxn_ca.reactions.scored_reaction", "@class": "ScoredReaction"}, {"reactants": {"ZrCl4": 26.25, "Zr6NCl15": 105.15}, "products": {"ZrCl3": 128.05, "ZrNCl": 9.27}, "competitiveness": 8.119442664887248e-08, "energy_per_atom": 0.05834396109486284, "@module": "rxn_ca.reactions.scored_reaction", "@class": "ScoredReaction"}, {"reactants": {"CaCl2": 29.18, "Zr6NCl15": 105.15}, "products": {"ZrCl3": 128.05, "Ca2NCl": 12.91}, "competitiveness": 0.0, "energy_per_atom": 0.22319476295055526, "@module": "rxn_ca.reactions.scored_reaction", "@class": "ScoredReaction"}, {"reactants": {"ZrCl3": 128.05, "Ca2NCl": 12.91}, "products": {"CaCl2": 29.18, "Zr6NCl15": 105.15}, "competitiveness": 0.0016588791760796316, "energy_per_atom": -0.22319476295055524, "@module": "rxn_ca.reactions.scored_reaction", "@class": "ScoredReaction"}, {"reactants": {"CaCl2": 262.65, "Zr6NCl15": 1261.8}, "products": {"Ca3N2": 94.45, "ZrCl3": 1536.61}, "competitiveness": 0.0, "energy_per_atom": 0.26182183033653755, "@module": "rxn_ca.reactions.scored_reaction", "@class": "ScoredReaction"}, {"reactants": {"ZrCl3": 768.3, "Ca3N2": 47.22}, "products": {"Zr6NCl15": 630.9, "CaCl2": 131.32}, "competitiveness": 0.0016588791760796316, "energy_per_atom": -0.26182183033653855, "@module": "rxn_ca.reactions.scored_reaction", "@class": "ScoredReaction"}, {"reactants": {"Ca2NCl": 116.15, "Zr6NCl15": 315.45}, "products": {"Ca3N2": 94.45, "ZrCl3": 384.15}, "competitiveness": 0.0, "energy_per_atom": 0.28756836317773016, "@module": "rxn_ca.reactions.scored_reaction", "@class": "ScoredReaction"}, {"reactants": {"Ca3N2": 94.45, "ZrCl3": 384.15}, "products": {"Ca2NCl": 116.15, "Zr6NCl15": 315.45}, "competitiveness": 0.0016588791760796316, "energy_per_atom": -0.2875683631777302, "@module": "rxn_ca.reactions.scored_reaction", "@class": "ScoredReaction"}, {"reactants": {"CaCl2": 87.55, "ZrNCl": 111.27}, "products": {"ZrCl4": 157.48, "CaZrN2": 54.12}, "competitiveness": 0.0, "energy_per_atom": 0.41536675345306384, "@module": "rxn_ca.reactions.scored_reaction", "@class": "ScoredReaction"}, {"reactants": {"ZrCl4": 78.74, "CaZrN2": 27.06}, "products": {"ZrNCl": 55.64, "CaCl2": 43.77}, "competitiveness": 0.003443564212976408, "energy_per_atom": -0.4153667534530636, "@module": "rxn_ca.reactions.scored_reaction", "@class": "ScoredReaction"}, {"reactants": {"ZrCl4": 52.49, "CaZrN2": 36.08}, "products": {"ZrNCl": 55.64, "Ca2NCl": 25.81}, "competitiveness": 0.0034435641919467494, "energy_per_atom": -0.14509099301603895, "@module": "rxn_ca.reactions.scored_reaction", "@class": "ScoredReaction"}, {"reactants": {"ZrNCl": 55.64, "Ca2NCl": 25.81}, "products": {"ZrCl4": 52.49, "CaZrN2": 36.08}, "competitiveness": 0.0, "energy_per_atom": 0.14509099301603892, "@module": "rxn_ca.reactions.scored_reaction", "@class": "ScoredReaction"}, {"reactants": {"ZrCl4": 157.48, "CaZrN2": 162.37}, "products": {"Ca3N2": 94.45, "ZrNCl": 222.54}, "competitiveness": 0.0, "energy_per_atom": 0.14512050433783683, "@module": "rxn_ca.reactions.scored_reaction", "@class": "ScoredReaction"}, {"reactants": {"Ca3N2": 94.45, "ZrNCl": 222.54}, "products": {"ZrCl4": 157.48, "CaZrN2": 162.37}, "competitiveness": 0.000207078872035012, "energy_per_atom": -0.14512050433783683, "@module": "rxn_ca.reactions.scored_reaction", "@class": "ScoredReaction"}, {"reactants": {"Ca2NCl": 38.72, "ZrCl4": 78.74}, "products": {"CaCl2": 87.55, "ZrNCl": 27.82}, "competitiveness": 0.003443564212976408, "energy_per_atom": -0.563664451399818, "@module": "rxn_ca.reactions.scored_reaction", "@class": "ScoredReaction"}, {"reactants": {"CaCl2": 87.55, "ZrNCl": 27.82}, "products": {"Ca2NCl": 38.72, "ZrCl4": 78.74}, "competitiveness": 0.0, "energy_per_atom": 0.5636644513998181, "@module": "rxn_ca.reactions.scored_reaction", "@class": "ScoredReaction"}, {"reactants": {"CaCl2": 87.55, "ZrNCl": 37.09}, "products": {"Ca3N2": 31.48, "ZrCl4": 104.99}, "competitiveness": 0.0, "energy_per_atom": 0.7937713361715814, "@module": "rxn_ca.reactions.scored_reaction", "@class": "ScoredReaction"}, {"reactants": {"Ca3N2": 31.48, "ZrCl4": 104.99}, "products": {"CaCl2": 87.55, "ZrNCl": 37.09}, "competitiveness": 0.003443564212976408, "energy_per_atom": -0.7937713361715811, "@module": "rxn_ca.reactions.scored_reaction", "@class": "ScoredReaction"}, {"reactants": {"Ca3N2": 188.9, "ZrCl4": 157.48}, "products": {"ZrNCl": 55.64, "Ca2NCl": 232.3}, "competitiveness": 0.003443564212976408, "energy_per_atom": -0.6463734460786782, "@module": "rxn_ca.reactions.scored_reaction", "@class": "ScoredReaction"}, {"reactants": {"ZrNCl": 55.64, "Ca2NCl": 232.3}, "products": {"Ca3N2": 188.9, "ZrCl4": 157.48}, "competitiveness": 0.0, "energy_per_atom": 0.6463734460786783, "@module": "rxn_ca.reactions.scored_reaction", "@class": "ScoredReaction"}, {"reactants": {"Ca2NCl": 77.43, "ZrCl4": 78.74}, "products": {"CaCl2": 131.32, "CaZrN2": 27.06}, "competitiveness": 0.003443564212976408, "energy_per_atom": -0.5555512680205115, "@module": "rxn_ca.reactions.scored_reaction", "@class": "ScoredReaction"}, {"reactants": {"CaCl2": 131.32, "CaZrN2": 27.06}, "products": {"Ca2NCl": 77.43, "ZrCl4": 78.74}, "competitiveness": 0.0, "energy_per_atom": 0.5555512680205115, "@module": "rxn_ca.reactions.scored_reaction", "@class": "ScoredReaction"}, {"reactants": {"CaCl2": 175.1, "CaZrN2": 54.12}, "products": {"Ca3N2": 94.45, "ZrCl4": 157.48}, "competitiveness": 0.0, "energy_per_atom": 0.9264325120073871, "@module": "rxn_ca.reactions.scored_reaction", "@class": "ScoredReaction"}, {"reactants": {"ZrCl4": 157.48, "Ca3N2": 94.45}, "products": {"CaZrN2": 54.12, "CaCl2": 175.1}, "competitiveness": 0.003443564212976408, "energy_per_atom": -0.9264325120073864, "@module": "rxn_ca.reactions.scored_reaction", "@class": "ScoredReaction"}, {"reactants": {"Ca2NCl": 103.24, "CaZrN2": 18.04}, "products": {"Ca3N2": 94.45, "ZrCl4": 52.49}, "competitiveness": 0.0, "energy_per_atom": 0.7151608851232883, "@module": "rxn_ca.reactions.scored_reaction", "@class": "ScoredReaction"}, {"reactants": {"ZrCl4": 39.37, "Ca3N2": 70.84}, "products": {"Ca2NCl": 77.43, "CaZrN2": 13.53}, "competitiveness": 0.003443564212976408, "energy_per_atom": -0.7151608851232885, "@module": "rxn_ca.reactions.scored_reaction", "@class": "ScoredReaction"}, {"reactants": {"CaCl2": 87.55, "CaZrN2": 54.12}, "products": {"ZrNCl": 55.64, "Ca2NCl": 77.43}, "competitiveness": 0.0, "energy_per_atom": 0.32034966740542015, "@module": "rxn_ca.reactions.scored_reaction", "@class": "ScoredReaction"}, {"reactants": {"ZrNCl": 55.64, "Ca2NCl": 77.43}, "products": {"CaCl2": 87.55, "CaZrN2": 54.12}, "competitiveness": 0.0012194962470189253, "energy_per_atom": -0.3203496674054201, "@module": "rxn_ca.reactions.scored_reaction", "@class": "ScoredReaction"}, {"reactants": {"CaCl2": 87.55, "CaZrN2": 108.25}, "products": {"Ca3N2": 94.45, "ZrNCl": 111.27}, "competitiveness": 0.0, "energy_per_atom": 0.6434132602696636, "@module": "rxn_ca.reactions.scored_reaction", "@class": "ScoredReaction"}, {"reactants": {"Ca3N2": 47.22, "ZrNCl": 55.64}, "products": {"CaZrN2": 54.12, "CaCl2": 43.77}, "competitiveness": 0.00020707887328884607, "energy_per_atom": -0.6434132602696644, "@module": "rxn_ca.reactions.scored_reaction", "@class": "ScoredReaction"}, {"reactants": {"ZrNCl": 133.52, "Cl2": 126.64}, "products": {"N2": 50.2, "Zr6NCl15": 252.36}, "competitiveness": 0.00012045714220063503, "energy_per_atom": -0.5275959567711537, "@module": "rxn_ca.reactions.scored_reaction", "@class": "ScoredReaction"}, {"reactants": {"N2": 50.2, "Zr6NCl15": 252.36}, "products": {"ZrNCl": 133.52, "Cl2": 126.64}, "competitiveness": 0.0, "energy_per_atom": 0.5275959567711532, "@module": "rxn_ca.reactions.scored_reaction", "@class": "ScoredReaction"}, {"reactants": {"CaCl2": 87.55, "N2": 12.55}, "products": {"Cl2": 52.77, "Ca2NCl": 38.72}, "competitiveness": 0.0, "energy_per_atom": 1.522398487072944, "@module": "rxn_ca.reactions.scored_reaction", "@class": "ScoredReaction"}, {"reactants": {"Cl2": 52.77, "Ca2NCl": 38.72}, "products": {"CaCl2": 87.55, "N2": 12.55}, "competitiveness": 0.0012194962470189253, "energy_per_atom": -1.5223984870729441, "@module": "rxn_ca.reactions.scored_reaction", "@class": "ScoredReaction"}, {"reactants": {"Ca3N2": 31.48, "Cl2": 70.35}, "products": {"CaCl2": 87.55, "N2": 16.73}, "competitiveness": 0.00020707887328884607, "energy_per_atom": -2.174353110300978, "@module": "rxn_ca.reactions.scored_reaction", "@class": "ScoredReaction"}, {"reactants": {"CaCl2": 87.55, "N2": 16.73}, "products": {"Ca3N2": 31.48, "Cl2": 70.35}, "competitiveness": 0.0, "energy_per_atom": 2.174353110300979, "@module": "rxn_ca.reactions.scored_reaction", "@class": "ScoredReaction"}, {"reactants": {"N2": 50.2, "Ca2NCl": 464.6}, "products": {"Ca3N2": 377.8, "Cl2": 211.06}, "competitiveness": 0.0, "energy_per_atom": 1.3039092464560673, "@module": "rxn_ca.reactions.scored_reaction", "@class": "ScoredReaction"}, {"reactants": {"Ca3N2": 62.97, "Cl2": 35.18}, "products": {"Ca2NCl": 77.43, "N2": 8.37}, "competitiveness": 0.00020707887328884607, "energy_per_atom": -1.303909246456067, "@module": "rxn_ca.reactions.scored_reaction", "@class": "ScoredReaction"}, {"reactants": {"ZrN": 9.85, "ZrCl4": 314.97}, "products": {"Cl2": 70.35, "Zr6NCl15": 252.36}, "competitiveness": 0.0, "energy_per_atom": 0.3744499438494826, "@module": "rxn_ca.reactions.scored_reaction", "@class": "ScoredReaction"}, {"reactants": {"Cl2": 70.35, "Zr6NCl15": 252.36}, "products": {"ZrN": 9.85, "ZrCl4": 314.97}, "competitiveness": 0.013238788639693255, "energy_per_atom": -0.37444994384948294, "@module": "rxn_ca.reactions.scored_reaction", "@class": "ScoredReaction"}, {"reactants": {"Cl2": 70.35, "Zr6NCl15": 1261.8}, "products": {"ZrCl3": 1280.51, "ZrNCl": 111.27}, "competitiveness": 0.007606087303250897, "energy_per_atom": -0.03379656455809826, "@module": "rxn_ca.reactions.scored_reaction", "@class": "ScoredReaction"}, {"reactants": {"ZrCl3": 1280.51, "ZrNCl": 111.27}, "products": {"Cl2": 70.35, "Zr6NCl15": 1261.8}, "competitiveness": 1.318656077370113e-06, "energy_per_atom": 0.033796564558098256, "@module": "rxn_ca.reactions.scored_reaction", "@class": "ScoredReaction"}, {"reactants": {"Cl2": 42.21, "Zr6NCl15": 126.18}, "products": {"ZrCl4": 157.48, "ZrNCl": 11.13}, "competitiveness": 0.013238788639693255, "energy_per_atom": -0.4461430171852356, "@module": "rxn_ca.reactions.scored_reaction", "@class": "ScoredReaction"}, {"reactants": {"ZrNCl": 18.55, "ZrCl4": 262.47}, "products": {"Cl2": 70.35, "Zr6NCl15": 210.3}, "competitiveness": 0.0, "energy_per_atom": 0.44614301718523147, "@module": "rxn_ca.reactions.scored_reaction", "@class": "ScoredReaction"}, {"reactants": {"ZrCl4": 944.91, "ZrN": 49.23}, "products": {"N2": 50.2, "ZrCl3": 1024.4}, "competitiveness": 2.102718351811888e-18, "energy_per_atom": 0.13166446248903937, "@module": "rxn_ca.reactions.scored_reaction", "@class": "ScoredReaction"}, {"reactants": {"N2": 50.2, "ZrCl3": 1024.4}, "products": {"ZrCl4": 944.91, "ZrN": 49.23}, "competitiveness": 0.0016588787737602708, "energy_per_atom": -0.13166446248903946, "@module": "rxn_ca.reactions.scored_reaction", "@class": "ScoredReaction"}, {"reactants": {"ZrCl3": 42.68, "ZrN": 16.41, "N2": 8.37}, "products": {"ZrNCl": 55.64}, "competitiveness": 0.0016588791760796316, "energy_per_atom": -0.37595299088916445, "@module": "rxn_ca.reactions.scored_reaction", "@class": "ScoredReaction"}, {"reactants": {"ZrNCl": 83.45}, "products": {"ZrN": 24.61, "N2": 12.55, "ZrCl3": 64.03}, "competitiveness": 0.0, "energy_per_atom": 0.3759529908891628, "@module": "rxn_ca.reactions.scored_reaction", "@class": "ScoredReaction"}, {"reactants": {"ZrCl4": 39.37, "ZrN": 18.46, "N2": 6.28}, "products": {"ZrNCl": 55.64}, "competitiveness": 0.003443564212976408, "energy_per_atom": -0.28817668256313617, "@module": "rxn_ca.reactions.scored_reaction", "@class": "ScoredReaction"}, {"reactants": {"ZrNCl": 222.54}, "products": {"ZrCl4": 157.48, "ZrN": 73.84, "N2": 25.1}, "competitiveness": 0.0, "energy_per_atom": 0.28817668256313533, "@module": "rxn_ca.reactions.scored_reaction", "@class": "ScoredReaction"}, {"reactants": {"Zr6NCl15": 630.9, "N2": 31.38}, "products": {"ZrCl4": 590.57, "ZrN": 55.38}, "competitiveness": 0.011230545606208356, "energy_per_atom": -0.05079289267353865, "@module": "rxn_ca.reactions.scored_reaction", "@class": "ScoredReaction"}, {"reactants": {"ZrCl4": 590.57, "ZrN": 55.38}, "products": {"Zr6NCl15": 630.9, "N2": 31.38}, "competitiveness": 1.0950329991934206e-07, "energy_per_atom": 0.05079289267353866, "@module": "rxn_ca.reactions.scored_reaction", "@class": "ScoredReaction"}, {"reactants": {"ZrN": 14.77, "Zr6NCl15": 42.06, "N2": 8.37}, "products": {"ZrNCl": 55.64}, "competitiveness": 0.013238788639693255, "energy_per_atom": -0.32373170743461266, "@module": "rxn_ca.reactions.scored_reaction", "@class": "ScoredReaction"}, {"reactants": {"ZrNCl": 834.53}, "products": {"Zr6NCl15": 630.9, "ZrN": 221.53, "N2": 125.51}, "competitiveness": 0.0, "energy_per_atom": 0.323731707434612, "@module": "rxn_ca.reactions.scored_reaction", "@class": "ScoredReaction"}, {"reactants": {"Ca3N2": 31.48, "ZrN": 24.61, "N2": 8.37}, "products": {"CaZrN2": 54.12}, "competitiveness": 0.00020707887328884607, "energy_per_atom": -0.650289834703548, "@module": "rxn_ca.reactions.scored_reaction", "@class": "ScoredReaction"}, {"reactants": {"CaZrN2": 162.37}, "products": {"Ca3N2": 94.45, "N2": 25.1, "ZrN": 73.84}, "competitiveness": 0.0, "energy_per_atom": 0.6502898347035502, "@module": "rxn_ca.reactions.scored_reaction", "@class": "ScoredReaction"}, {"reactants": {"ZrN": 24.61, "ZrCl4": 157.48}, "products": {"ZrCl3": 128.05, "ZrNCl": 55.64}, "competitiveness": 0.00048622078181933187, "energy_per_atom": -0.008282585861689553, "@module": "rxn_ca.reactions.scored_reaction", "@class": "ScoredReaction"}, {"reactants": {"ZrCl3": 128.05, "ZrNCl": 55.64}, "products": {"ZrN": 24.61, "ZrCl4": 157.48}, "competitiveness": 4.819608089197567e-05, "energy_per_atom": 0.00828258586168956, "@module": "rxn_ca.reactions.scored_reaction", "@class": "ScoredReaction"}, {"reactants": {"ZrCl3": 128.05, "Ca2NCl": 77.43}, "products": {"ZrN": 24.61, "CaCl2": 175.1}, "competitiveness": 0.0016588791760796316, "energy_per_atom": -0.6370885851469195, "@module": "rxn_ca.reactions.scored_reaction", "@class": "ScoredReaction"}, {"reactants": {"CaCl2": 175.1, "ZrN": 24.61}, "products": {"ZrCl3": 128.05, "Ca2NCl": 77.43}, "competitiveness": 0.0, "energy_per_atom": 0.6370885851469182, "@module": "rxn_ca.reactions.scored_reaction", "@class": "ScoredReaction"}, {"reactants": {"CaCl2": 262.65, "ZrN": 49.23}, "products": {"Ca3N2": 94.45, "ZrCl3": 256.1}, "competitiveness": 0.0, "energy_per_atom": 0.9290578490809386, "@module": "rxn_ca.reactions.scored_reaction", "@class": "ScoredReaction"}, {"reactants": {"ZrCl3": 128.05, "Ca3N2": 47.22}, "products": {"ZrN": 24.61, "CaCl2": 131.32}, "competitiveness": 0.0016588791760796316, "energy_per_atom": -0.9290578490809409, "@module": "rxn_ca.reactions.scored_reaction", "@class": "ScoredReaction"}, {"reactants": {"ZrCl3": 128.05, "CaZrN2": 54.12}, "products": {"ZrNCl": 55.64, "ZrN": 24.61, "CaCl2": 87.55}, "competitiveness": 0.0016588791760796316, "energy_per_atom": -0.47631195983355734, "@module": "rxn_ca.reactions.scored_reaction", "@class": "ScoredReaction"}, {"reactants": {"Zr6NCl15": 126.18, "CaZrN2": 54.12}, "products": {"ZrNCl": 55.64, "ZrN": 29.54, "CaCl2": 87.55}, "competitiveness": 0.013238788639693255, "energy_per_atom": -0.41041033197968385, "@module": "rxn_ca.reactions.scored_reaction", "@class": "ScoredReaction"}, {"reactants": {"ZrCl3": 768.3, "CaZrN2": 27.06}, "products": {"Zr6NCl15": 630.9, "ZrCl4": 78.74, "CaCl2": 43.77}, "competitiveness": 0.0016588700645861377, "energy_per_atom": -0.118829065022086, "@module": "rxn_ca.reactions.scored_reaction", "@class": "ScoredReaction"}, {"reactants": {"ZrCl3": 768.3, "CaZrN2": 54.12}, "products": {"ZrNCl": 55.64, "Zr6NCl15": 630.9, "CaCl2": 87.55}, "competitiveness": 0.0016588791760763384, "energy_per_atom": -0.17017347163991867, "@module": "rxn_ca.reactions.scored_reaction", "@class": "ScoredReaction"}, {"reactants": {"Cl2": 70.35, "CaZrN2": 54.12}, "products": {"ZrN": 24.61, "N2": 25.1, "CaCl2": 87.55}, "competitiveness": 7.407874809107246e-05, "energy_per_atom": -1.3056199153739596, "@module": "rxn_ca.reactions.scored_reaction", "@class": "ScoredReaction"}, {"reactants": {"CaCl2": 87.55, "ZrN": 24.61, "N2": 25.1}, "products": {"Cl2": 70.35, "CaZrN2": 54.12}, "competitiveness": 0.0, "energy_per_atom": 1.3056199153739587, "@module": "rxn_ca.reactions.scored_reaction", "@class": "ScoredReaction"}, {"reactants": {"Cl2": 17.59, "CaZrN2": 54.12}, "products": {"ZrN": 24.61, "N2": 12.55, "Ca2NCl": 38.72}, "competitiveness": 7.407874809107246e-05, "energy_per_atom": -0.26211368011080366, "@module": "rxn_ca.reactions.scored_reaction", "@class": "ScoredReaction"}, {"reactants": {"ZrN": 24.61, "N2": 12.55, "Ca2NCl": 38.72}, "products": {"Cl2": 17.59, "CaZrN2": 54.12}, "competitiveness": 0.0, "energy_per_atom": 0.26211368011080394, "@module": "rxn_ca.reactions.scored_reaction", "@class": "ScoredReaction"}, {"reactants": {"Cl2": 175.89, "CaZrN2": 54.12}, "products": {"CaCl2": 87.55, "N2": 50.2, "ZrCl3": 128.05}, "competitiveness": 7.407874809107246e-05, "energy_per_atom": -1.41389292684358, "@module": "rxn_ca.reactions.scored_reaction", "@class": "ScoredReaction"}, {"reactants": {"CaCl2": 87.55, "N2": 50.2, "ZrCl3": 128.05}, "products": {"Cl2": 175.89, "CaZrN2": 54.12}, "competitiveness": 0.0, "energy_per_atom": 1.4138929268435796, "@module": "rxn_ca.reactions.scored_reaction", "@class": "ScoredReaction"}, {"reactants": {"Cl2": 246.24, "CaZrN2": 108.25}, "products": {"Ca2NCl": 77.43, "N2": 75.3, "ZrCl3": 256.1}, "competitiveness": 7.407874809107246e-05, "energy_per_atom": -0.969100913942951, "@module": "rxn_ca.reactions.scored_reaction", "@class": "ScoredReaction"}, {"reactants": {"Ca2NCl": 77.43, "N2": 75.3, "ZrCl3": 256.1}, "products": {"Cl2": 246.24, "CaZrN2": 108.25}, "competitiveness": 0.0, "energy_per_atom": 0.9691009139429506, "@module": "rxn_ca.reactions.scored_reaction", "@class": "ScoredReaction"}, {"reactants": {"Ca3N2": 94.45, "N2": 100.41, "ZrCl3": 384.15}, "products": {"Cl2": 316.59, "CaZrN2": 162.37}, "competitiveness": 0.0, "energy_per_atom": 0.6748382314004258, "@module": "rxn_ca.reactions.scored_reaction", "@class": "ScoredReaction"}, {"reactants": {"Cl2": 316.59, "CaZrN2": 162.37}, "products": {"Ca3N2": 94.45, "N2": 100.41, "ZrCl3": 384.15}, "competitiveness": 7.407874809107246e-05, "energy_per_atom": -0.6748382314004258, "@module": "rxn_ca.reactions.scored_reaction", "@class": "ScoredReaction"}, {"reactants": {"CaCl2": 87.55, "ZrCl4": 157.48, "N2": 50.2}, "products": {"Cl2": 211.06, "CaZrN2": 54.12}, "competitiveness": 0.0, "energy_per_atom": 1.5197147370812114, "@module": "rxn_ca.reactions.scored_reaction", "@class": "ScoredReaction"}, {"reactants": {"Cl2": 211.06, "CaZrN2": 54.12}, "products": {"N2": 50.2, "ZrCl4": 157.48, "CaCl2": 87.55}, "competitiveness": 7.407874809107246e-05, "energy_per_atom": -1.519714737081212, "@module": "rxn_ca.reactions.scored_reaction", "@class": "ScoredReaction"}, {"reactants": {"ZrCl4": 157.48, "N2": 37.65, "Ca2NCl": 38.72}, "products": {"Cl2": 158.3, "CaZrN2": 54.12}, "competitiveness": 0.0, "energy_per_atom": 1.167772682373979, "@module": "rxn_ca.reactions.scored_reaction", "@class": "ScoredReaction"}, {"reactants": {"Cl2": 158.3, "CaZrN2": 54.12}, "products": {"ZrCl4": 157.48, "N2": 37.65, "Ca2NCl": 38.72}, "competitiveness": 7.407874809107246e-05, "energy_per_atom": -1.1677726823739791, "@module": "rxn_ca.reactions.scored_reaction", "@class": "ScoredReaction"}, {"reactants": {"ZrCl4": 157.48, "Ca3N2": 31.48, "N2": 33.47}, "products": {"Cl2": 140.71, "CaZrN2": 54.12}, "competitiveness": 0.0, "energy_per_atom": 0.9391097609577929, "@module": "rxn_ca.reactions.scored_reaction", "@class": "ScoredReaction"}, {"reactants": {"Cl2": 140.71, "CaZrN2": 54.12}, "products": {"ZrCl4": 157.48, "Ca3N2": 31.48, "N2": 33.47}, "competitiveness": 7.407874809107246e-05, "energy_per_atom": -0.9391097609577932, "@module": "rxn_ca.reactions.scored_reaction", "@class": "ScoredReaction"}, {"reactants": {"Cl2": 105.53, "CaZrN2": 54.12}, "products": {"ZrNCl": 55.64, "N2": 25.1, "CaCl2": 87.55}, "competitiveness": 7.407874809107246e-05, "energy_per_atom": -1.506528517082115, "@module": "rxn_ca.reactions.scored_reaction", "@class": "ScoredReaction"}, {"reactants": {"CaCl2": 87.55, "N2": 25.1, "ZrNCl": 55.64}, "products": {"Cl2": 105.53, "CaZrN2": 54.12}, "competitiveness": 0.0, "energy_per_atom": 1.5065285170821132, "@module": "rxn_ca.reactions.scored_reaction", "@class": "ScoredReaction"}, {"reactants": {"Cl2": 105.53, "CaZrN2": 108.25}, "products": {"Ca2NCl": 77.43, "N2": 25.1, "ZrNCl": 111.27}, "competitiveness": 7.407874809107246e-05, "energy_per_atom": -0.847270606911926, "@module": "rxn_ca.reactions.scored_reaction", "@class": "ScoredReaction"}, {"reactants": {"Ca2NCl": 77.43, "N2": 25.1, "ZrNCl": 111.27}, "products": {"Cl2": 105.53, "CaZrN2": 108.25}, "competitiveness": 0.0, "energy_per_atom": 0.847270606911926, "@module": "rxn_ca.reactions.scored_reaction", "@class": "ScoredReaction"}, {"reactants": {"CaCl2": 87.55, "N2": 50.2, "ZrCl3": 768.3}, "products": {"ZrCl4": 787.42, "CaZrN2": 54.12}, "competitiveness": 0.0014305337223189578, "energy_per_atom": -0.052040242808078147, "@module": "rxn_ca.reactions.scored_reaction", "@class": "ScoredReaction"}, {"reactants": {"ZrCl4": 787.42, "CaZrN2": 54.12}, "products": {"CaCl2": 87.55, "N2": 50.2, "ZrCl3": 768.3}, "competitiveness": 8.420896739135825e-08, "energy_per_atom": 0.05204024280807815, "@module": "rxn_ca.reactions.scored_reaction", "@class": "ScoredReaction"}, {"reactants": {"Ca2NCl": 77.43, "N2": 75.3, "ZrCl3": 1152.46}, "products": {"ZrCl4": 1102.39, "CaZrN2": 108.25}, "competitiveness": 0.0016588788426046797, "energy_per_atom": -0.1323887643035893, "@module": "rxn_ca.reactions.scored_reaction", "@class": "ScoredReaction"}, {"reactants": {"ZrCl4": 1102.39, "CaZrN2": 108.25}, "products": {"Ca2NCl": 77.43, "N2": 75.3, "ZrCl3": 1152.46}, "competitiveness": 1.5292497104086457e-18, "energy_per_atom": 0.13238876430358928, "@module": "rxn_ca.reactions.scored_reaction", "@class": "ScoredReaction"}, {"reactants": {"Ca3N2": 94.45, "N2": 100.41, "ZrCl3": 1536.61}, "products": {"ZrCl4": 1417.36, "CaZrN2": 162.37}, "competitiveness": 0.0016588791760796316, "energy_per_atom": -0.2004241805430456, "@module": "rxn_ca.reactions.scored_reaction", "@class": "ScoredReaction"}, {"reactants": {"ZrCl4": 1417.36, "CaZrN2": 162.37}, "products": {"Ca3N2": 94.45, "N2": 100.41, "ZrCl3": 1536.61}, "competitiveness": 0.0, "energy_per_atom": 0.2004241805430456, "@module": "rxn_ca.reactions.scored_reaction", "@class": "ScoredReaction"}, {"reactants": {"CaCl2": 87.55, "N2": 12.55, "ZrCl3": 192.08}, "products": {"ZrCl4": 236.23, "Ca2NCl": 38.72}, "competitiveness": 1.473380685083853e-18, "energy_per_atom": 0.13072159423354254, "@module": "rxn_ca.reactions.scored_reaction", "@class": "ScoredReaction"}, {"reactants": {"ZrCl4": 236.23, "Ca2NCl": 38.72}, "products": {"CaCl2": 87.55, "N2": 12.55, "ZrCl3": 192.08}, "competitiveness": 0.0034435631486893544, "energy_per_atom": -0.13072159423354252, "@module": "rxn_ca.reactions.scored_reaction", "@class": "ScoredReaction"}, {"reactants": {"CaCl2": 87.55, "N2": 16.73, "ZrCl3": 256.1}, "products": {"ZrCl4": 314.97, "Ca3N2": 31.48}, "competitiveness": 0.0, "energy_per_atom": 0.1820113194012421, "@module": "rxn_ca.reactions.scored_reaction", "@class": "ScoredReaction"}, {"reactants": {"ZrCl4": 314.97, "Ca3N2": 31.48}, "products": {"CaCl2": 87.55, "N2": 16.73, "ZrCl3": 256.1}, "competitiveness": 0.0034435642129763164, "energy_per_atom": -0.18201131940124207, "@module": "rxn_ca.reactions.scored_reaction", "@class": "ScoredReaction"}, {"reactants": {"ZrCl4": 944.91, "Ca2NCl": 232.3}, "products": {"Zr6NCl15": 630.9, "CaCl2": 525.3, "N2": 50.2}, "competitiveness": 0.003443564212976408, "energy_per_atom": -0.27518553825827047, "@module": "rxn_ca.reactions.scored_reaction", "@class": "ScoredReaction"}, {"reactants": {"Zr6NCl15": 630.9, "CaCl2": 525.3, "N2": 50.2}, "products": {"ZrCl4": 944.91, "Ca2NCl": 232.3}, "competitiveness": 0.0, "energy_per_atom": 0.2751855382582707, "@module": "rxn_ca.reactions.scored_reaction", "@class": "ScoredReaction"}, {"reactants": {"Zr6NCl15": 630.9, "CaCl2": 393.97, "N2": 50.2}, "products": {"ZrCl4": 944.91, "Ca3N2": 141.67}, "competitiveness": 0.0, "energy_per_atom": 0.3676182670673246, "@module": "rxn_ca.reactions.scored_reaction", "@class": "ScoredReaction"}, {"reactants": {"ZrCl4": 944.91, "Ca3N2": 141.67}, "products": {"Zr6NCl15": 630.9, "CaCl2": 393.97, "N2": 50.2}, "competitiveness": 0.003443564212976408, "energy_per_atom": -0.36761826706732464, "@module": "rxn_ca.reactions.scored_reaction", "@class": "ScoredReaction"}, {"reactants": {"ZrCl4": 944.91, "Ca3N2": 566.69}, "products": {"Zr6NCl15": 630.9, "N2": 50.2, "Ca2NCl": 696.9}, "competitiveness": 0.003443564212976408, "energy_per_atom": -0.386137768314029, "@module": "rxn_ca.reactions.scored_reaction", "@class": "ScoredReaction"}, {"reactants": {"Zr6NCl15": 630.9, "N2": 50.2, "Ca2NCl": 696.9}, "products": {"ZrCl4": 944.91, "Ca3N2": 566.69}, "competitiveness": 0.0, "energy_per_atom": 0.38613776831402935, "@module": "rxn_ca.reactions.scored_reaction", "@class": "ScoredReaction"}, {"reactants": {"CaCl2": 262.65, "ZrNCl": 500.72}, "products": {"Zr6NCl15": 630.9, "CaZrN2": 162.37, "N2": 50.2}, "competitiveness": 0.0, "energy_per_atom": 0.42660787644583276, "@module": "rxn_ca.reactions.scored_reaction", "@class": "ScoredReaction"}, {"reactants": {"Zr6NCl15": 70.1, "CaZrN2": 18.04, "N2": 5.58}, "products": {"ZrNCl": 55.64, "CaCl2": 29.18}, "competitiveness": 0.013238788639693255, "energy_per_atom": -0.4266078764458321, "@module": "rxn_ca.reactions.scored_reaction", "@class": "ScoredReaction"}, {"reactants": {"Zr6NCl15": 630.9, "CaZrN2": 324.74, "N2": 50.2}, "products": {"Ca2NCl": 232.3, "ZrNCl": 667.62}, "competitiveness": 0.013238788639693255, "energy_per_atom": -0.2034293228168523, "@module": "rxn_ca.reactions.scored_reaction", "@class": "ScoredReaction"}, {"reactants": {"Ca2NCl": 232.3, "ZrNCl": 667.62}, "products": {"Zr6NCl15": 630.9, "CaZrN2": 324.74, "N2": 50.2}, "competitiveness": 0.0, "energy_per_atom": 0.20342932281685217, "@module": "rxn_ca.reactions.scored_reaction", "@class": "ScoredReaction"}, {"reactants": {"Ca3N2": 283.35, "ZrNCl": 834.53}, "products": {"Zr6NCl15": 630.9, "CaZrN2": 487.11, "N2": 50.2}, "competitiveness": 0.00017642216862697474, "energy_per_atom": -0.05110937952885239, "@module": "rxn_ca.reactions.scored_reaction", "@class": "ScoredReaction"}, {"reactants": {"Zr6NCl15": 630.9, "CaZrN2": 487.11, "N2": 50.2}, "products": {"Ca3N2": 283.35, "ZrNCl": 834.53}, "competitiveness": 3.9398017178806847e-07, "energy_per_atom": 0.05110937952885233, "@module": "rxn_ca.reactions.scored_reaction", "@class": "ScoredReaction"}, {"reactants": {"Zr6NCl15": 105.15, "Ca2NCl": 38.72, "N2": 8.37}, "products": {"ZrNCl": 55.64, "CaCl2": 87.55}, "competitiveness": 0.013238788639693255, "energy_per_atom": -0.5441219225039574, "@module": "rxn_ca.reactions.scored_reaction", "@class": "ScoredReaction"}, {"reactants": {"CaCl2": 525.3, "ZrNCl": 333.81}, "products": {"Zr6NCl15": 630.9, "N2": 50.2, "Ca2NCl": 232.3}, "competitiveness": 0.0, "energy_per_atom": 0.5441219225039577, "@module": "rxn_ca.reactions.scored_reaction", "@class": "ScoredReaction"}, {"reactants": {"Ca3N2": 23.61, "Zr6NCl15": 105.15, "N2": 8.37}, "products": {"ZrNCl": 55.64, "CaCl2": 65.66}, "competitiveness": 0.013238788639693255, "energy_per_atom": -0.7166373292889764, "@module": "rxn_ca.reactions.scored_reaction", "@class": "ScoredReaction"}, {"reactants": {"CaCl2": 393.97, "ZrNCl": 333.81}, "products": {"Zr6NCl15": 630.9, "Ca3N2": 141.67, "N2": 50.2}, "competitiveness": 0.0, "energy_per_atom": 0.7166373292889816, "@module": "rxn_ca.reactions.scored_reaction", "@class": "ScoredReaction"}, {"reactants": {"Ca2NCl": 696.9, "ZrNCl": 333.81}, "products": {"Zr6NCl15": 630.9, "Ca3N2": 566.69, "N2": 50.2}, "competitiveness": 0.0, "energy_per_atom": 0.6186162708235771, "@module": "rxn_ca.reactions.scored_reaction", "@class": "ScoredReaction"}, {"reactants": {"Zr6NCl15": 630.9, "Ca3N2": 566.69, "N2": 50.2}, "products": {"Ca2NCl": 696.9, "ZrNCl": 333.81}, "competitiveness": 0.013238788639693255, "energy_per_atom": -0.6186162708235773, "@module": "rxn_ca.reactions.scored_reaction", "@class": "ScoredReaction"}, {"reactants": {"Ca3N2": 94.45, "N2": 25.1, "ZrNCl": 166.91}, "products": {"Cl2": 105.53, "CaZrN2": 162.37}, "competitiveness": 0.0, "energy_per_atom": 0.33652775150254677, "@module": "rxn_ca.reactions.scored_reaction", "@class": "ScoredReaction"}, {"reactants": {"Cl2": 105.53, "CaZrN2": 162.37}, "products": {"Ca3N2": 94.45, "N2": 25.1, "ZrNCl": 166.91}, "competitiveness": 7.407874809107246e-05, "energy_per_atom": -0.33652775150254677, "@module": "rxn_ca.reactions.scored_reaction", "@class": "ScoredReaction"}, {"reactants": {"Zr6NCl15": 630.9, "CaCl2": 525.3, "N2": 276.11}, "products": {"Cl2": 949.78, "CaZrN2": 324.74}, "competitiveness": 0.0, "energy_per_atom": 1.4429582206322482, "@module": "rxn_ca.reactions.scored_reaction", "@class": "ScoredReaction"}, {"reactants": {"Cl2": 949.78, "CaZrN2": 324.74}, "products": {"Zr6NCl15": 630.9, "CaCl2": 525.3, "N2": 276.11}, "competitiveness": 7.407874809107246e-05, "energy_per_atom": -1.4429582206322482, "@module": "rxn_ca.reactions.scored_reaction", "@class": "ScoredReaction"}, {"reactants": {"Cl2": 633.19, "CaZrN2": 324.74}, "products": {"Zr6NCl15": 630.9, "N2": 200.81, "Ca2NCl": 232.3}, "competitiveness": 7.407874809107246e-05, "energy_per_atom": -0.962406594578157, "@module": "rxn_ca.reactions.scored_reaction", "@class": "ScoredReaction"}, {"reactants": {"Zr6NCl15": 630.9, "N2": 200.81, "Ca2NCl": 232.3}, "products": {"Cl2": 633.19, "CaZrN2": 324.74}, "competitiveness": 0.0, "energy_per_atom": 0.9624065945781556, "@module": "rxn_ca.reactions.scored_reaction", "@class": "ScoredReaction"}, {"reactants": {"Zr6NCl15": 630.9, "Ca3N2": 188.9, "N2": 175.71}, "products": {"Cl2": 527.66, "CaZrN2": 324.74}, "competitiveness": 0.0, "energy_per_atom": 0.6347042451570407, "@module": "rxn_ca.reactions.scored_reaction", "@class": "ScoredReaction"}, {"reactants": {"Cl2": 527.66, "CaZrN2": 324.74}, "products": {"Zr6NCl15": 630.9, "Ca3N2": 188.9, "N2": 175.71}, "competitiveness": 7.407874809107246e-05, "energy_per_atom": -0.6347042451570408, "@module": "rxn_ca.reactions.scored_reaction", "@class": "ScoredReaction"}, {"reactants": {"CaCl2": 87.55, "ZrN": 41.02, "N2": 8.37}, "products": {"CaZrN2": 54.12, "ZrCl3": 85.37}, "competitiveness": 0.0, "energy_per_atom": 0.4512783808335014, "@module": "rxn_ca.reactions.scored_reaction", "@class": "ScoredReaction"}, {"reactants": {"ZrCl3": 51.22, "CaZrN2": 32.47}, "products": {"ZrN": 24.61, "N2": 5.02, "CaCl2": 52.53}, "competitiveness": 0.0016588791760796316, "energy_per_atom": -0.4512783808335037, "@module": "rxn_ca.reactions.scored_reaction", "@class": "ScoredReaction"}, {"reactants": {"CaZrN2": 46.39, "ZrCl3": 18.29}, "products": {"ZrN": 24.61, "N2": 7.17, "Ca2NCl": 33.19}, "competitiveness": 1.281774677973709e-07, "energy_per_atom": 0.04644160154670337, "@module": "rxn_ca.reactions.scored_reaction", "@class": "ScoredReaction"}, {"reactants": {"ZrN": 24.61, "N2": 7.17, "Ca2NCl": 33.19}, "products": {"CaZrN2": 46.39, "ZrCl3": 18.29}, "competitiveness": 0.0009659938540578074, "energy_per_atom": -0.04644160154670332, "@module": "rxn_ca.reactions.scored_reaction", "@class": "ScoredReaction"}, {"reactants": {"CaCl2": 87.55, "ZrN": 36.92, "N2": 12.55}, "products": {"ZrCl4": 78.74, "CaZrN2": 54.12}, "competitiveness": 0.0, "energy_per_atom": 0.38996900975975596, "@module": "rxn_ca.reactions.scored_reaction", "@class": "ScoredReaction"}, {"reactants": {"ZrCl4": 52.49, "CaZrN2": 36.08}, "products": {"ZrN": 24.61, "N2": 8.37, "CaCl2": 58.37}, "competitiveness": 0.003443564212976408, "energy_per_atom": -0.38996900975975585, "@module": "rxn_ca.reactions.scored_reaction", "@class": "ScoredReaction"}, {"reactants": {"ZrCl4": 17.5, "CaZrN2": 48.11}, "products": {"ZrN": 24.61, "N2": 8.37, "Ca2NCl": 34.41}, "competitiveness": 7.521088371125844e-11, "energy_per_atom": 0.08061736347322966, "@module": "rxn_ca.reactions.scored_reaction", "@class": "ScoredReaction"}, {"reactants": {"ZrN": 24.61, "N2": 8.37, "Ca2NCl": 34.41}, "products": {"ZrCl4": 17.5, "CaZrN2": 48.11}, "competitiveness": 0.0012120389038077675, "energy_per_atom": -0.08061736347322969, "@module": "rxn_ca.reactions.scored_reaction", "@class": "ScoredReaction"}, {"reactants": {"CaCl2": 87.55, "ZrN": 9.23, "N2": 3.14}, "products": {"ZrCl4": 59.06, "Ca2NCl": 38.72}, "competitiveness": 0.0, "energy_per_atom": 0.5826610734921882, "@module": "rxn_ca.reactions.scored_reaction", "@class": "ScoredReaction"}, {"reactants": {"ZrCl4": 59.06, "Ca2NCl": 38.72}, "products": {"CaCl2": 87.55, "ZrN": 9.23, "N2": 3.14}, "competitiveness": 0.003443564212976408, "energy_per_atom": -0.5826610734921881, "@module": "rxn_ca.reactions.scored_reaction", "@class": "ScoredReaction"}, {"reactants": {"ZrCl4": 78.74, "Ca3N2": 31.48}, "products": {"CaCl2": 87.55, "ZrN": 12.31, "N2": 4.18}, "competitiveness": 0.003443564212976408, "energy_per_atom": -0.872982918093143, "@module": "rxn_ca.reactions.scored_reaction", "@class": "ScoredReaction"}, {"reactants": {"CaCl2": 87.55, "ZrN": 12.31, "N2": 4.18}, "products": {"ZrCl4": 78.74, "Ca3N2": 31.48}, "competitiveness": 0.0, "energy_per_atom": 0.872982918093143, "@module": "rxn_ca.reactions.scored_reaction", "@class": "ScoredReaction"}, {"reactants": {"Ca2NCl": 77.43, "N2": 8.37, "ZrCl3": 128.05}, "products": {"ZrCl4": 157.48, "Ca3N2": 62.97}, "competitiveness": 0.0, "energy_per_atom": 0.23589433294622458, "@module": "rxn_ca.reactions.scored_reaction", "@class": "ScoredReaction"}, {"reactants": {"ZrCl4": 157.48, "Ca3N2": 62.97}, "products": {"Ca2NCl": 77.43, "N2": 8.37, "ZrCl3": 128.05}, "competitiveness": 0.003443564212976408, "energy_per_atom": -0.23589433294622458, "@module": "rxn_ca.reactions.scored_reaction", "@class": "ScoredReaction"}, {"reactants": {"CaCl2": 87.55, "ZrNCl": 139.09}, "products": {"CaZrN2": 54.12, "N2": 12.55, "ZrCl3": 192.08}, "competitiveness": 0.0, "energy_per_atom": 0.49821634145860594, "@module": "rxn_ca.reactions.scored_reaction", "@class": "ScoredReaction"}, {"reactants": {"ZrCl3": 76.83, "CaZrN2": 21.65, "N2": 5.02}, "products": {"ZrNCl": 55.64, "CaCl2": 35.02}, "competitiveness": 0.0016588791760796316, "energy_per_atom": -0.49821634145860516, "@module": "rxn_ca.reactions.scored_reaction", "@class": "ScoredReaction"}, {"reactants": {"Ca2NCl": 38.72, "ZrNCl": 97.36}, "products": {"CaZrN2": 54.12, "N2": 6.28, "ZrCl3": 96.04}, "competitiveness": 0.0, "energy_per_atom": 0.23839823946417385, "@module": "rxn_ca.reactions.scored_reaction", "@class": "ScoredReaction"}, {"reactants": {"CaZrN2": 54.12, "N2": 6.28, "ZrCl3": 96.04}, "products": {"Ca2NCl": 38.72, "ZrNCl": 97.36}, "competitiveness": 0.0016588791760796316, "energy_per_atom": -0.23839823946417393, "@module": "rxn_ca.reactions.scored_reaction", "@class": "ScoredReaction"}, {"reactants": {"Ca3N2": 31.48, "ZrNCl": 83.45}, "products": {"CaZrN2": 54.12, "N2": 4.18, "ZrCl3": 64.03}, "competitiveness": 0.00015384380062073952, "energy_per_atom": -0.04318017418489983, "@module": "rxn_ca.reactions.scored_reaction", "@class": "ScoredReaction"}, {"reactants": {"CaZrN2": 54.12, "N2": 4.18, "ZrCl3": 64.03}, "products": {"Ca3N2": 31.48, "ZrNCl": 83.45}, "competitiveness": 2.422543686275574e-07, "energy_per_atom": 0.043180174184899806, "@module": "rxn_ca.reactions.scored_reaction", "@class": "ScoredReaction"}, {"reactants": {"ZrCl3": 128.05, "Ca2NCl": 51.62, "N2": 8.37}, "products": {"ZrNCl": 55.64, "CaCl2": 116.73}, "competitiveness": 0.0016588791760796316, "energy_per_atom": -0.6208310076328812, "@module": "rxn_ca.reactions.scored_reaction", "@class": "ScoredReaction"}, {"reactants": {"CaCl2": 175.1, "ZrNCl": 83.45}, "products": {"Ca2NCl": 77.43, "N2": 12.55, "ZrCl3": 192.08}, "competitiveness": 0.0, "energy_per_atom": 0.6208310076328797, "@module": "rxn_ca.reactions.scored_reaction", "@class": "ScoredReaction"}, {"reactants": {"CaCl2": 262.65, "ZrNCl": 166.91}, "products": {"Ca3N2": 94.45, "N2": 25.1, "ZrCl3": 384.15}, "competitiveness": 0.0, "energy_per_atom": 0.8316902856816885, "@module": "rxn_ca.reactions.scored_reaction", "@class": "ScoredReaction"}, {"reactants": {"ZrCl3": 128.05, "Ca3N2": 31.48, "N2": 8.37}, "products": {"ZrNCl": 55.64, "CaCl2": 87.55}, "competitiveness": 0.0016588791760796316, "energy_per_atom": -0.8316902856816888, "@module": "rxn_ca.reactions.scored_reaction", "@class": "ScoredReaction"}, {"reactants": {"Ca2NCl": 116.15, "ZrNCl": 41.73}, "products": {"Ca3N2": 94.45, "N2": 6.28, "ZrCl3": 96.04}, "competitiveness": 0.0, "energy_per_atom": 0.6823559470302399, "@module": "rxn_ca.reactions.scored_reaction", "@class": "ScoredReaction"}, {"reactants": {"Ca3N2": 94.45, "N2": 6.28, "ZrCl3": 96.04}, "products": {"Ca2NCl": 116.15, "ZrNCl": 41.73}, "competitiveness": 0.0016588791760796316, "energy_per_atom": -0.6823559470302396, "@module": "rxn_ca.reactions.scored_reaction", "@class": "ScoredReaction"}, {"reactants": {"CaZrN2": 32.47, "ZrCl3": 691.47}, "products": {"Zr6NCl15": 630.9, "CaCl2": 52.53, "N2": 5.02}, "competitiveness": 0.0016588765445645804, "energy_per_atom": -0.12413236710396224, "@module": "rxn_ca.reactions.scored_reaction", "@class": "ScoredReaction"}, {"reactants": {"Zr6NCl15": 630.9, "CaCl2": 52.53, "N2": 5.02}, "products": {"CaZrN2": 32.47, "ZrCl3": 691.47}, "competitiveness": 1.5653378483719078e-16, "energy_per_atom": 0.12413236710396217, "@module": "rxn_ca.reactions.scored_reaction", "@class": "ScoredReaction"}, {"reactants": {"CaZrN2": 46.39, "ZrCl3": 658.55}, "products": {"Zr6NCl15": 630.9, "N2": 7.17, "Ca2NCl": 33.19}, "competitiveness": 0.0015936862624272242, "energy_per_atom": -0.06553464038915731, "@module": "rxn_ca.reactions.scored_reaction", "@class": "ScoredReaction"}, {"reactants": {"Zr6NCl15": 630.9, "N2": 7.17, "Ca2NCl": 33.19}, "products": {"CaZrN2": 46.39, "ZrCl3": 658.55}, "competitiveness": 1.4955587174994558e-08, "energy_per_atom": 0.0655346403891573, "@module": "rxn_ca.reactions.scored_reaction", "@class": "ScoredReaction"}, {"reactants": {"Zr6NCl15": 52.58, "Ca2NCl": 58.07, "N2": 4.18}, "products": {"CaCl2": 87.55, "CaZrN2": 27.06}, "competitiveness": 0.013238788639693255, "energy_per_atom": -0.5402947436933603, "@module": "rxn_ca.reactions.scored_reaction", "@class": "ScoredReaction"}, {"reactants": {"CaCl2": 1050.6, "CaZrN2": 324.74}, "products": {"Zr6NCl15": 630.9, "N2": 50.2, "Ca2NCl": 696.9}, "competitiveness": 0.0, "energy_per_atom": 0.5402947436933598, "@module": "rxn_ca.reactions.scored_reaction", "@class": "ScoredReaction"}, {"reactants": {"CaCl2": 656.62, "CaZrN2": 324.74}, "products": {"Zr6NCl15": 630.9, "Ca3N2": 425.02, "N2": 50.2}, "competitiveness": 0.0, "energy_per_atom": 0.9213313148559961, "@module": "rxn_ca.reactions.scored_reaction", "@class": "ScoredReaction"}, {"reactants": {"Ca3N2": 56.67, "Zr6NCl15": 84.12, "N2": 6.69}, "products": {"CaCl2": 87.55, "CaZrN2": 43.3}, "competitiveness": 0.013238788639693255, "energy_per_atom": -0.9213313148559956, "@module": "rxn_ca.reactions.scored_reaction", "@class": "ScoredReaction"}, {"reactants": {"CaZrN2": 324.74, "Ca2NCl": 1161.5}, "products": {"Zr6NCl15": 630.9, "Ca3N2": 1133.39, "N2": 50.2}, "competitiveness": 0.0, "energy_per_atom": 0.7287526573909218, "@module": "rxn_ca.reactions.scored_reaction", "@class": "ScoredReaction"}, {"reactants": {"Ca3N2": 75.56, "Zr6NCl15": 42.06, "N2": 3.35}, "products": {"Ca2NCl": 77.43, "CaZrN2": 21.65}, "competitiveness": 0.013238788639693255, "energy_per_atom": -0.7287526573909285, "@module": "rxn_ca.reactions.scored_reaction", "@class": "ScoredReaction"}, {"reactants": {"ZrCl4": 157.48, "Ca3N2": 251.86}, "products": {"ZrN": 24.61, "N2": 8.37, "Ca2NCl": 309.73}, "competitiveness": 0.003443564212976408, "energy_per_atom": -0.6701286709476103, "@module": "rxn_ca.reactions.scored_reaction", "@class": "ScoredReaction"}, {"reactants": {"ZrN": 24.61, "N2": 8.37, "Ca2NCl": 309.73}, "products": {"ZrCl4": 157.48, "Ca3N2": 251.86}, "competitiveness": 0.0, "energy_per_atom": 0.67012867094761, "@module": "rxn_ca.reactions.scored_reaction", "@class": "ScoredReaction"}, {"reactants": {"ZrNCl": 37.09, "CaZrN2": 18.04}, "products": {"ZrN": 24.61, "N2": 8.37, "CaCl2": 29.18}, "competitiveness": 0.00012042723354229587, "energy_per_atom": -0.10035896894439311, "@module": "rxn_ca.reactions.scored_reaction", "@class": "ScoredReaction"}, {"reactants": {"CaCl2": 87.55, "ZrN": 73.84, "N2": 25.1}, "products": {"CaZrN2": 54.12, "ZrNCl": 111.27}, "competitiveness": 6.141317554349498e-14, "energy_per_atom": 0.1003589689443919, "@module": "rxn_ca.reactions.scored_reaction", "@class": "ScoredReaction"}, {"reactants": {"ZrN": 24.61, "N2": 8.37, "Ca2NCl": 25.81}, "products": {"CaZrN2": 36.08, "ZrNCl": 18.55}, "competitiveness": 0.0012194962470105871, "energy_per_atom": -0.16659908722679187, "@module": "rxn_ca.reactions.scored_reaction", "@class": "ScoredReaction"}, {"reactants": {"CaZrN2": 36.08, "ZrNCl": 18.55}, "products": {"ZrN": 24.61, "N2": 8.37, "Ca2NCl": 25.81}, "competitiveness": 0.0, "energy_per_atom": 0.1665990872267921, "@module": "rxn_ca.reactions.scored_reaction", "@class": "ScoredReaction"}, {"reactants": {"CaCl2": 87.55, "ZrN": 36.92, "N2": 12.55}, "products": {"Ca2NCl": 38.72, "ZrNCl": 83.45}, "competitiveness": 0.0, "energy_per_atom": 0.24487801674371637, "@module": "rxn_ca.reactions.scored_reaction", "@class": "ScoredReaction"}, {"reactants": {"ZrNCl": 55.64, "Ca2NCl": 25.81}, "products": {"ZrN": 24.61, "N2": 8.37, "CaCl2": 58.37}, "competitiveness": 0.0012194962470189253, "energy_per_atom": -0.24487801674371656, "@module": "rxn_ca.reactions.scored_reaction", "@class": "ScoredReaction"}, {"reactants": {"Ca3N2": 15.74, "ZrNCl": 55.64}, "products": {"ZrN": 24.61, "N2": 8.37, "CaCl2": 43.77}, "competitiveness": 0.00020707887328884607, "energy_per_atom": -0.38054669661469304, "@module": "rxn_ca.reactions.scored_reaction", "@class": "ScoredReaction"}, {"reactants": {"CaCl2": 87.55, "ZrN": 49.23, "N2": 16.73}, "products": {"Ca3N2": 31.48, "ZrNCl": 111.27}, "competitiveness": 0.0, "energy_per_atom": 0.3805466966146918, "@module": "rxn_ca.reactions.scored_reaction", "@class": "ScoredReaction"}, {"reactants": {"ZrN": 24.61, "N2": 8.37, "Ca2NCl": 77.43}, "products": {"Ca3N2": 62.97, "ZrNCl": 55.64}, "competitiveness": 0.0, "energy_per_atom": 0.40039120386336474, "@module": "rxn_ca.reactions.scored_reaction", "@class": "ScoredReaction"}, {"reactants": {"Ca3N2": 62.97, "ZrNCl": 55.64}, "products": {"ZrN": 24.61, "N2": 8.37, "Ca2NCl": 77.43}, "competitiveness": 0.00020707887328884607, "energy_per_atom": -0.40039120386336485, "@module": "rxn_ca.reactions.scored_reaction", "@class": "ScoredReaction"}, {"reactants": {"CaCl2": 87.55, "ZrN": 44.31, "N2": 8.37}, "products": {"Zr6NCl15": 84.12, "CaZrN2": 54.12}, "competitiveness": 0.0, "energy_per_atom": 0.39522513404266946, "@module": "rxn_ca.reactions.scored_reaction", "@class": "ScoredReaction"}, {"reactants": {"Zr6NCl15": 46.73, "CaZrN2": 30.07}, "products": {"ZrN": 24.61, "N2": 4.65, "CaCl2": 48.64}, "competitiveness": 0.013238788639693255, "energy_per_atom": -0.39522513404266973, "@module": "rxn_ca.reactions.scored_reaction", "@class": "ScoredReaction"}, {"reactants": {"Zr6NCl15": 17.53, "CaZrN2": 45.1}, "products": {"ZrN": 24.61, "N2": 6.97, "Ca2NCl": 32.26}, "competitiveness": 1.6187219345018273e-08, "energy_per_atom": 0.06520946453546236, "@module": "rxn_ca.reactions.scored_reaction", "@class": "ScoredReaction"}, {"reactants": {"ZrN": 24.61, "N2": 6.97, "Ca2NCl": 32.26}, "products": {"Zr6NCl15": 17.53, "CaZrN2": 45.1}, "competitiveness": 0.0011698797467079441, "energy_per_atom": -0.06520946453546242, "@module": "rxn_ca.reactions.scored_reaction", "@class": "ScoredReaction"}, {"reactants": {"CaCl2": 29.18, "CaZrN2": 54.12}, "products": {"ZrN": 24.61, "N2": 8.37, "Ca2NCl": 51.62}, "competitiveness": 0.0, "energy_per_atom": 0.2890380955986459, "@module": "rxn_ca.reactions.scored_reaction", "@class": "ScoredReaction"}, {"reactants": {"ZrN": 24.61, "N2": 8.37, "Ca2NCl": 51.62}, "products": {"CaCl2": 29.18, "CaZrN2": 54.12}, "competitiveness": 0.0012194962470189253, "energy_per_atom": -0.28903809559864607, "@module": "rxn_ca.reactions.scored_reaction", "@class": "ScoredReaction"}, {"reactants": {"Zr6NCl15": 630.9, "Ca3N2": 31.48, "N2": 8.37}, "products": {"CaZrN2": 54.12, "ZrCl3": 640.25}, "competitiveness": 0.0002462632945165286, "energy_per_atom": 0.012093583374064331, "@module": "rxn_ca.reactions.scored_reaction", "@class": "ScoredReaction"}, {"reactants": {"CaZrN2": 54.12, "ZrCl3": 640.25}, "products": {"Zr6NCl15": 630.9, "Ca3N2": 31.48, "N2": 8.37}, "competitiveness": 0.0003114079672698051, "energy_per_atom": -0.012093583374064335, "@module": "rxn_ca.reactions.scored_reaction", "@class": "ScoredReaction"}, {"reactants": {"ZrCl3": 54.88, "Ca2NCl": 55.31, "N2": 3.59}, "products": {"CaCl2": 87.55, "CaZrN2": 23.2}, "competitiveness": 0.0016588791760796316, "energy_per_atom": -0.5918593758693761, "@module": "rxn_ca.reactions.scored_reaction", "@class": "ScoredReaction"}, {"reactants": {"CaCl2": 122.57, "CaZrN2": 32.47}, "products": {"Ca2NCl": 77.43, "N2": 5.02, "ZrCl3": 76.83}, "competitiveness": 0.0, "energy_per_atom": 0.5918593758693734, "@module": "rxn_ca.reactions.scored_reaction", "@class": "ScoredReaction"}, {"reactants": {"CaCl2": 157.59, "CaZrN2": 64.95}, "products": {"Ca3N2": 94.45, "N2": 10.04, "ZrCl3": 153.66}, "competitiveness": 0.0, "energy_per_atom": 0.9862150522080415, "@module": "rxn_ca.reactions.scored_reaction", "@class": "ScoredReaction"}, {"reactants": {"ZrCl3": 85.37, "Ca3N2": 52.47, "N2": 5.58}, "products": {"CaCl2": 87.55, "CaZrN2": 36.08}, "competitiveness": 0.0016588791760796316, "energy_per_atom": -0.9862150522080408, "@module": "rxn_ca.reactions.scored_reaction", "@class": "ScoredReaction"}, {"reactants": {"CaZrN2": 23.2, "Ca2NCl": 99.56}, "products": {"Ca3N2": 94.45, "N2": 3.59, "ZrCl3": 54.88}, "competitiveness": 0.0, "energy_per_atom": 0.7600901873729528, "@module": "rxn_ca.reactions.scored_reaction", "@class": "ScoredReaction"}, {"reactants": {"ZrCl3": 42.68, "Ca3N2": 73.46, "N2": 2.79}, "products": {"Ca2NCl": 77.43, "CaZrN2": 18.04}, "competitiveness": 0.0016588791760796316, "energy_per_atom": -0.7600901873729522, "@module": "rxn_ca.reactions.scored_reaction", "@class": "ScoredReaction"}, {"reactants": {"ZrCl4": 708.68, "CaZrN2": 81.19}, "products": {"Zr6NCl15": 630.9, "CaCl2": 131.32, "N2": 50.2}, "competitiveness": 0.003236675698713598, "energy_per_atom": -0.061397649793492735, "@module": "rxn_ca.reactions.scored_reaction", "@class": "ScoredReaction"}, {"reactants": {"Zr6NCl15": 630.9, "CaCl2": 131.32, "N2": 50.2}, "products": {"ZrCl4": 708.68, "CaZrN2": 81.19}, "competitiveness": 4.017657885085983e-08, "energy_per_atom": 0.06139764979349274, "@module": "rxn_ca.reactions.scored_reaction", "@class": "ScoredReaction"}, {"reactants": {"Zr6NCl15": 630.9, "N2": 50.2, "Ca2NCl": 77.43}, "products": {"ZrCl4": 629.94, "CaZrN2": 108.25}, "competitiveness": 0.012495253181304058, "energy_per_atom": -0.06207882934911471, "@module": "rxn_ca.reactions.scored_reaction", "@class": "ScoredReaction"}, {"reactants": {"ZrCl4": 629.94, "CaZrN2": 108.25}, "products": {"Zr6NCl15": 630.9, "N2": 50.2, "Ca2NCl": 77.43}, "competitiveness": 8.905803968316039e-09, "energy_per_atom": 0.062078829349114704, "@module": "rxn_ca.reactions.scored_reaction", "@class": "ScoredReaction"}, {"reactants": {"ZrCl4": 590.57, "CaZrN2": 121.78}, "products": {"Zr6NCl15": 630.9, "Ca3N2": 70.84, "N2": 50.2}, "competitiveness": 0.0, "energy_per_atom": 0.1717400000993656, "@module": "rxn_ca.reactions.scored_reaction", "@class": "ScoredReaction"}, {"reactants": {"Zr6NCl15": 630.9, "Ca3N2": 70.84, "N2": 50.2}, "products": {"ZrCl4": 590.57, "CaZrN2": 121.78}, "competitiveness": 0.013238788639678117, "energy_per_atom": -0.17174000009936569, "@module": "rxn_ca.reactions.scored_reaction", "@class": "ScoredReaction"}], "phase_set": {"@module": "rxn_ca.phases.solid_phase_set", "@class": "SolidPhaseSet", "phases": ["CaN2", "Ca2N", "Cl2", "ZrCl", "Ca", "Ca3N2", "Zr3N2", "CaCl2", "Ca4ZrN4", "ZrCl4", "N2", "ZrCl2", "ZrNCl", "Zr", "Zr3N4", "Zr2N", "Zr6NCl15", "ZrN", "ZrCl3", "CaN6", "CaZrN2", "Ca2NCl"], "volumes": {"Cl2": 70.35400635593795, "CaCl2": 87.54970826073873, "Zr3N2": 73.5203110244633, "ZrCl3": 128.05056972549028, "Ca3N2": 94.44900064275961, "CaN2": 39.15444664286524, "CaZrN2": 54.123469850076646, "Ca": 41.76118103229138, "N2": 50.20253368680236, "Zr2N": 49.09554798015192, "ZrN": 24.614765837074486, "ZrCl": 50.90923825495464, "ZrCl4": 157.4844582501777, "Ca4ZrN4": 155.5641488311919, "ZrCl2": 69.81975716933798, "Ca2N": 72.33292337664713, "ZrNCl": 55.63505588520185, "Zr6NCl15": 630.9016141495583, "Zr3N4": 89.11843533211446, "Ca2NCl": 77.43321319650404, "CaN6": 96.13831895445, "Zr": 23.499666692032353}, "gas_phases": ["H2", "O2", "H2O", "CO", "CO2", "N2", "Cl2", "H5NO"], "densities": {"Cl2": 1.0078459447109434, "CaCl2": 1.2676684160896317, "Zr3N2": 4.103429321723307, "ZrCl3": 1.5430075822666827, "Ca3N2": 1.5696026320143444, "CaN2": 1.7390464133250032, "CaZrN2": 2.943554809795226, "Ca": 0.9596950806781571, "N2": 0.5580076928938824, "Zr2N": 4.0014768768732685, "ZrN": 4.275104654520121, "ZrCl": 2.4882910124405844, "ZrCl4": 1.4797396682141302, "Ca4ZrN4": 1.977080209745159, "ZrCl2": 2.3221220836786434, "Ca2N": 1.3017958573260247, "ZrNCl": 2.5286880324212975, "Zr6NCl15": 1.7326722193816808, "Zr3N4": 3.6995577713109906, "Ca2NCl": 1.6739031566605826, "CaN6": 1.2910377604876446, "Zr": 3.8819273990354013}, "melting_points": {"CaN2": 1689, "Zr2N": 2618, "Ca2N": 1737, "Cl2": 187, "ZrCl": 1119, "Ca": 1073, "Ca3N2": 1803, "Zr6NCl15": 712, "Zr3N2": 3157, "CaCl2": 1113, "Ca4ZrN4": 2702, "ZrN": 3252, "ZrCl3": 1021, "ZrCl4": 886, "N2": 92, "CaN6": 1240, "CaZrN2": 2900, "ZrCl2": 1003, "Ca2NCl": 1091, "ZrNCl": 2252, "Zr": 2142, "Zr3N4": 3226}, "experimentally_observed": {"Ca4ZrN4": false, "ZrCl": true, "ZrCl2": true, "ZrCl4": true, "ZrN": true, "CaN6": true, "Zr": true, "Ca": true, "CaN2": true, "CaZrN2": false, "N2": true, "Zr2N": false, "Ca3N2": true, "CaCl2": true, "Cl2": true, "Zr3N2": false, "ZrCl3": true, "Ca2N": true, "Ca2NCl": true, "Zr3N4": true, "Zr6NCl15": false, "ZrNCl": true}, "phase_metadata": null}, "@module": "rxn_ca.reactions.scored_reaction_set", "@class": "ScoredReactionSet"}, "400": {"reactions": [{"reactants": {"ZrN": 24.61, "Cl2": 35.18}, "products": {"ZrNCl": 55.64}, "competitiveness": 7.651520813993366e-05, "energy_per_atom": -1.1379396407240672, "@module": "rxn_ca.reactions.scored_reaction", "@class": "ScoredReaction"}, {"reactants": {"ZrNCl": 55.64}, "products": {"ZrN": 24.61, "Cl2": 35.18}, "competitiveness": 0.0, "energy_per_atom": 1.137939640724068, "@module": "rxn_ca.reactions.scored_reaction", "@class": "ScoredReaction"}, {"reactants": {"Ca2NCl": 154.87}, "products": {"CaCl2": 87.55, "Ca3N2": 94.45}, "competitiveness": 0.0, "energy_per_atom": 0.21509648214685267, "@module": "rxn_ca.reactions.scored_reaction", "@class": "ScoredReaction"}, {"reactants": {"Ca3N2": 47.22, "CaCl2": 43.77}, "products": {"Ca2NCl": 77.43}, "competitiveness": 0.0020920733355645283, "energy_per_atom": -0.2150964821468521, "@module": "rxn_ca.reactions.scored_reaction", "@class": "ScoredReaction"}, {"reactants": {"ZrCl3": 128.05, "Cl2": 35.18}, "products": {"ZrCl4": 157.48}, "competitiveness": 0.0032901348954272125, "energy_per_atom": -0.4445909186793171, "@module": "rxn_ca.reactions.scored_reaction", "@class": "ScoredReaction"}, {"reactants": {"ZrCl4": 157.48}, "products": {"ZrCl3": 128.05, "Cl2": 35.18}, "competitiveness": 0.0, "energy_per_atom": 0.4445909186793175, "@module": "rxn_ca.reactions.scored_reaction", "@class": "ScoredReaction"}, {"reactants": {"Zr6NCl15": 126.18}, "products": {"ZrCl3": 128.05, "ZrN": 4.92}, "competitiveness": 5.420342931061393e-09, "energy_per_atom": 0.07338770604824481, "@module": "rxn_ca.reactions.scored_reaction", "@class": "ScoredReaction"}, {"reactants": {"ZrCl3": 128.05, "ZrN": 4.92}, "products": {"Zr6NCl15": 126.18}, "competitiveness": 0.0032379089621480603, "energy_per_atom": -0.0733877060482449, "@module": "rxn_ca.reactions.scored_reaction", "@class": "ScoredReaction"}, {"reactants": {"Ca2NCl": 77.43, "CaZrN2": 54.12}, "products": {"Ca3N2": 94.45, "ZrNCl": 55.64}, "competitiveness": 0.0, "energy_per_atom": 0.5793005701824147, "@module": "rxn_ca.reactions.scored_reaction", "@class": "ScoredReaction"}, {"reactants": {"Ca3N2": 94.45, "ZrNCl": 55.64}, "products": {"Ca2NCl": 77.43, "CaZrN2": 54.12}, "competitiveness": 0.0003052992545299155, "energy_per_atom": -0.5793005701824144, "@module": "rxn_ca.reactions.scored_reaction", "@class": "ScoredReaction"}, {"reactants": {"ZrCl3": 42.68, "Ca3N2": 62.97}, "products": {"Ca2NCl": 77.43, "ZrN": 8.2}, "competitiveness": 0.0032901348954272125, "energy_per_atom": -0.703455521908043, "@module": "rxn_ca.reactions.scored_reaction", "@class": "ScoredReaction"}, {"reactants": {"ZrN": 24.61, "Ca2NCl": 232.3}, "products": {"Ca3N2": 188.9, "ZrCl3": 128.05}, "competitiveness": 0.0, "energy_per_atom": 0.7034555219080432, "@module": "rxn_ca.reactions.scored_reaction", "@class": "ScoredReaction"}, {"reactants": {"ZrN": 29.54, "ZrCl4": 157.48}, "products": {"ZrNCl": 55.64, "Zr6NCl15": 126.18}, "competitiveness": 0.006958969243206218, "energy_per_atom": -0.05825049249261144, "@module": "rxn_ca.reactions.scored_reaction", "@class": "ScoredReaction"}, {"reactants": {"ZrNCl": 55.64, "Zr6NCl15": 126.18}, "products": {"ZrN": 29.54, "ZrCl4": 157.48}, "competitiveness": 2.1925970160551124e-07, "energy_per_atom": 0.05825049249261148, "@module": "rxn_ca.reactions.scored_reaction", "@class": "ScoredReaction"}, {"reactants": {"Ca2NCl": 38.72, "Zr6NCl15": 63.09}, "products": {"CaCl2": 87.55, "ZrN": 14.77}, "competitiveness": 0.03500085009542663, "energy_per_atom": -0.5757179260993849, "@module": "rxn_ca.reactions.scored_reaction", "@class": "ScoredReaction"}, {"reactants": {"CaCl2": 87.55, "ZrN": 14.77}, "products": {"Ca2NCl": 38.72, "Zr6NCl15": 63.09}, "competitiveness": 0.0, "energy_per_atom": 0.5757179260993848, "@module": "rxn_ca.reactions.scored_reaction", "@class": "ScoredReaction"}, {"reactants": {"CaCl2": 87.55, "ZrN": 19.69}, "products": {"Ca3N2": 31.48, "Zr6NCl15": 84.12}, "competitiveness": 0.0, "energy_per_atom": 0.840431318308091, "@module": "rxn_ca.reactions.scored_reaction", "@class": "ScoredReaction"}, {"reactants": {"Ca3N2": 31.48, "Zr6NCl15": 84.12}, "products": {"CaCl2": 87.55, "ZrN": 19.69}, "competitiveness": 0.03500085009542663, "energy_per_atom": -0.8404313183080914, "@module": "rxn_ca.reactions.scored_reaction", "@class": "ScoredReaction"}, {"reactants": {"Ca3N2": 62.97, "Zr6NCl15": 42.06}, "products": {"Ca2NCl": 77.43, "ZrN": 9.85}, "competitiveness": 0.03500085009542663, "energy_per_atom": -0.6594438091840923, "@module": "rxn_ca.reactions.scored_reaction", "@class": "ScoredReaction"}, {"reactants": {"ZrN": 24.61, "Ca2NCl": 193.58}, "products": {"Ca3N2": 157.42, "Zr6NCl15": 105.15}, "competitiveness": 0.0, "energy_per_atom": 0.6594438091840977, "@module": "rxn_ca.reactions.scored_reaction", "@class": "ScoredReaction"}, {"reactants": {"N2": 50.2, "ZrCl3": 256.1}, "products": {"ZrN": 49.23, "Cl2": 211.06}, "competitiveness": 0.0, "energy_per_atom": 1.153705586684853, "@module": "rxn_ca.reactions.scored_reaction", "@class": "ScoredReaction"}, {"reactants": {"ZrN": 49.23, "Cl2": 211.06}, "products": {"N2": 50.2, "ZrCl3": 256.1}, "competitiveness": 7.651520813993366e-05, "energy_per_atom": -1.1537055866848527, "@module": "rxn_ca.reactions.scored_reaction", "@class": "ScoredReaction"}, {"reactants": {"ZrN": 24.61, "Cl2": 140.71}, "products": {"ZrCl4": 157.48, "N2": 25.1}, "competitiveness": 7.651520813993366e-05, "energy_per_atom": -1.3675553880272, "@module": "rxn_ca.reactions.scored_reaction", "@class": "ScoredReaction"}, {"reactants": {"ZrCl4": 157.48, "N2": 25.1}, "products": {"Cl2": 140.71, "ZrN": 24.61}, "competitiveness": 0.0, "energy_per_atom": 1.3675553880271993, "@module": "rxn_ca.reactions.scored_reaction", "@class": "ScoredReaction"}, {"reactants": {"N2": 20.92, "Zr6NCl15": 105.15}, "products": {"ZrN": 24.61, "Cl2": 87.94}, "competitiveness": 0.0, "energy_per_atom": 1.1721549314623978, "@module": "rxn_ca.reactions.scored_reaction", "@class": "ScoredReaction"}, {"reactants": {"ZrN": 24.61, "Cl2": 87.94}, "products": {"N2": 20.92, "Zr6NCl15": 105.15}, "competitiveness": 7.651520813993366e-05, "energy_per_atom": -1.1721549314623956, "@module": "rxn_ca.reactions.scored_reaction", "@class": "ScoredReaction"}, {"reactants": {"Cl2": 140.71, "ZrNCl": 111.27}, "products": {"N2": 50.2, "ZrCl3": 256.1}, "competitiveness": 0.00016436784622298628, "energy_per_atom": -0.5847357663228195, "@module": "rxn_ca.reactions.scored_reaction", "@class": "ScoredReaction"}, {"reactants": {"N2": 50.2, "ZrCl3": 256.1}, "products": {"Cl2": 140.71, "ZrNCl": 111.27}, "competitiveness": 0.0, "energy_per_atom": 0.5847357663228195, "@module": "rxn_ca.reactions.scored_reaction", "@class": "ScoredReaction"}, {"reactants": {"N2": 50.2, "ZrCl3": 1536.61}, "products": {"Cl2": 211.06, "Zr6NCl15": 1261.8}, "competitiveness": 8.401402084559738e-18, "energy_per_atom": 0.12807002165525858, "@module": "rxn_ca.reactions.scored_reaction", "@class": "ScoredReaction"}, {"reactants": {"Cl2": 211.06, "Zr6NCl15": 1261.8}, "products": {"N2": 50.2, "ZrCl3": 1536.61}, "competitiveness": 0.03500082894398054, "energy_per_atom": -0.1280700216552586, "@module": "rxn_ca.reactions.scored_reaction", "@class": "ScoredReaction"}, {"reactants": {"ZrNCl": 55.64, "Cl2": 105.53}, "products": {"N2": 25.1, "ZrCl4": 157.48}, "competitiveness": 0.00016436784622298628, "energy_per_atom": -0.9123795317375727, "@module": "rxn_ca.reactions.scored_reaction", "@class": "ScoredReaction"}, {"reactants": {"N2": 25.1, "ZrCl4": 157.48}, "products": {"ZrNCl": 55.64, "Cl2": 105.53}, "competitiveness": 0.0, "energy_per_atom": 0.9123795317375725, "@module": "rxn_ca.reactions.scored_reaction", "@class": "ScoredReaction"}, {"reactants": {"Cl2": 52.77, "Zr6NCl15": 105.15}, "products": {"ZrCl4": 157.48, "N2": 4.18}, "competitiveness": 0.03500085009542663, "energy_per_atom": -0.5470469360035244, "@module": "rxn_ca.reactions.scored_reaction", "@class": "ScoredReaction"}, {"reactants": {"ZrCl4": 157.48, "N2": 4.18}, "products": {"Zr6NCl15": 105.15, "Cl2": 52.77}, "competitiveness": 0.0, "energy_per_atom": 0.5470469360035284, "@module": "rxn_ca.reactions.scored_reaction", "@class": "ScoredReaction"}, {"reactants": {"ZrCl3": 192.08, "N2": 12.55}, "products": {"ZrCl4": 157.48, "ZrNCl": 27.82}, "competitiveness": 0.0032901348954262636, "energy_per_atom": -0.1755805101251587, "@module": "rxn_ca.reactions.scored_reaction", "@class": "ScoredReaction"}, {"reactants": {"ZrCl4": 629.94, "ZrNCl": 111.27}, "products": {"N2": 50.2, "ZrCl3": 768.3}, "competitiveness": 0.0, "energy_per_atom": 0.17558051012515893, "@module": "rxn_ca.reactions.scored_reaction", "@class": "ScoredReaction"}, {"reactants": {"ZrCl3": 1152.46, "N2": 25.1}, "products": {"Zr6NCl15": 630.9, "ZrCl4": 472.45}, "competitiveness": 0.0032892403136344753, "energy_per_atom": -0.09986620167954441, "@module": "rxn_ca.reactions.scored_reaction", "@class": "ScoredReaction"}, {"reactants": {"ZrCl4": 944.91, "Zr6NCl15": 1261.8}, "products": {"N2": 50.2, "ZrCl3": 2304.91}, "competitiveness": 2.261965874619553e-12, "energy_per_atom": 0.09986620167954285, "@module": "rxn_ca.reactions.scored_reaction", "@class": "ScoredReaction"}, {"reactants": {"Zr6NCl15": 630.9, "N2": 12.55}, "products": {"ZrCl3": 576.23, "ZrNCl": 83.45}, "competitiveness": 0.00021152274457187934, "energy_per_atom": 0.02070162277193925, "@module": "rxn_ca.reactions.scored_reaction", "@class": "ScoredReaction"}, {"reactants": {"ZrCl3": 576.23, "ZrNCl": 83.45}, "products": {"Zr6NCl15": 630.9, "N2": 12.55}, "competitiveness": 0.0010616270355509668, "energy_per_atom": -0.020701622771939248, "@module": "rxn_ca.reactions.scored_reaction", "@class": "ScoredReaction"}, {"reactants": {"Zr6NCl15": 210.3, "N2": 16.73}, "products": {"ZrNCl": 55.64, "ZrCl4": 157.48}, "competitiveness": 0.03500083639893352, "energy_per_atom": -0.12979595733534427, "@module": "rxn_ca.reactions.scored_reaction", "@class": "ScoredReaction"}, {"reactants": {"ZrNCl": 166.91, "ZrCl4": 472.45}, "products": {"N2": 50.2, "Zr6NCl15": 630.9}, "competitiveness": 1.0088447240388452e-17, "energy_per_atom": 0.12979595733533775, "@module": "rxn_ca.reactions.scored_reaction", "@class": "ScoredReaction"}, {"reactants": {"ZrCl3": 128.05, "ZrNCl": 9.27}, "products": {"ZrCl4": 26.25, "Zr6NCl15": 105.15}, "competitiveness": 0.0029980164841672194, "energy_per_atom": -0.05723912072929421, "@module": "rxn_ca.reactions.scored_reaction", "@class": "ScoredReaction"}, {"reactants": {"ZrCl4": 26.25, "Zr6NCl15": 105.15}, "products": {"ZrCl3": 128.05, "ZrNCl": 9.27}, "competitiveness": 2.7539824003186523e-07, "energy_per_atom": 0.05723912072929421, "@module": "rxn_ca.reactions.scored_reaction", "@class": "ScoredReaction"}, {"reactants": {"CaCl2": 29.18, "Zr6NCl15": 105.15}, "products": {"ZrCl3": 128.05, "Ca2NCl": 12.91}, "competitiveness": 0.0, "energy_per_atom": 0.22201997260486758, "@module": "rxn_ca.reactions.scored_reaction", "@class": "ScoredReaction"}, {"reactants": {"ZrCl3": 128.05, "Ca2NCl": 12.91}, "products": {"CaCl2": 29.18, "Zr6NCl15": 105.15}, "competitiveness": 0.0032901348954272125, "energy_per_atom": -0.22201997260486753, "@module": "rxn_ca.reactions.scored_reaction", "@class": "ScoredReaction"}, {"reactants": {"CaCl2": 262.65, "Zr6NCl15": 1261.8}, "products": {"Ca3N2": 94.45, "ZrCl3": 1536.61}, "competitiveness": 0.0, "energy_per_atom": 0.26038543948125337, "@module": "rxn_ca.reactions.scored_reaction", "@class": "ScoredReaction"}, {"reactants": {"ZrCl3": 768.3, "Ca3N2": 47.22}, "products": {"Zr6NCl15": 630.9, "CaCl2": 131.32}, "competitiveness": 0.0032901348954272125, "energy_per_atom": -0.2603854394812539, "@module": "rxn_ca.reactions.scored_reaction", "@class": "ScoredReaction"}, {"reactants": {"Ca2NCl": 116.15, "Zr6NCl15": 315.45}, "products": {"Ca3N2": 94.45, "ZrCl3": 384.15}, "competitiveness": 0.0, "energy_per_atom": 0.2858565682031207, "@module": "rxn_ca.reactions.scored_reaction", "@class": "ScoredReaction"}, {"reactants": {"Ca3N2": 94.45, "ZrCl3": 384.15}, "products": {"Ca2NCl": 116.15, "Zr6NCl15": 315.45}, "competitiveness": 0.0032901348954272125, "energy_per_atom": -0.2858565682031208, "@module": "rxn_ca.reactions.scored_reaction", "@class": "ScoredReaction"}, {"reactants": {"CaCl2": 87.55, "ZrNCl": 111.27}, "products": {"ZrCl4": 157.48, "CaZrN2": 54.12}, "competitiveness": 0.0, "energy_per_atom": 0.41434259476268565, "@module": "rxn_ca.reactions.scored_reaction", "@class": "ScoredReaction"}, {"reactants": {"ZrCl4": 78.74, "CaZrN2": 27.06}, "products": {"ZrNCl": 55.64, "CaCl2": 43.77}, "competitiveness": 0.00757238787209339, "energy_per_atom": -0.4143425947626851, "@module": "rxn_ca.reactions.scored_reaction", "@class": "ScoredReaction"}, {"reactants": {"ZrCl4": 52.49, "CaZrN2": 36.08}, "products": {"ZrNCl": 55.64, "Ca2NCl": 25.81}, "competitiveness": 0.0075723878055511335, "energy_per_atom": -0.1438304672564258, "@module": "rxn_ca.reactions.scored_reaction", "@class": "ScoredReaction"}, {"reactants": {"ZrNCl": 55.64, "Ca2NCl": 25.81}, "products": {"ZrCl4": 52.49, "CaZrN2": 36.08}, "competitiveness": 0.0, "energy_per_atom": 0.14383046725642576, "@module": "rxn_ca.reactions.scored_reaction", "@class": "ScoredReaction"}, {"reactants": {"ZrCl4": 157.48, "CaZrN2": 162.37}, "products": {"Ca3N2": 94.45, "ZrNCl": 222.54}, "competitiveness": 0.0, "energy_per_atom": 0.14563896778220292, "@module": "rxn_ca.reactions.scored_reaction", "@class": "ScoredReaction"}, {"reactants": {"Ca3N2": 94.45, "ZrNCl": 222.54}, "products": {"ZrCl4": 157.48, "CaZrN2": 162.37}, "competitiveness": 0.0003052992529401498, "energy_per_atom": -0.14563896778220292, "@module": "rxn_ca.reactions.scored_reaction", "@class": "ScoredReaction"}, {"reactants": {"Ca2NCl": 38.72, "ZrCl4": 78.74}, "products": {"CaCl2": 87.55, "ZrNCl": 27.82}, "competitiveness": 0.00757238787209339, "energy_per_atom": -0.5632902651712203, "@module": "rxn_ca.reactions.scored_reaction", "@class": "ScoredReaction"}, {"reactants": {"CaCl2": 87.55, "ZrNCl": 27.82}, "products": {"Ca2NCl": 38.72, "ZrCl4": 78.74}, "competitiveness": 0.0, "energy_per_atom": 0.5632902651712204, "@module": "rxn_ca.reactions.scored_reaction", "@class": "ScoredReaction"}, {"reactants": {"CaCl2": 87.55, "ZrNCl": 37.09}, "products": {"Ca3N2": 31.48, "ZrCl4": 104.99}, "competitiveness": 0.0, "energy_per_atom": 0.7925556258169718, "@module": "rxn_ca.reactions.scored_reaction", "@class": "ScoredReaction"}, {"reactants": {"Ca3N2": 31.48, "ZrCl4": 104.99}, "products": {"CaCl2": 87.55, "ZrNCl": 37.09}, "competitiveness": 0.00757238787209339, "energy_per_atom": -0.7925556258169716, "@module": "rxn_ca.reactions.scored_reaction", "@class": "ScoredReaction"}, {"reactants": {"Ca3N2": 188.9, "ZrCl4": 157.48}, "products": {"ZrNCl": 55.64, "Ca2NCl": 232.3}, "competitiveness": 0.00757238787209339, "energy_per_atom": -0.6443163551938144, "@module": "rxn_ca.reactions.scored_reaction", "@class": "ScoredReaction"}, {"reactants": {"ZrNCl": 55.64, "Ca2NCl": 232.3}, "products": {"Ca3N2": 188.9, "ZrCl4": 157.48}, "competitiveness": 0.0, "energy_per_atom": 0.6443163551938145, "@module": "rxn_ca.reactions.scored_reaction", "@class": "ScoredReaction"}, {"reactants": {"Ca2NCl": 77.43, "ZrCl4": 78.74}, "products": {"CaCl2": 131.32, "CaZrN2": 27.06}, "competitiveness": 0.00757238787209339, "energy_per_atom": -0.5556587344909741, "@module": "rxn_ca.reactions.scored_reaction", "@class": "ScoredReaction"}, {"reactants": {"CaCl2": 131.32, "CaZrN2": 27.06}, "products": {"Ca2NCl": 77.43, "ZrCl4": 78.74}, "competitiveness": 0.0, "energy_per_atom": 0.555658734490974, "@module": "rxn_ca.reactions.scored_reaction", "@class": "ScoredReaction"}, {"reactants": {"CaCl2": 175.1, "CaZrN2": 54.12}, "products": {"Ca3N2": 94.45, "ZrCl4": 157.48}, "competitiveness": 0.0, "energy_per_atom": 0.9253531215352278, "@module": "rxn_ca.reactions.scored_reaction", "@class": "ScoredReaction"}, {"reactants": {"ZrCl4": 157.48, "Ca3N2": 94.45}, "products": {"CaZrN2": 54.12, "CaCl2": 175.1}, "competitiveness": 0.00757238787209339, "energy_per_atom": -0.9253531215352269, "@module": "rxn_ca.reactions.scored_reaction", "@class": "ScoredReaction"}, {"reactants": {"Ca2NCl": 103.24, "CaZrN2": 18.04}, "products": {"Ca3N2": 94.45, "ZrCl4": 52.49}, "competitiveness": 0.0, "energy_per_atom": 0.7131416255745738, "@module": "rxn_ca.reactions.scored_reaction", "@class": "ScoredReaction"}, {"reactants": {"ZrCl4": 39.37, "Ca3N2": 70.84}, "products": {"Ca2NCl": 77.43, "CaZrN2": 13.53}, "competitiveness": 0.00757238787209339, "energy_per_atom": -0.7131416255745742, "@module": "rxn_ca.reactions.scored_reaction", "@class": "ScoredReaction"}, {"reactants": {"CaCl2": 87.55, "CaZrN2": 54.12}, "products": {"ZrNCl": 55.64, "Ca2NCl": 77.43}, "competitiveness": 0.0, "energy_per_atom": 0.3211847916061934, "@module": "rxn_ca.reactions.scored_reaction", "@class": "ScoredReaction"}, {"reactants": {"ZrNCl": 55.64, "Ca2NCl": 77.43}, "products": {"CaCl2": 87.55, "CaZrN2": 54.12}, "competitiveness": 0.002315216118214478, "energy_per_atom": -0.32118479160619334, "@module": "rxn_ca.reactions.scored_reaction", "@class": "ScoredReaction"}, {"reactants": {"CaCl2": 87.55, "CaZrN2": 108.25}, "products": {"Ca3N2": 94.45, "ZrNCl": 111.27}, "competitiveness": 0.0, "energy_per_atom": 0.6432038298490028, "@module": "rxn_ca.reactions.scored_reaction", "@class": "ScoredReaction"}, {"reactants": {"Ca3N2": 47.22, "ZrNCl": 55.64}, "products": {"CaZrN2": 54.12, "CaCl2": 43.77}, "competitiveness": 0.0003052992545299155, "energy_per_atom": -0.6432038298490035, "@module": "rxn_ca.reactions.scored_reaction", "@class": "ScoredReaction"}, {"reactants": {"ZrNCl": 133.52, "Cl2": 126.64}, "products": {"N2": 50.2, "Zr6NCl15": 252.36}, "competitiveness": 0.00016436784622298628, "energy_per_atom": -0.5219037081914953, "@module": "rxn_ca.reactions.scored_reaction", "@class": "ScoredReaction"}, {"reactants": {"N2": 50.2, "Zr6NCl15": 252.36}, "products": {"ZrNCl": 133.52, "Cl2": 126.64}, "competitiveness": 0.0, "energy_per_atom": 0.5219037081914949, "@module": "rxn_ca.reactions.scored_reaction", "@class": "ScoredReaction"}, {"reactants": {"CaCl2": 87.55, "N2": 12.55}, "products": {"Cl2": 52.77, "Ca2NCl": 38.72}, "competitiveness": 0.0, "energy_per_atom": 1.511369963342937, "@module": "rxn_ca.reactions.scored_reaction", "@class": "ScoredReaction"}, {"reactants": {"Cl2": 52.77, "Ca2NCl": 38.72}, "products": {"CaCl2": 87.55, "N2": 12.55}, "competitiveness": 0.002315216118214478, "energy_per_atom": -1.5113699633429372, "@module": "rxn_ca.reactions.scored_reaction", "@class": "ScoredReaction"}, {"reactants": {"Ca3N2": 31.48, "Cl2": 70.35}, "products": {"CaCl2": 87.55, "N2": 16.73}, "competitiveness": 0.0003052992545299155, "energy_per_atom": -2.158557605888484, "@module": "rxn_ca.reactions.scored_reaction", "@class": "ScoredReaction"}, {"reactants": {"CaCl2": 87.55, "N2": 16.73}, "products": {"Ca3N2": 31.48, "Cl2": 70.35}, "competitiveness": 0.0, "energy_per_atom": 2.1585576058884848, "@module": "rxn_ca.reactions.scored_reaction", "@class": "ScoredReaction"}, {"reactants": {"N2": 50.2, "Ca2NCl": 464.6}, "products": {"Ca3N2": 377.8, "Cl2": 211.06}, "competitiveness": 0.0, "energy_per_atom": 1.2943752850910932, "@module": "rxn_ca.reactions.scored_reaction", "@class": "ScoredReaction"}, {"reactants": {"Ca3N2": 62.97, "Cl2": 35.18}, "products": {"Ca2NCl": 77.43, "N2": 8.37}, "competitiveness": 0.0003052992545299155, "energy_per_atom": -1.294375285091093, "@module": "rxn_ca.reactions.scored_reaction", "@class": "ScoredReaction"}, {"reactants": {"ZrN": 9.85, "ZrCl4": 314.97}, "products": {"Cl2": 70.35, "Zr6NCl15": 252.36}, "competitiveness": 0.0, "energy_per_atom": 0.3682165823065254, "@module": "rxn_ca.reactions.scored_reaction", "@class": "ScoredReaction"}, {"reactants": {"Cl2": 70.35, "Zr6NCl15": 252.36}, "products": {"ZrN": 9.85, "ZrCl4": 314.97}, "competitiveness": 0.03500085009542663, "energy_per_atom": -0.3682165823065257, "@module": "rxn_ca.reactions.scored_reaction", "@class": "ScoredReaction"}, {"reactants": {"Cl2": 70.35, "Zr6NCl15": 1261.8}, "products": {"ZrCl3": 1280.51, "ZrNCl": 111.27}, "competitiveness": 0.01983734904287928, "energy_per_atom": -0.0333971570197681, "@module": "rxn_ca.reactions.scored_reaction", "@class": "ScoredReaction"}, {"reactants": {"ZrCl3": 1280.51, "ZrNCl": 111.27}, "products": {"Cl2": 70.35, "Zr6NCl15": 1261.8}, "competitiveness": 2.7983478384390007e-06, "energy_per_atom": 0.033397157019768094, "@module": "rxn_ca.reactions.scored_reaction", "@class": "ScoredReaction"}, {"reactants": {"Cl2": 42.21, "Zr6NCl15": 126.18}, "products": {"ZrCl4": 157.48, "ZrNCl": 11.13}, "competitiveness": 0.03500085009542663, "energy_per_atom": -0.4388707563488102, "@module": "rxn_ca.reactions.scored_reaction", "@class": "ScoredReaction"}, {"reactants": {"ZrNCl": 18.55, "ZrCl4": 262.47}, "products": {"Cl2": 70.35, "Zr6NCl15": 210.3}, "competitiveness": 0.0, "energy_per_atom": 0.43887075634880585, "@module": "rxn_ca.reactions.scored_reaction", "@class": "ScoredReaction"}, {"reactants": {"ZrCl4": 944.91, "ZrN": 49.23}, "products": {"N2": 50.2, "ZrCl3": 1024.4}, "competitiveness": 1.7234430702330274e-17, "energy_per_atom": 0.12837758959064458, "@module": "rxn_ca.reactions.scored_reaction", "@class": "ScoredReaction"}, {"reactants": {"N2": 50.2, "ZrCl3": 1024.4}, "products": {"ZrCl4": 944.91, "ZrN": 49.23}, "competitiveness": 0.003290133054371631, "energy_per_atom": -0.12837758959064466, "@module": "rxn_ca.reactions.scored_reaction", "@class": "ScoredReaction"}, {"reactants": {"ZrCl3": 42.68, "ZrN": 16.41, "N2": 8.37}, "products": {"ZrNCl": 55.64}, "competitiveness": 0.0032901348954272125, "energy_per_atom": -0.368802582934166, "@module": "rxn_ca.reactions.scored_reaction", "@class": "ScoredReaction"}, {"reactants": {"ZrNCl": 83.45}, "products": {"ZrN": 24.61, "N2": 12.55, "ZrCl3": 64.03}, "competitiveness": 0.0, "energy_per_atom": 0.3688025829341646, "@module": "rxn_ca.reactions.scored_reaction", "@class": "ScoredReaction"}, {"reactants": {"ZrCl4": 39.37, "ZrN": 18.46, "N2": 6.28}, "products": {"ZrNCl": 55.64}, "competitiveness": 0.00757238787209339, "energy_per_atom": -0.28321752320706745, "@module": "rxn_ca.reactions.scored_reaction", "@class": "ScoredReaction"}, {"reactants": {"ZrNCl": 222.54}, "products": {"ZrCl4": 157.48, "ZrN": 73.84, "N2": 25.1}, "competitiveness": 0.0, "energy_per_atom": 0.2832175232070666, "@module": "rxn_ca.reactions.scored_reaction", "@class": "ScoredReaction"}, {"reactants": {"Zr6NCl15": 630.9, "N2": 31.38}, "products": {"ZrCl4": 590.57, "ZrN": 55.38}, "competitiveness": 0.028873517278687012, "energy_per_atom": -0.04887666499046481, "@module": "rxn_ca.reactions.scored_reaction", "@class": "ScoredReaction"}, {"reactants": {"ZrCl4": 590.57, "ZrN": 55.38}, "products": {"Zr6NCl15": 630.9, "N2": 31.38}, "competitiveness": 3.5794393078258957e-07, "energy_per_atom": 0.04887666499046482, "@module": "rxn_ca.reactions.scored_reaction", "@class": "ScoredReaction"}, {"reactants": {"ZrN": 14.77, "Zr6NCl15": 42.06, "N2": 8.37}, "products": {"ZrNCl": 55.64}, "competitiveness": 0.03500085009542663, "energy_per_atom": -0.3174311887003922, "@module": "rxn_ca.reactions.scored_reaction", "@class": "ScoredReaction"}, {"reactants": {"ZrNCl": 834.53}, "products": {"Zr6NCl15": 630.9, "ZrN": 221.53, "N2": 125.51}, "competitiveness": 0.0, "energy_per_atom": 0.31743118870039194, "@module": "rxn_ca.reactions.scored_reaction", "@class": "ScoredReaction"}, {"reactants": {"Ca3N2": 31.48, "ZrN": 24.61, "N2": 8.37}, "products": {"CaZrN2": 54.12}, "competitiveness": 0.0003052992545299155, "energy_per_atom": -0.6446281385434602, "@module": "rxn_ca.reactions.scored_reaction", "@class": "ScoredReaction"}, {"reactants": {"CaZrN2": 162.37}, "products": {"Ca3N2": 94.45, "N2": 25.1, "ZrN": 73.84}, "competitiveness": 0.0, "energy_per_atom": 0.644628138543463, "@module": "rxn_ca.reactions.scored_reaction", "@class": "ScoredReaction"}, {"reactants": {"ZrN": 24.61, "ZrCl4": 157.48}, "products": {"ZrCl3": 128.05, "ZrNCl": 55.64}, "competitiveness": 0.0011150045560769017, "energy_per_atom": -0.00882078134193014, "@module": "rxn_ca.reactions.scored_reaction", "@class": "ScoredReaction"}, {"reactants": {"ZrCl3": 128.05, "ZrNCl": 55.64}, "products": {"ZrN": 24.61, "ZrCl4": 157.48}, "competitiveness": 8.992735404210092e-05, "energy_per_atom": 0.008820781341930149, "@module": "rxn_ca.reactions.scored_reaction", "@class": "ScoredReaction"}, {"reactants": {"ZrCl3": 128.05, "Ca2NCl": 77.43}, "products": {"ZrN": 24.61, "CaCl2": 175.1}, "competitiveness": 0.0032901348954272125, "energy_per_atom": -0.6361996333311732, "@module": "rxn_ca.reactions.scored_reaction", "@class": "ScoredReaction"}, {"reactants": {"CaCl2": 175.1, "ZrN": 24.61}, "products": {"ZrCl3": 128.05, "Ca2NCl": 77.43}, "competitiveness": 0.0, "energy_per_atom": 0.636199633331172, "@module": "rxn_ca.reactions.scored_reaction", "@class": "ScoredReaction"}, {"reactants": {"CaCl2": 262.65, "ZrN": 49.23}, "products": {"Ca3N2": 94.45, "ZrCl3": 256.1}, "competitiveness": 0.0, "energy_per_atom": 0.9270339781379562, "@module": "rxn_ca.reactions.scored_reaction", "@class": "ScoredReaction"}, {"reactants": {"ZrCl3": 128.05, "Ca3N2": 47.22}, "products": {"ZrN": 24.61, "CaCl2": 131.32}, "competitiveness": 0.0032901348954272125, "energy_per_atom": -0.9270339781379584, "@module": "rxn_ca.reactions.scored_reaction", "@class": "ScoredReaction"}, {"reactants": {"ZrCl3": 128.05, "CaZrN2": 54.12}, "products": {"ZrNCl": 55.64, "ZrN": 24.61, "CaCl2": 87.55}, "competitiveness": 0.0032901348954272125, "energy_per_atom": -0.47457891254787526, "@module": "rxn_ca.reactions.scored_reaction", "@class": "ScoredReaction"}, {"reactants": {"Zr6NCl15": 126.18, "CaZrN2": 54.12}, "products": {"ZrNCl": 55.64, "ZrN": 29.54, "CaCl2": 87.55}, "competitiveness": 0.03500085009542663, "energy_per_atom": -0.409555662884616, "@module": "rxn_ca.reactions.scored_reaction", "@class": "ScoredReaction"}, {"reactants": {"ZrCl3": 768.3, "CaZrN2": 27.06}, "products": {"Zr6NCl15": 630.9, "ZrCl4": 78.74, "CaCl2": 43.77}, "competitiveness": 0.00329011068068549, "energy_per_atom": -0.11753664882524148, "@module": "rxn_ca.reactions.scored_reaction", "@class": "ScoredReaction"}, {"reactants": {"ZrCl3": 768.3, "CaZrN2": 54.12}, "products": {"ZrNCl": 55.64, "Zr6NCl15": 630.9, "CaCl2": 87.55}, "competitiveness": 0.0032901348954166433, "energy_per_atom": -0.16879289624232446, "@module": "rxn_ca.reactions.scored_reaction", "@class": "ScoredReaction"}, {"reactants": {"Cl2": 70.35, "CaZrN2": 54.12}, "products": {"ZrN": 24.61, "N2": 25.1, "CaCl2": 87.55}, "competitiveness": 9.430157481613369e-05, "energy_per_atom": -1.2966041351446325, "@module": "rxn_ca.reactions.scored_reaction", "@class": "ScoredReaction"}, {"reactants": {"CaCl2": 87.55, "ZrN": 24.61, "N2": 25.1}, "products": {"Cl2": 70.35, "CaZrN2": 54.12}, "competitiveness": 0.0, "energy_per_atom": 1.2966041351446316, "@module": "rxn_ca.reactions.scored_reaction", "@class": "ScoredReaction"}, {"reactants": {"Cl2": 17.59, "CaZrN2": 54.12}, "products": {"ZrN": 24.61, "N2": 12.55, "Ca2NCl": 38.72}, "competitiveness": 9.430157481613369e-05, "energy_per_atom": -0.2609226602198893, "@module": "rxn_ca.reactions.scored_reaction", "@class": "ScoredReaction"}, {"reactants": {"ZrN": 24.61, "N2": 12.55, "Ca2NCl": 38.72}, "products": {"Cl2": 17.59, "CaZrN2": 54.12}, "competitiveness": 0.0, "energy_per_atom": 0.2609226602198896, "@module": "rxn_ca.reactions.scored_reaction", "@class": "ScoredReaction"}, {"reactants": {"Cl2": 175.89, "CaZrN2": 54.12}, "products": {"CaCl2": 87.55, "N2": 50.2, "ZrCl3": 128.05}, "competitiveness": 9.430157481613369e-05, "energy_per_atom": -1.4001769839025617, "@module": "rxn_ca.reactions.scored_reaction", "@class": "ScoredReaction"}, {"reactants": {"CaCl2": 87.55, "N2": 50.2, "ZrCl3": 128.05}, "products": {"Cl2": 175.89, "CaZrN2": 54.12}, "competitiveness": 0.0, "energy_per_atom": 1.4001769839025613, "@module": "rxn_ca.reactions.scored_reaction", "@class": "ScoredReaction"}, {"reactants": {"Cl2": 246.24, "CaZrN2": 108.25}, "products": {"Ca2NCl": 77.43, "N2": 75.3, "ZrCl3": 256.1}, "competitiveness": 9.430157481613369e-05, "energy_per_atom": -0.9576598176889319, "@module": "rxn_ca.reactions.scored_reaction", "@class": "ScoredReaction"}, {"reactants": {"Ca2NCl": 77.43, "N2": 75.3, "ZrCl3": 256.1}, "products": {"Cl2": 246.24, "CaZrN2": 108.25}, "competitiveness": 0.0, "energy_per_atom": 0.9576598176889316, "@module": "rxn_ca.reactions.scored_reaction", "@class": "ScoredReaction"}, {"reactants": {"Ca3N2": 94.45, "N2": 100.41, "ZrCl3": 384.15}, "products": {"Cl2": 316.59, "CaZrN2": 162.37}, "competitiveness": 0.0, "energy_per_atom": 0.6651132139304969, "@module": "rxn_ca.reactions.scored_reaction", "@class": "ScoredReaction"}, {"reactants": {"Cl2": 316.59, "CaZrN2": 162.37}, "products": {"Ca3N2": 94.45, "N2": 100.41, "ZrCl3": 384.15}, "competitiveness": 9.430157481613369e-05, "energy_per_atom": -0.6651132139304969, "@module": "rxn_ca.reactions.scored_reaction", "@class": "ScoredReaction"}, {"reactants": {"CaCl2": 87.55, "ZrCl4": 157.48, "N2": 50.2}, "products": {"Cl2": 211.06, "CaZrN2": 54.12}, "competitiveness": 0.0, "energy_per_atom": 1.5030241850893147, "@module": "rxn_ca.reactions.scored_reaction", "@class": "ScoredReaction"}, {"reactants": {"Cl2": 211.06, "CaZrN2": 54.12}, "products": {"N2": 50.2, "ZrCl4": 157.48, "CaCl2": 87.55}, "competitiveness": 9.430157481613369e-05, "energy_per_atom": -1.5030241850893153, "@module": "rxn_ca.reactions.scored_reaction", "@class": "ScoredReaction"}, {"reactants": {"ZrCl4": 157.48, "N2": 37.65, "Ca2NCl": 38.72}, "products": {"Cl2": 158.3, "CaZrN2": 54.12}, "competitiveness": 0.0, "energy_per_atom": 1.1523205524131863, "@module": "rxn_ca.reactions.scored_reaction", "@class": "ScoredReaction"}, {"reactants": {"Cl2": 158.3, "CaZrN2": 54.12}, "products": {"ZrCl4": 157.48, "N2": 37.65, "Ca2NCl": 38.72}, "competitiveness": 9.430157481613369e-05, "energy_per_atom": -1.1523205524131865, "@module": "rxn_ca.reactions.scored_reaction", "@class": "ScoredReaction"}, {"reactants": {"ZrCl4": 157.48, "Ca3N2": 31.48, "N2": 33.47}, "products": {"Cl2": 140.71, "CaZrN2": 54.12}, "competitiveness": 0.0, "energy_per_atom": 0.9247534438415111, "@module": "rxn_ca.reactions.scored_reaction", "@class": "ScoredReaction"}, {"reactants": {"Cl2": 140.71, "CaZrN2": 54.12}, "products": {"ZrCl4": 157.48, "Ca3N2": 31.48, "N2": 33.47}, "competitiveness": 9.430157481613369e-05, "energy_per_atom": -0.9247534438415114, "@module": "rxn_ca.reactions.scored_reaction", "@class": "ScoredReaction"}, {"reactants": {"Cl2": 105.53, "CaZrN2": 54.12}, "products": {"ZrNCl": 55.64, "N2": 25.1, "CaCl2": 87.55}, "competitiveness": 9.430157481613369e-05, "energy_per_atom": -1.4924591644053327, "@module": "rxn_ca.reactions.scored_reaction", "@class": "ScoredReaction"}, {"reactants": {"CaCl2": 87.55, "N2": 25.1, "ZrNCl": 55.64}, "products": {"Cl2": 105.53, "CaZrN2": 54.12}, "competitiveness": 0.0, "energy_per_atom": 1.4924591644053309, "@module": "rxn_ca.reactions.scored_reaction", "@class": "ScoredReaction"}, {"reactants": {"Cl2": 105.53, "CaZrN2": 108.25}, "products": {"Ca2NCl": 77.43, "N2": 25.1, "ZrNCl": 111.27}, "competitiveness": 9.430157481613369e-05, "energy_per_atom": -0.8366245519993861, "@module": "rxn_ca.reactions.scored_reaction", "@class": "ScoredReaction"}, {"reactants": {"Ca2NCl": 77.43, "N2": 25.1, "ZrNCl": 111.27}, "products": {"Cl2": 105.53, "CaZrN2": 108.25}, "competitiveness": 0.0, "energy_per_atom": 0.8366245519993861, "@module": "rxn_ca.reactions.scored_reaction", "@class": "ScoredReaction"}, {"reactants": {"CaCl2": 87.55, "N2": 50.2, "ZrCl3": 768.3}, "products": {"ZrCl4": 787.42, "CaZrN2": 54.12}, "competitiveness": 0.0027045636566204187, "energy_per_atom": -0.04864941035796316, "@module": "rxn_ca.reactions.scored_reaction", "@class": "ScoredReaction"}, {"reactants": {"ZrCl4": 787.42, "CaZrN2": 54.12}, "products": {"CaCl2": 87.55, "N2": 50.2, "ZrCl3": 768.3}, "competitiveness": 3.7496084531131093e-07, "energy_per_atom": 0.04864941035796317, "@module": "rxn_ca.reactions.scored_reaction", "@class": "ScoredReaction"}, {"reactants": {"Ca2NCl": 77.43, "N2": 75.3, "ZrCl3": 1152.46}, "products": {"ZrCl4": 1102.39, "CaZrN2": 108.25}, "competitiveness": 0.0032901332736407812, "energy_per_atom": -0.12888267074866266, "@module": "rxn_ca.reactions.scored_reaction", "@class": "ScoredReaction"}, {"reactants": {"ZrCl4": 1102.39, "CaZrN2": 108.25}, "products": {"Ca2NCl": 77.43, "N2": 75.3, "ZrCl3": 1152.46}, "competitiveness": 1.429196692388364e-17, "energy_per_atom": 0.12888267074866264, "@module": "rxn_ca.reactions.scored_reaction", "@class": "ScoredReaction"}, {"reactants": {"Ca3N2": 94.45, "N2": 100.41, "ZrCl3": 1536.61}, "products": {"ZrCl4": 1417.36, "CaZrN2": 162.37}, "competitiveness": 0.003290134895427212, "energy_per_atom": -0.19666457120807546, "@module": "rxn_ca.reactions.scored_reaction", "@class": "ScoredReaction"}, {"reactants": {"ZrCl4": 1417.36, "CaZrN2": 162.37}, "products": {"Ca3N2": 94.45, "N2": 100.41, "ZrCl3": 1536.61}, "competitiveness": 0.0, "energy_per_atom": 0.19666457120807546, "@module": "rxn_ca.reactions.scored_reaction", "@class": "ScoredReaction"}, {"reactants": {"CaCl2": 87.55, "N2": 12.55, "ZrCl3": 192.08}, "products": {"ZrCl4": 236.23, "Ca2NCl": 38.72}, "competitiveness": 1.095835054507792e-18, "energy_per_atom": 0.13329755554821465, "@module": "rxn_ca.reactions.scored_reaction", "@class": "ScoredReaction"}, {"reactants": {"ZrCl4": 236.23, "Ca2NCl": 38.72}, "products": {"CaCl2": 87.55, "N2": 12.55, "ZrCl3": 192.08}, "competitiveness": 0.00757238667135574, "energy_per_atom": -0.13329755554821462, "@module": "rxn_ca.reactions.scored_reaction", "@class": "ScoredReaction"}, {"reactants": {"CaCl2": 87.55, "N2": 16.73, "ZrCl3": 256.1}, "products": {"ZrCl4": 314.97, "Ca3N2": 31.48}, "competitiveness": 0.0, "energy_per_atom": 0.1845239664429338, "@module": "rxn_ca.reactions.scored_reaction", "@class": "ScoredReaction"}, {"reactants": {"ZrCl4": 314.97, "Ca3N2": 31.48}, "products": {"CaCl2": 87.55, "N2": 16.73, "ZrCl3": 256.1}, "competitiveness": 0.007572387872093313, "energy_per_atom": -0.18452396644293378, "@module": "rxn_ca.reactions.scored_reaction", "@class": "ScoredReaction"}, {"reactants": {"ZrCl4": 944.91, "Ca2NCl": 232.3}, "products": {"Zr6NCl15": 630.9, "CaCl2": 525.3, "N2": 50.2}, "competitiveness": 0.00757238787209339, "energy_per_atom": -0.2767500323094146, "@module": "rxn_ca.reactions.scored_reaction", "@class": "ScoredReaction"}, {"reactants": {"Zr6NCl15": 630.9, "CaCl2": 525.3, "N2": 50.2}, "products": {"ZrCl4": 944.91, "Ca2NCl": 232.3}, "competitiveness": 0.0, "energy_per_atom": 0.2767500323094148, "@module": "rxn_ca.reactions.scored_reaction", "@class": "ScoredReaction"}, {"reactants": {"Zr6NCl15": 630.9, "CaCl2": 393.97, "N2": 50.2}, "products": {"ZrCl4": 944.91, "Ca3N2": 141.67}, "competitiveness": 0.0, "energy_per_atom": 0.36895998838808064, "@module": "rxn_ca.reactions.scored_reaction", "@class": "ScoredReaction"}, {"reactants": {"ZrCl4": 944.91, "Ca3N2": 141.67}, "products": {"Zr6NCl15": 630.9, "CaCl2": 393.97, "N2": 50.2}, "competitiveness": 0.00757238787209339, "energy_per_atom": -0.3689599883880807, "@module": "rxn_ca.reactions.scored_reaction", "@class": "ScoredReaction"}, {"reactants": {"ZrCl4": 944.91, "Ca3N2": 566.69}, "products": {"Zr6NCl15": 630.9, "N2": 50.2, "Ca2NCl": 696.9}, "competitiveness": 0.00757238787209339, "energy_per_atom": -0.38618176286153866, "@module": "rxn_ca.reactions.scored_reaction", "@class": "ScoredReaction"}, {"reactants": {"Zr6NCl15": 630.9, "N2": 50.2, "Ca2NCl": 696.9}, "products": {"ZrCl4": 944.91, "Ca3N2": 566.69}, "competitiveness": 0.0, "energy_per_atom": 0.38618176286153894, "@module": "rxn_ca.reactions.scored_reaction", "@class": "ScoredReaction"}, {"reactants": {"CaCl2": 262.65, "ZrNCl": 500.72}, "products": {"Zr6NCl15": 630.9, "CaZrN2": 162.37, "N2": 50.2}, "competitiveness": 0.0, "energy_per_atom": 0.42321887385402074, "@module": "rxn_ca.reactions.scored_reaction", "@class": "ScoredReaction"}, {"reactants": {"Zr6NCl15": 70.1, "CaZrN2": 18.04, "N2": 5.58}, "products": {"ZrNCl": 55.64, "CaCl2": 29.18}, "competitiveness": 0.03500085009542663, "energy_per_atom": -0.4232188738540203, "@module": "rxn_ca.reactions.scored_reaction", "@class": "ScoredReaction"}, {"reactants": {"Zr6NCl15": 630.9, "CaZrN2": 324.74, "N2": 50.2}, "products": {"Ca2NCl": 232.3, "ZrNCl": 667.62}, "competitiveness": 0.03500085009542663, "energy_per_atom": -0.20027690060501877, "@module": "rxn_ca.reactions.scored_reaction", "@class": "ScoredReaction"}, {"reactants": {"Ca2NCl": 232.3, "ZrNCl": 667.62}, "products": {"Zr6NCl15": 630.9, "CaZrN2": 324.74, "N2": 50.2}, "competitiveness": 0.0, "energy_per_atom": 0.20027690060501863, "@module": "rxn_ca.reactions.scored_reaction", "@class": "ScoredReaction"}, {"reactants": {"Ca3N2": 283.35, "ZrNCl": 834.53}, "products": {"Zr6NCl15": 630.9, "CaZrN2": 487.11, "N2": 50.2}, "competitiveness": 0.00026745407455065935, "energy_per_atom": -0.05334284186590478, "@module": "rxn_ca.reactions.scored_reaction", "@class": "ScoredReaction"}, {"reactants": {"Zr6NCl15": 630.9, "CaZrN2": 487.11, "N2": 50.2}, "products": {"Ca3N2": 283.35, "ZrNCl": 834.53}, "competitiveness": 6.480684615974112e-07, "energy_per_atom": 0.053342841865904725, "@module": "rxn_ca.reactions.scored_reaction", "@class": "ScoredReaction"}, {"reactants": {"Zr6NCl15": 105.15, "Ca2NCl": 38.72, "N2": 8.37}, "products": {"ZrNCl": 55.64, "CaCl2": 87.55}, "competitiveness": 0.03500085009542663, "energy_per_atom": -0.5414893822717137, "@module": "rxn_ca.reactions.scored_reaction", "@class": "ScoredReaction"}, {"reactants": {"CaCl2": 525.3, "ZrNCl": 333.81}, "products": {"Zr6NCl15": 630.9, "N2": 50.2, "Ca2NCl": 232.3}, "competitiveness": 0.0, "energy_per_atom": 0.5414893822717136, "@module": "rxn_ca.reactions.scored_reaction", "@class": "ScoredReaction"}, {"reactants": {"Ca3N2": 23.61, "Zr6NCl15": 105.15, "N2": 8.37}, "products": {"ZrNCl": 55.64, "CaCl2": 65.66}, "competitiveness": 0.03500085009542663, "energy_per_atom": -0.7129627375479625, "@module": "rxn_ca.reactions.scored_reaction", "@class": "ScoredReaction"}, {"reactants": {"CaCl2": 393.97, "ZrNCl": 333.81}, "products": {"Zr6NCl15": 630.9, "Ca3N2": 141.67, "N2": 50.2}, "competitiveness": 0.0, "energy_per_atom": 0.712962737547968, "@module": "rxn_ca.reactions.scored_reaction", "@class": "ScoredReaction"}, {"reactants": {"Ca2NCl": 696.9, "ZrNCl": 333.81}, "products": {"Zr6NCl15": 630.9, "Ca3N2": 566.69, "N2": 50.2}, "competitiveness": 0.0, "energy_per_atom": 0.6150808929599493, "@module": "rxn_ca.reactions.scored_reaction", "@class": "ScoredReaction"}, {"reactants": {"Zr6NCl15": 630.9, "Ca3N2": 566.69, "N2": 50.2}, "products": {"Ca2NCl": 696.9, "ZrNCl": 333.81}, "competitiveness": 0.03500085009542663, "energy_per_atom": -0.6150808929599495, "@module": "rxn_ca.reactions.scored_reaction", "@class": "ScoredReaction"}, {"reactants": {"Ca3N2": 94.45, "N2": 25.1, "ZrNCl": 166.91}, "products": {"Cl2": 105.53, "CaZrN2": 162.37}, "competitiveness": 0.0, "energy_per_atom": 0.32887433478707073, "@module": "rxn_ca.reactions.scored_reaction", "@class": "ScoredReaction"}, {"reactants": {"Cl2": 105.53, "CaZrN2": 162.37}, "products": {"Ca3N2": 94.45, "N2": 25.1, "ZrNCl": 166.91}, "competitiveness": 9.430157481613369e-05, "energy_per_atom": -0.32887433478707073, "@module": "rxn_ca.reactions.scored_reaction", "@class": "ScoredReaction"}, {"reactants": {"Zr6NCl15": 630.9, "CaCl2": 525.3, "N2": 276.11}, "products": {"Cl2": 949.78, "CaZrN2": 324.74}, "competitiveness": 0.0, "energy_per_atom": 1.4290705847225997, "@module": "rxn_ca.reactions.scored_reaction", "@class": "ScoredReaction"}, {"reactants": {"Cl2": 949.78, "CaZrN2": 324.74}, "products": {"Zr6NCl15": 630.9, "CaCl2": 525.3, "N2": 276.11}, "competitiveness": 9.430157481613369e-05, "energy_per_atom": -1.4290705847225997, "@module": "rxn_ca.reactions.scored_reaction", "@class": "ScoredReaction"}, {"reactants": {"Cl2": 633.19, "CaZrN2": 324.74}, "products": {"Zr6NCl15": 630.9, "N2": 200.81, "Ca2NCl": 232.3}, "competitiveness": 9.430157481613369e-05, "energy_per_atom": -0.9509697821336185, "@module": "rxn_ca.reactions.scored_reaction", "@class": "ScoredReaction"}, {"reactants": {"Zr6NCl15": 630.9, "N2": 200.81, "Ca2NCl": 232.3}, "products": {"Cl2": 633.19, "CaZrN2": 324.74}, "competitiveness": 0.0, "energy_per_atom": 0.950969782133617, "@module": "rxn_ca.reactions.scored_reaction", "@class": "ScoredReaction"}, {"reactants": {"Zr6NCl15": 630.9, "Ca3N2": 188.9, "N2": 175.71}, "products": {"Cl2": 527.66, "CaZrN2": 324.74}, "competitiveness": 0.0, "energy_per_atom": 0.625174662895878, "@module": "rxn_ca.reactions.scored_reaction", "@class": "ScoredReaction"}, {"reactants": {"Cl2": 527.66, "CaZrN2": 324.74}, "products": {"Zr6NCl15": 630.9, "Ca3N2": 188.9, "N2": 175.71}, "competitiveness": 9.430157481613369e-05, "energy_per_atom": -0.625174662895878, "@module": "rxn_ca.reactions.scored_reaction", "@class": "ScoredReaction"}, {"reactants": {"CaCl2": 87.55, "ZrN": 41.02, "N2": 8.37}, "products": {"CaZrN2": 54.12, "ZrCl3": 85.37}, "competitiveness": 0.0, "energy_per_atom": 0.4521146377326238, "@module": "rxn_ca.reactions.scored_reaction", "@class": "ScoredReaction"}, {"reactants": {"ZrCl3": 51.22, "CaZrN2": 32.47}, "products": {"ZrN": 24.61, "N2": 5.02, "CaCl2": 52.53}, "competitiveness": 0.0032901348954272125, "energy_per_atom": -0.4521146377326262, "@module": "rxn_ca.reactions.scored_reaction", "@class": "ScoredReaction"}, {"reactants": {"CaZrN2": 46.39, "ZrCl3": 18.29}, "products": {"ZrN": 24.61, "N2": 7.17, "Ca2NCl": 33.19}, "competitiveness": 4.2559856964952265e-07, "energy_per_atom": 0.04381140271507241, "@module": "rxn_ca.reactions.scored_reaction", "@class": "ScoredReaction"}, {"reactants": {"ZrN": 24.61, "N2": 7.17, "Ca2NCl": 33.19}, "products": {"CaZrN2": 46.39, "ZrCl3": 18.29}, "competitiveness": 0.0017431156624585662, "energy_per_atom": -0.04381140271507237, "@module": "rxn_ca.reactions.scored_reaction", "@class": "ScoredReaction"}, {"reactants": {"CaCl2": 87.55, "ZrN": 36.92, "N2": 12.55}, "products": {"ZrCl4": 78.74, "CaZrN2": 54.12}, "competitiveness": 0.0, "energy_per_atom": 0.3927840156690061, "@module": "rxn_ca.reactions.scored_reaction", "@class": "ScoredReaction"}, {"reactants": {"ZrCl4": 52.49, "CaZrN2": 36.08}, "products": {"ZrN": 24.61, "N2": 8.37, "CaCl2": 58.37}, "competitiveness": 0.00757238787209339, "energy_per_atom": -0.39278401566900584, "@module": "rxn_ca.reactions.scored_reaction", "@class": "ScoredReaction"}, {"reactants": {"ZrCl4": 17.5, "CaZrN2": 48.11}, "products": {"ZrN": 24.61, "N2": 8.37, "Ca2NCl": 34.41}, "competitiveness": 4.343708552985721e-10, "energy_per_atom": 0.07711065408277416, "@module": "rxn_ca.reactions.scored_reaction", "@class": "ScoredReaction"}, {"reactants": {"ZrN": 24.61, "N2": 8.37, "Ca2NCl": 34.41}, "products": {"ZrCl4": 17.5, "CaZrN2": 48.11}, "competitiveness": 0.0022924018151865926, "energy_per_atom": -0.07711065408277418, "@module": "rxn_ca.reactions.scored_reaction", "@class": "ScoredReaction"}, {"reactants": {"CaCl2": 87.55, "ZrN": 9.23, "N2": 3.14}, "products": {"ZrCl4": 59.06, "Ca2NCl": 38.72}, "competitiveness": 0.0, "energy_per_atom": 0.5836869740675004, "@module": "rxn_ca.reactions.scored_reaction", "@class": "ScoredReaction"}, {"reactants": {"ZrCl4": 59.06, "Ca2NCl": 38.72}, "products": {"CaCl2": 87.55, "ZrN": 9.23, "N2": 3.14}, "competitiveness": 0.00757238787209339, "energy_per_atom": -0.5836869740675001, "@module": "rxn_ca.reactions.scored_reaction", "@class": "ScoredReaction"}, {"reactants": {"ZrCl4": 78.74, "Ca3N2": 31.48}, "products": {"CaCl2": 87.55, "ZrN": 12.31, "N2": 4.18}, "competitiveness": 0.00757238787209339, "energy_per_atom": -0.8733669564564148, "@module": "rxn_ca.reactions.scored_reaction", "@class": "ScoredReaction"}, {"reactants": {"CaCl2": 87.55, "ZrN": 12.31, "N2": 4.18}, "products": {"ZrCl4": 78.74, "Ca3N2": 31.48}, "competitiveness": 0.0, "energy_per_atom": 0.8733669564564148, "@module": "rxn_ca.reactions.scored_reaction", "@class": "ScoredReaction"}, {"reactants": {"Ca2NCl": 77.43, "N2": 8.37, "ZrCl3": 128.05}, "products": {"ZrCl4": 157.48, "Ca3N2": 62.97}, "competitiveness": 0.0, "energy_per_atom": 0.23716732312524239, "@module": "rxn_ca.reactions.scored_reaction", "@class": "ScoredReaction"}, {"reactants": {"ZrCl4": 157.48, "Ca3N2": 62.97}, "products": {"Ca2NCl": 77.43, "N2": 8.37, "ZrCl3": 128.05}, "competitiveness": 0.00757238787209339, "energy_per_atom": -0.23716732312524239, "@module": "rxn_ca.reactions.scored_reaction", "@class": "ScoredReaction"}, {"reactants": {"CaCl2": 87.55, "ZrNCl": 139.09}, "products": {"CaZrN2": 54.12, "N2": 12.55, "ZrCl3": 192.08}, "competitiveness": 0.0, "energy_per_atom": 0.49423515301122, "@module": "rxn_ca.reactions.scored_reaction", "@class": "ScoredReaction"}, {"reactants": {"ZrCl3": 76.83, "CaZrN2": 21.65, "N2": 5.02}, "products": {"ZrNCl": 55.64, "CaCl2": 35.02}, "competitiveness": 0.0032901348954272125, "energy_per_atom": -0.4942351530112189, "@module": "rxn_ca.reactions.scored_reaction", "@class": "ScoredReaction"}, {"reactants": {"Ca2NCl": 38.72, "ZrNCl": 97.36}, "products": {"CaZrN2": 54.12, "N2": 6.28, "ZrCl3": 96.04}, "competitiveness": 0.0, "energy_per_atom": 0.23479572660587858, "@module": "rxn_ca.reactions.scored_reaction", "@class": "ScoredReaction"}, {"reactants": {"CaZrN2": 54.12, "N2": 6.28, "ZrCl3": 96.04}, "products": {"Ca2NCl": 38.72, "ZrNCl": 97.36}, "competitiveness": 0.0032901348954272125, "energy_per_atom": -0.23479572660587866, "@module": "rxn_ca.reactions.scored_reaction", "@class": "ScoredReaction"}, {"reactants": {"Ca3N2": 31.48, "ZrNCl": 83.45}, "products": {"CaZrN2": 54.12, "N2": 4.18, "ZrCl3": 64.03}, "competitiveness": 0.0002386311343508946, "energy_per_atom": -0.04571213207110536, "@module": "rxn_ca.reactions.scored_reaction", "@class": "ScoredReaction"}, {"reactants": {"CaZrN2": 54.12, "N2": 4.18, "ZrCl3": 64.03}, "products": {"Ca3N2": 31.48, "ZrNCl": 83.45}, "competitiveness": 2.9374916760602475e-07, "energy_per_atom": 0.04571213207110533, "@module": "rxn_ca.reactions.scored_reaction", "@class": "ScoredReaction"}, {"reactants": {"ZrCl3": 128.05, "Ca2NCl": 51.62, "N2": 8.37}, "products": {"ZrNCl": 55.64, "CaCl2": 116.73}, "competitiveness": 0.0032901348954272125, "energy_per_atom": -0.617756131346745, "@module": "rxn_ca.reactions.scored_reaction", "@class": "ScoredReaction"}, {"reactants": {"CaCl2": 175.1, "ZrNCl": 83.45}, "products": {"Ca2NCl": 77.43, "N2": 12.55, "ZrCl3": 192.08}, "competitiveness": 0.0, "energy_per_atom": 0.6177561313467445, "@module": "rxn_ca.reactions.scored_reaction", "@class": "ScoredReaction"}, {"reactants": {"CaCl2": 262.65, "ZrNCl": 166.91}, "products": {"Ca3N2": 94.45, "N2": 25.1, "ZrCl3": 384.15}, "competitiveness": 0.0, "energy_per_atom": 0.8273459504748351, "@module": "rxn_ca.reactions.scored_reaction", "@class": "ScoredReaction"}, {"reactants": {"ZrCl3": 128.05, "Ca3N2": 31.48, "N2": 8.37}, "products": {"ZrNCl": 55.64, "CaCl2": 87.55}, "competitiveness": 0.0032901348954272125, "energy_per_atom": -0.827345950474835, "@module": "rxn_ca.reactions.scored_reaction", "@class": "ScoredReaction"}, {"reactants": {"Ca2NCl": 116.15, "ZrNCl": 41.73}, "products": {"Ca3N2": 94.45, "N2": 6.28, "ZrCl3": 96.04}, "competitiveness": 0.0, "energy_per_atom": 0.6784135806569117, "@module": "rxn_ca.reactions.scored_reaction", "@class": "ScoredReaction"}, {"reactants": {"Ca3N2": 94.45, "N2": 6.28, "ZrCl3": 96.04}, "products": {"Ca2NCl": 116.15, "ZrNCl": 41.73}, "competitiveness": 0.0032901348954272125, "energy_per_atom": -0.6784135806569113, "@module": "rxn_ca.reactions.scored_reaction", "@class": "ScoredReaction"}, {"reactants": {"CaZrN2": 32.47, "ZrCl3": 691.47}, "products": {"Zr6NCl15": 630.9, "CaCl2": 52.53, "N2": 5.02}, "competitiveness": 0.0032901282407852795, "energy_per_atom": -0.12311679002914587, "@module": "rxn_ca.reactions.scored_reaction", "@class": "ScoredReaction"}, {"reactants": {"Zr6NCl15": 630.9, "CaCl2": 52.53, "N2": 5.02}, "products": {"CaZrN2": 32.47, "ZrCl3": 691.47}, "competitiveness": 6.100823696211212e-16, "energy_per_atom": 0.12311679002914581, "@module": "rxn_ca.reactions.scored_reaction", "@class": "ScoredReaction"}, {"reactants": {"CaZrN2": 46.39, "ZrCl3": 658.55}, "products": {"Zr6NCl15": 630.9, "N2": 7.17, "Ca2NCl": 33.19}, "competitiveness": 0.00314827157790695, "energy_per_atom": -0.06466032272853348, "@module": "rxn_ca.reactions.scored_reaction", "@class": "ScoredReaction"}, {"reactants": {"Zr6NCl15": 630.9, "N2": 7.17, "Ca2NCl": 33.19}, "products": {"CaZrN2": 46.39, "ZrCl3": 658.55}, "competitiveness": 4.8887381491674004e-08, "energy_per_atom": 0.06466032272853345, "@module": "rxn_ca.reactions.scored_reaction", "@class": "ScoredReaction"}, {"reactants": {"Zr6NCl15": 52.58, "Ca2NCl": 58.07, "N2": 4.18}, "products": {"CaCl2": 87.55, "CaZrN2": 27.06}, "competitiveness": 0.03500085009542663, "energy_per_atom": -0.5391713586736916, "@module": "rxn_ca.reactions.scored_reaction", "@class": "ScoredReaction"}, {"reactants": {"CaCl2": 1050.6, "CaZrN2": 324.74}, "products": {"Zr6NCl15": 630.9, "N2": 50.2, "Ca2NCl": 696.9}, "competitiveness": 0.0, "energy_per_atom": 0.5391713586736909, "@module": "rxn_ca.reactions.scored_reaction", "@class": "ScoredReaction"}, {"reactants": {"CaCl2": 656.62, "CaZrN2": 324.74}, "products": {"Zr6NCl15": 630.9, "Ca3N2": 425.02, "N2": 50.2}, "competitiveness": 0.0, "energy_per_atom": 0.9184878328783227, "@module": "rxn_ca.reactions.scored_reaction", "@class": "ScoredReaction"}, {"reactants": {"Ca3N2": 56.67, "Zr6NCl15": 84.12, "N2": 6.69}, "products": {"CaCl2": 87.55, "CaZrN2": 43.3}, "competitiveness": 0.03500085009542663, "energy_per_atom": -0.9184878328783223, "@module": "rxn_ca.reactions.scored_reaction", "@class": "ScoredReaction"}, {"reactants": {"CaZrN2": 324.74, "Ca2NCl": 1161.5}, "products": {"Zr6NCl15": 630.9, "Ca3N2": 1133.39, "N2": 50.2}, "competitiveness": 0.0, "energy_per_atom": 0.725739858437019, "@module": "rxn_ca.reactions.scored_reaction", "@class": "ScoredReaction"}, {"reactants": {"Ca3N2": 75.56, "Zr6NCl15": 42.06, "N2": 3.35}, "products": {"Ca2NCl": 77.43, "CaZrN2": 21.65}, "competitiveness": 0.03500085009542663, "energy_per_atom": -0.7257398584370259, "@module": "rxn_ca.reactions.scored_reaction", "@class": "ScoredReaction"}, {"reactants": {"ZrCl4": 157.48, "Ca3N2": 251.86}, "products": {"ZrN": 24.61, "N2": 8.37, "Ca2NCl": 309.73}, "competitiveness": 0.00757238787209339, "energy_per_atom": -0.6688251139197781, "@module": "rxn_ca.reactions.scored_reaction", "@class": "ScoredReaction"}, {"reactants": {"ZrN": 24.61, "N2": 8.37, "Ca2NCl": 309.73}, "products": {"ZrCl4": 157.48, "Ca3N2": 251.86}, "competitiveness": 0.0, "energy_per_atom": 0.6688251139197778, "@module": "rxn_ca.reactions.scored_reaction", "@class": "ScoredReaction"}, {"reactants": {"ZrNCl": 37.09, "CaZrN2": 18.04}, "products": {"ZrN": 24.61, "N2": 8.37, "CaCl2": 29.18}, "competitiveness": 0.00016435335591589317, "energy_per_atom": -0.10577632961370975, "@module": "rxn_ca.reactions.scored_reaction", "@class": "ScoredReaction"}, {"reactants": {"CaCl2": 87.55, "ZrN": 73.84, "N2": 25.1}, "products": {"CaZrN2": 54.12, "ZrNCl": 111.27}, "competitiveness": 1.8932763557119193e-14, "energy_per_atom": 0.10577632961370809, "@module": "rxn_ca.reactions.scored_reaction", "@class": "ScoredReaction"}, {"reactants": {"ZrN": 24.61, "N2": 8.37, "Ca2NCl": 25.81}, "products": {"CaZrN2": 36.08, "ZrNCl": 18.55}, "competitiveness": 0.0023152161181371187, "energy_per_atom": -0.16187766339145285, "@module": "rxn_ca.reactions.scored_reaction", "@class": "ScoredReaction"}, {"reactants": {"CaZrN2": 36.08, "ZrNCl": 18.55}, "products": {"ZrN": 24.61, "N2": 8.37, "Ca2NCl": 25.81}, "competitiveness": 0.0, "energy_per_atom": 0.16187766339145307, "@module": "rxn_ca.reactions.scored_reaction", "@class": "ScoredReaction"}, {"reactants": {"CaCl2": 87.55, "ZrN": 36.92, "N2": 12.55}, "products": {"Ca2NCl": 38.72, "ZrNCl": 83.45}, "competitiveness": 0.0, "energy_per_atom": 0.24895354841257966, "@module": "rxn_ca.reactions.scored_reaction", "@class": "ScoredReaction"}, {"reactants": {"ZrNCl": 55.64, "Ca2NCl": 25.81}, "products": {"ZrN": 24.61, "N2": 8.37, "CaCl2": 58.37}, "competitiveness": 0.002315216118214478, "energy_per_atom": -0.24895354841257925, "@module": "rxn_ca.reactions.scored_reaction", "@class": "ScoredReaction"}, {"reactants": {"Ca3N2": 15.74, "ZrNCl": 55.64}, "products": {"ZrN": 24.61, "N2": 8.37, "CaCl2": 43.77}, "competitiveness": 0.0003052992545299155, "energy_per_atom": -0.3847828509538379, "@module": "rxn_ca.reactions.scored_reaction", "@class": "ScoredReaction"}, {"reactants": {"CaCl2": 87.55, "ZrN": 49.23, "N2": 16.73}, "products": {"Ca3N2": 31.48, "ZrNCl": 111.27}, "competitiveness": 0.0, "energy_per_atom": 0.3847828509538367, "@module": "rxn_ca.reactions.scored_reaction", "@class": "ScoredReaction"}, {"reactants": {"ZrN": 24.61, "N2": 8.37, "Ca2NCl": 77.43}, "products": {"Ca3N2": 62.97, "ZrNCl": 55.64}, "competitiveness": 0.0, "energy_per_atom": 0.401811643456285, "@module": "rxn_ca.reactions.scored_reaction", "@class": "ScoredReaction"}, {"reactants": {"Ca3N2": 62.97, "ZrNCl": 55.64}, "products": {"ZrN": 24.61, "N2": 8.37, "Ca2NCl": 77.43}, "competitiveness": 0.0003052992545299155, "energy_per_atom": -0.4018116434562851, "@module": "rxn_ca.reactions.scored_reaction", "@class": "ScoredReaction"}, {"reactants": {"CaCl2": 87.55, "ZrN": 44.31, "N2": 8.37}, "products": {"Zr6NCl15": 84.12, "CaZrN2": 54.12}, "competitiveness": 0.0, "energy_per_atom": 0.3967464026007982, "@module": "rxn_ca.reactions.scored_reaction", "@class": "ScoredReaction"}, {"reactants": {"Zr6NCl15": 46.73, "CaZrN2": 30.07}, "products": {"ZrN": 24.61, "N2": 4.65, "CaCl2": 48.64}, "competitiveness": 0.03500085009542663, "energy_per_atom": -0.3967464026007986, "@module": "rxn_ca.reactions.scored_reaction", "@class": "ScoredReaction"}, {"reactants": {"Zr6NCl15": 17.53, "CaZrN2": 45.1}, "products": {"ZrN": 24.61, "N2": 6.97, "Ca2NCl": 32.26}, "competitiveness": 8.598051679984217e-08, "energy_per_atom": 0.062296963508871435, "@module": "rxn_ca.reactions.scored_reaction", "@class": "ScoredReaction"}, {"reactants": {"ZrN": 24.61, "N2": 6.97, "Ca2NCl": 32.26}, "products": {"Zr6NCl15": 17.53, "CaZrN2": 45.1}, "competitiveness": 0.0021879886511521817, "energy_per_atom": -0.062296963508871483, "@module": "rxn_ca.reactions.scored_reaction", "@class": "ScoredReaction"}, {"reactants": {"CaCl2": 29.18, "CaZrN2": 54.12}, "products": {"ZrN": 24.61, "N2": 8.37, "Ca2NCl": 51.62}, "competitiveness": 0.0, "energy_per_atom": 0.2863544375977392, "@module": "rxn_ca.reactions.scored_reaction", "@class": "ScoredReaction"}, {"reactants": {"ZrN": 24.61, "N2": 8.37, "Ca2NCl": 51.62}, "products": {"CaCl2": 29.18, "CaZrN2": 54.12}, "competitiveness": 0.002315216118214478, "energy_per_atom": -0.2863544375977393, "@module": "rxn_ca.reactions.scored_reaction", "@class": "ScoredReaction"}, {"reactants": {"Zr6NCl15": 630.9, "Ca3N2": 31.48, "N2": 8.37}, "products": {"CaZrN2": 54.12, "ZrCl3": 640.25}, "competitiveness": 0.0007036023897369952, "energy_per_atom": 0.011449343178465791, "@module": "rxn_ca.reactions.scored_reaction", "@class": "ScoredReaction"}, {"reactants": {"CaZrN2": 54.12, "ZrCl3": 640.25}, "products": {"Zr6NCl15": 630.9, "Ca3N2": 31.48, "N2": 8.37}, "competitiveness": 0.0005897708037620621, "energy_per_atom": -0.011449343178465795, "@module": "rxn_ca.reactions.scored_reaction", "@class": "ScoredReaction"}, {"reactants": {"ZrCl3": 54.88, "Ca2NCl": 55.31, "N2": 3.59}, "products": {"CaCl2": 87.55, "CaZrN2": 23.2}, "competitiveness": 0.0032901348954272125, "energy_per_atom": -0.5902734162346045, "@module": "rxn_ca.reactions.scored_reaction", "@class": "ScoredReaction"}, {"reactants": {"CaCl2": 122.57, "CaZrN2": 32.47}, "products": {"Ca2NCl": 77.43, "N2": 5.02, "ZrCl3": 76.83}, "competitiveness": 0.0, "energy_per_atom": 0.5902734162346016, "@module": "rxn_ca.reactions.scored_reaction", "@class": "ScoredReaction"}, {"reactants": {"CaCl2": 157.59, "CaZrN2": 64.95}, "products": {"Ca3N2": 94.45, "N2": 10.04, "ZrCl3": 153.66}, "competitiveness": 0.0, "energy_per_atom": 0.9827604856685676, "@module": "rxn_ca.reactions.scored_reaction", "@class": "ScoredReaction"}, {"reactants": {"ZrCl3": 85.37, "Ca3N2": 52.47, "N2": 5.58}, "products": {"CaCl2": 87.55, "CaZrN2": 36.08}, "competitiveness": 0.0032901348954272125, "energy_per_atom": -0.9827604856685666, "@module": "rxn_ca.reactions.scored_reaction", "@class": "ScoredReaction"}, {"reactants": {"CaZrN2": 23.2, "Ca2NCl": 99.56}, "products": {"Ca3N2": 94.45, "N2": 3.59, "ZrCl3": 54.88}, "competitiveness": 0.0, "energy_per_atom": 0.7567101360152144, "@module": "rxn_ca.reactions.scored_reaction", "@class": "ScoredReaction"}, {"reactants": {"ZrCl3": 42.68, "Ca3N2": 73.46, "N2": 2.79}, "products": {"Ca2NCl": 77.43, "CaZrN2": 18.04}, "competitiveness": 0.0032901348954272125, "energy_per_atom": -0.7567101360152134, "@module": "rxn_ca.reactions.scored_reaction", "@class": "ScoredReaction"}, {"reactants": {"ZrCl4": 708.68, "CaZrN2": 81.19}, "products": {"Zr6NCl15": 630.9, "CaCl2": 131.32, "N2": 50.2}, "competitiveness": 0.007212328421777604, "energy_per_atom": -0.06372086827317884, "@module": "rxn_ca.reactions.scored_reaction", "@class": "ScoredReaction"}, {"reactants": {"Zr6NCl15": 630.9, "CaCl2": 131.32, "N2": 50.2}, "products": {"ZrCl4": 708.68, "CaZrN2": 81.19}, "competitiveness": 6.128474092622953e-08, "energy_per_atom": 0.06372086827317884, "@module": "rxn_ca.reactions.scored_reaction", "@class": "ScoredReaction"}, {"reactants": {"Zr6NCl15": 630.9, "N2": 50.2, "Ca2NCl": 77.43}, "products": {"ZrCl4": 629.94, "CaZrN2": 108.25}, "competitiveness": 0.032508539741682226, "energy_per_atom": -0.05963503744726268, "@module": "rxn_ca.reactions.scored_reaction", "@class": "ScoredReaction"}, {"reactants": {"ZrCl4": 629.94, "CaZrN2": 108.25}, "products": {"Zr6NCl15": 630.9, "N2": 50.2, "Ca2NCl": 77.43}, "competitiveness": 3.458501503200561e-08, "energy_per_atom": 0.05963503744726267, "@module": "rxn_ca.reactions.scored_reaction", "@class": "ScoredReaction"}, {"reactants": {"ZrCl4": 590.57, "CaZrN2": 121.78}, "products": {"Zr6NCl15": 630.9, "Ca3N2": 70.84, "N2": 50.2}, "competitiveness": 0.0, "energy_per_atom": 0.16891340164495933, "@module": "rxn_ca.reactions.scored_reaction", "@class": "ScoredReaction"}, {"reactants": {"Zr6NCl15": 630.9, "Ca3N2": 70.84, "N2": 50.2}, "products": {"ZrCl4": 590.57, "CaZrN2": 121.78}, "competitiveness": 0.0350008500953188, "energy_per_atom": -0.1689134016449594, "@module": "rxn_ca.reactions.scored_reaction", "@class": "ScoredReaction"}], "phase_set": {"@module": "rxn_ca.phases.solid_phase_set", "@class": "SolidPhaseSet", "phases": ["CaN2", "Ca2N", "Cl2", "ZrCl", "Ca", "Ca3N2", "Zr3N2", "CaCl2", "Ca4ZrN4", "ZrCl4", "N2", "ZrCl2", "ZrNCl", "Zr", "Zr3N4", "Zr2N", "Zr6NCl15", "ZrN", "ZrCl3", "CaN6", "CaZrN2", "Ca2NCl"], "volumes": {"Cl2": 70.35400635593795, "CaCl2": 87.54970826073873, "Zr3N2": 73.5203110244633, "ZrCl3": 128.05056972549028, "Ca3N2": 94.44900064275961, "CaN2": 39.15444664286524, "CaZrN2": 54.123469850076646, "Ca": 41.76118103229138, "N2": 50.20253368680236, "Zr2N": 49.09554798015192, "ZrN": 24.614765837074486, "ZrCl": 50.90923825495464, "ZrCl4": 157.4844582501777, "Ca4ZrN4": 155.5641488311919, "ZrCl2": 69.81975716933798, "Ca2N": 72.33292337664713, "ZrNCl": 55.63505588520185, "Zr6NCl15": 630.9016141495583, "Zr3N4": 89.11843533211446, "Ca2NCl": 77.43321319650404, "CaN6": 96.13831895445, "Zr": 23.499666692032353}, "gas_phases": ["H2", "O2", "H2O", "CO", "CO2", "N2", "Cl2", "H5NO"], "densities": {"Cl2": 1.0078459447109434, "CaCl2": 1.2676684160896317, "Zr3N2": 4.103429321723307, "ZrCl3": 1.5430075822666827, "Ca3N2": 1.5696026320143444, "CaN2": 1.7390464133250032, "CaZrN2": 2.943554809795226, "Ca": 0.9596950806781571, "N2": 0.5580076928938824, "Zr2N": 4.0014768768732685, "ZrN": 4.275104654520121, "ZrCl": 2.4882910124405844, "ZrCl4": 1.4797396682141302, "Ca4ZrN4": 1.977080209745159, "ZrCl2": 2.3221220836786434, "Ca2N": 1.3017958573260247, "ZrNCl": 2.5286880324212975, "Zr6NCl15": 1.7326722193816808, "Zr3N4": 3.6995577713109906, "Ca2NCl": 1.6739031566605826, "CaN6": 1.2910377604876446, "Zr": 3.8819273990354013}, "melting_points": {"CaN2": 1689, "Zr2N": 2618, "Ca2N": 1737, "Cl2": 187, "ZrCl": 1119, "Ca": 1073, "Ca3N2": 1803, "Zr6NCl15": 712, "Zr3N2": 3157, "CaCl2": 1113, "Ca4ZrN4": 2702, "ZrN": 3252, "ZrCl3": 1021, "ZrCl4": 886, "N2": 92, "CaN6": 1240, "CaZrN2": 2900, "ZrCl2": 1003, "Ca2NCl": 1091, "ZrNCl": 2252, "Zr": 2142, "Zr3N4": 3226}, "experimentally_observed": {"Ca4ZrN4": false, "ZrCl": true, "ZrCl2": true, "ZrCl4": true, "ZrN": true, "CaN6": true, "Zr": true, "Ca": true, "CaN2": true, "CaZrN2": false, "N2": true, "Zr2N": false, "Ca3N2": true, "CaCl2": true, "Cl2": true, "Zr3N2": false, "ZrCl3": true, "Ca2N": true, "Ca2NCl": true, "Zr3N4": true, "Zr6NCl15": false, "ZrNCl": true}, "phase_metadata": null}, "@module": "rxn_ca.reactions.scored_reaction_set", "@class": "ScoredReactionSet"}, "450": {"reactions": [{"reactants": {"ZrN": 24.61, "Cl2": 35.18}, "products": {"ZrNCl": 55.64}, "competitiveness": 9.489134352137325e-05, "energy_per_atom": -1.1210705350434143, "@module": "rxn_ca.reactions.scored_reaction", "@class": "ScoredReaction"}, {"reactants": {"ZrNCl": 55.64}, "products": {"ZrN": 24.61, "Cl2": 35.18}, "competitiveness": 0.0, "energy_per_atom": 1.1210705350434151, "@module": "rxn_ca.reactions.scored_reaction", "@class": "ScoredReaction"}, {"reactants": {"Ca2NCl": 154.87}, "products": {"CaCl2": 87.55, "Ca3N2": 94.45}, "competitiveness": 0.0, "energy_per_atom": 0.2134602729881257, "@module": "rxn_ca.reactions.scored_reaction", "@class": "ScoredReaction"}, {"reactants": {"Ca3N2": 47.22, "CaCl2": 43.77}, "products": {"Ca2NCl": 77.43}, "competitiveness": 0.00392031434223219, "energy_per_atom": -0.21346027298812517, "@module": "rxn_ca.reactions.scored_reaction", "@class": "ScoredReaction"}, {"reactants": {"ZrCl3": 128.05, "Cl2": 35.18}, "products": {"ZrCl4": 157.48}, "competitiveness": 0.006520261825325801, "energy_per_atom": -0.43719744183076725, "@module": "rxn_ca.reactions.scored_reaction", "@class": "ScoredReaction"}, {"reactants": {"ZrCl4": 157.48}, "products": {"ZrCl3": 128.05, "Cl2": 35.18}, "competitiveness": 0.0, "energy_per_atom": 0.43719744183076764, "@module": "rxn_ca.reactions.scored_reaction", "@class": "ScoredReaction"}, {"reactants": {"Zr6NCl15": 126.18}, "products": {"ZrCl3": 128.05, "ZrN": 4.92}, "competitiveness": 1.9332956036434703e-08, "energy_per_atom": 0.07217357858998966, "@module": "rxn_ca.reactions.scored_reaction", "@class": "ScoredReaction"}, {"reactants": {"ZrCl3": 128.05, "ZrN": 4.92}, "products": {"Zr6NCl15": 126.18}, "competitiveness": 0.006400144721164014, "energy_per_atom": -0.07217357858998974, "@module": "rxn_ca.reactions.scored_reaction", "@class": "ScoredReaction"}, {"reactants": {"Ca2NCl": 77.43, "CaZrN2": 54.12}, "products": {"Ca3N2": 94.45, "ZrNCl": 55.64}, "competitiveness": 0.0, "energy_per_atom": 0.5781722433927169, "@module": "rxn_ca.reactions.scored_reaction", "@class": "ScoredReaction"}, {"reactants": {"Ca3N2": 94.45, "ZrNCl": 55.64}, "products": {"Ca2NCl": 77.43, "CaZrN2": 54.12}, "competitiveness": 0.00045009644139551615, "energy_per_atom": -0.5781722433927167, "@module": "rxn_ca.reactions.scored_reaction", "@class": "ScoredReaction"}, {"reactants": {"ZrCl3": 42.68, "Ca3N2": 62.97}, "products": {"Ca2NCl": 77.43, "ZrN": 8.2}, "competitiveness": 0.006520261825325801, "energy_per_atom": -0.7008698046465481, "@module": "rxn_ca.reactions.scored_reaction", "@class": "ScoredReaction"}, {"reactants": {"ZrN": 24.61, "Ca2NCl": 232.3}, "products": {"Ca3N2": 188.9, "ZrCl3": 128.05}, "competitiveness": 0.0, "energy_per_atom": 0.7008698046465484, "@module": "rxn_ca.reactions.scored_reaction", "@class": "ScoredReaction"}, {"reactants": {"ZrN": 29.54, "ZrCl4": 157.48}, "products": {"ZrNCl": 55.64, "Zr6NCl15": 126.18}, "competitiveness": 0.015227515167314784, "energy_per_atom": -0.05794885338886542, "@module": "rxn_ca.reactions.scored_reaction", "@class": "ScoredReaction"}, {"reactants": {"ZrNCl": 55.64, "Zr6NCl15": 126.18}, "products": {"ZrN": 29.54, "ZrCl4": 157.48}, "competitiveness": 6.099504948671138e-07, "energy_per_atom": 0.05794885338886546, "@module": "rxn_ca.reactions.scored_reaction", "@class": "ScoredReaction"}, {"reactants": {"Ca2NCl": 38.72, "Zr6NCl15": 63.09}, "products": {"CaCl2": 87.55, "ZrN": 14.77}, "competitiveness": 0.09094481366760239, "energy_per_atom": -0.5755619084069472, "@module": "rxn_ca.reactions.scored_reaction", "@class": "ScoredReaction"}, {"reactants": {"CaCl2": 87.55, "ZrN": 14.77}, "products": {"Ca2NCl": 38.72, "Zr6NCl15": 63.09}, "competitiveness": 0.0, "energy_per_atom": 0.5755619084069471, "@module": "rxn_ca.reactions.scored_reaction", "@class": "ScoredReaction"}, {"reactants": {"CaCl2": 87.55, "ZrN": 19.69}, "products": {"Ca3N2": 31.48, "Zr6NCl15": 84.12}, "competitiveness": 0.0, "energy_per_atom": 0.8393730806130497, "@module": "rxn_ca.reactions.scored_reaction", "@class": "ScoredReaction"}, {"reactants": {"Ca3N2": 31.48, "Zr6NCl15": 84.12}, "products": {"CaCl2": 87.55, "ZrN": 19.69}, "competitiveness": 0.09094481366760239, "energy_per_atom": -0.83937308061305, "@module": "rxn_ca.reactions.scored_reaction", "@class": "ScoredReaction"}, {"reactants": {"Ca3N2": 62.97, "Zr6NCl15": 42.06}, "products": {"Ca2NCl": 77.43, "ZrN": 9.85}, "competitiveness": 0.09094481366760239, "energy_per_atom": -0.6574087270968103, "@module": "rxn_ca.reactions.scored_reaction", "@class": "ScoredReaction"}, {"reactants": {"ZrN": 24.61, "Ca2NCl": 193.58}, "products": {"Ca3N2": 157.42, "Zr6NCl15": 105.15}, "competitiveness": 0.0, "energy_per_atom": 0.6574087270968157, "@module": "rxn_ca.reactions.scored_reaction", "@class": "ScoredReaction"}, {"reactants": {"N2": 50.2, "ZrCl3": 256.1}, "products": {"ZrN": 49.23, "Cl2": 211.06}, "competitiveness": 0.0, "energy_per_atom": 1.1388934987422898, "@module": "rxn_ca.reactions.scored_reaction", "@class": "ScoredReaction"}, {"reactants": {"ZrN": 49.23, "Cl2": 211.06}, "products": {"N2": 50.2, "ZrCl3": 256.1}, "competitiveness": 9.489134352137325e-05, "energy_per_atom": -1.1388934987422896, "@module": "rxn_ca.reactions.scored_reaction", "@class": "ScoredReaction"}, {"reactants": {"ZrN": 24.61, "Cl2": 140.71}, "products": {"ZrCl4": 157.48, "N2": 25.1}, "competitiveness": 9.489134352137325e-05, "energy_per_atom": -1.3483122408245996, "@module": "rxn_ca.reactions.scored_reaction", "@class": "ScoredReaction"}, {"reactants": {"ZrCl4": 157.48, "N2": 25.1}, "products": {"Cl2": 140.71, "ZrN": 24.61}, "competitiveness": 0.0, "energy_per_atom": 1.3483122408245987, "@module": "rxn_ca.reactions.scored_reaction", "@class": "ScoredReaction"}, {"reactants": {"N2": 20.92, "Zr6NCl15": 105.15}, "products": {"ZrN": 24.61, "Cl2": 87.94}, "competitiveness": 0.0, "energy_per_atom": 1.156834053582654, "@module": "rxn_ca.reactions.scored_reaction", "@class": "ScoredReaction"}, {"reactants": {"ZrN": 24.61, "Cl2": 87.94}, "products": {"N2": 20.92, "Zr6NCl15": 105.15}, "competitiveness": 9.489134352137325e-05, "energy_per_atom": -1.1568340535826518, "@module": "rxn_ca.reactions.scored_reaction", "@class": "ScoredReaction"}, {"reactants": {"Cl2": 140.71, "ZrNCl": 111.27}, "products": {"N2": 50.2, "ZrCl3": 256.1}, "competitiveness": 0.00022428369263439028, "energy_per_atom": -0.5783582312205829, "@module": "rxn_ca.reactions.scored_reaction", "@class": "ScoredReaction"}, {"reactants": {"N2": 50.2, "ZrCl3": 256.1}, "products": {"Cl2": 140.71, "ZrNCl": 111.27}, "competitiveness": 0.0, "energy_per_atom": 0.5783582312205829, "@module": "rxn_ca.reactions.scored_reaction", "@class": "ScoredReaction"}, {"reactants": {"N2": 50.2, "ZrCl3": 1536.61}, "products": {"Cl2": 211.06, "Zr6NCl15": 1261.8}, "competitiveness": 2.895577922024462e-17, "energy_per_atom": 0.12666370185747128, "@module": "rxn_ca.reactions.scored_reaction", "@class": "ScoredReaction"}, {"reactants": {"Cl2": 211.06, "Zr6NCl15": 1261.8}, "products": {"N2": 50.2, "ZrCl3": 1536.61}, "competitiveness": 0.0909447357640971, "energy_per_atom": -0.1266637018574713, "@module": "rxn_ca.reactions.scored_reaction", "@class": "ScoredReaction"}, {"reactants": {"ZrNCl": 55.64, "Cl2": 105.53}, "products": {"N2": 25.1, "ZrCl4": 157.48}, "competitiveness": 0.00022428369263439028, "energy_per_atom": -0.8998840268072336, "@module": "rxn_ca.reactions.scored_reaction", "@class": "ScoredReaction"}, {"reactants": {"N2": 25.1, "ZrCl4": 157.48}, "products": {"ZrNCl": 55.64, "Cl2": 105.53}, "competitiveness": 0.0, "energy_per_atom": 0.8998840268072333, "@module": "rxn_ca.reactions.scored_reaction", "@class": "ScoredReaction"}, {"reactants": {"Cl2": 52.77, "Zr6NCl15": 105.15}, "products": {"ZrCl4": 157.48, "N2": 4.18}, "competitiveness": 0.09094481366760239, "energy_per_atom": -0.5385284033167446, "@module": "rxn_ca.reactions.scored_reaction", "@class": "ScoredReaction"}, {"reactants": {"ZrCl4": 157.48, "N2": 4.18}, "products": {"Zr6NCl15": 105.15, "Cl2": 52.77}, "competitiveness": 0.0, "energy_per_atom": 0.5385284033167483, "@module": "rxn_ca.reactions.scored_reaction", "@class": "ScoredReaction"}, {"reactants": {"ZrCl3": 192.08, "N2": 12.55}, "products": {"ZrCl4": 157.48, "ZrNCl": 27.82}, "competitiveness": 0.0065202618253178135, "energy_per_atom": -0.17154512445211262, "@module": "rxn_ca.reactions.scored_reaction", "@class": "ScoredReaction"}, {"reactants": {"ZrCl4": 629.94, "ZrNCl": 111.27}, "products": {"N2": 50.2, "ZrCl3": 768.3}, "competitiveness": 0.0, "energy_per_atom": 0.1715451244521128, "@module": "rxn_ca.reactions.scored_reaction", "@class": "ScoredReaction"}, {"reactants": {"ZrCl3": 1152.46, "N2": 25.1}, "products": {"Zr6NCl15": 630.9, "ZrCl4": 472.45}, "competitiveness": 0.006517647393473828, "energy_per_atom": -0.09772313285784019, "@module": "rxn_ca.reactions.scored_reaction", "@class": "ScoredReaction"}, {"reactants": {"ZrCl4": 944.91, "Zr6NCl15": 1261.8}, "products": {"N2": 50.2, "ZrCl3": 2304.91}, "competitiveness": 1.1743035982134603e-11, "energy_per_atom": 0.09772313285783854, "@module": "rxn_ca.reactions.scored_reaction", "@class": "ScoredReaction"}, {"reactants": {"Zr6NCl15": 630.9, "N2": 12.55}, "products": {"ZrCl3": 576.23, "ZrNCl": 83.45}, "competitiveness": 0.0005663908366806572, "energy_per_atom": 0.02048669251162834, "@module": "rxn_ca.reactions.scored_reaction", "@class": "ScoredReaction"}, {"reactants": {"ZrCl3": 576.23, "ZrNCl": 83.45}, "products": {"Zr6NCl15": 630.9, "N2": 12.55}, "competitiveness": 0.0020790607170730804, "energy_per_atom": -0.020486692511628338, "@module": "rxn_ca.reactions.scored_reaction", "@class": "ScoredReaction"}, {"reactants": {"Zr6NCl15": 210.3, "N2": 16.73}, "products": {"ZrNCl": 55.64, "ZrCl4": 157.48}, "competitiveness": 0.09094473359087973, "energy_per_atom": -0.12655198559018682, "@module": "rxn_ca.reactions.scored_reaction", "@class": "ScoredReaction"}, {"reactants": {"ZrNCl": 166.91, "ZrCl4": 472.45}, "products": {"N2": 50.2, "Zr6NCl15": 630.9}, "competitiveness": 7.74547077867088e-17, "energy_per_atom": 0.12655198559018038, "@module": "rxn_ca.reactions.scored_reaction", "@class": "ScoredReaction"}, {"reactants": {"ZrCl3": 128.05, "ZrNCl": 9.27}, "products": {"ZrCl4": 26.25, "Zr6NCl15": 105.15}, "competitiveness": 0.0058818948412353855, "energy_per_atom": -0.05613428036372482, "@module": "rxn_ca.reactions.scored_reaction", "@class": "ScoredReaction"}, {"reactants": {"ZrCl4": 26.25, "Zr6NCl15": 105.15}, "products": {"ZrCl3": 128.05, "ZrNCl": 9.27}, "competitiveness": 9.154193941387409e-07, "energy_per_atom": 0.05613428036372482, "@module": "rxn_ca.reactions.scored_reaction", "@class": "ScoredReaction"}, {"reactants": {"CaCl2": 29.18, "Zr6NCl15": 105.15}, "products": {"ZrCl3": 128.05, "Ca2NCl": 12.91}, "competitiveness": 0.0, "energy_per_atom": 0.22084518225917923, "@module": "rxn_ca.reactions.scored_reaction", "@class": "ScoredReaction"}, {"reactants": {"ZrCl3": 128.05, "Ca2NCl": 12.91}, "products": {"CaCl2": 29.18, "Zr6NCl15": 105.15}, "competitiveness": 0.006520261825325801, "energy_per_atom": -0.2208451822591792, "@module": "rxn_ca.reactions.scored_reaction", "@class": "ScoredReaction"}, {"reactants": {"CaCl2": 262.65, "Zr6NCl15": 1261.8}, "products": {"Ca3N2": 94.45, "ZrCl3": 1536.61}, "competitiveness": 0.0, "energy_per_atom": 0.2589490486259684, "@module": "rxn_ca.reactions.scored_reaction", "@class": "ScoredReaction"}, {"reactants": {"ZrCl3": 768.3, "Ca3N2": 47.22}, "products": {"Zr6NCl15": 630.9, "CaCl2": 131.32}, "competitiveness": 0.006520261825325801, "energy_per_atom": -0.25894904862596935, "@module": "rxn_ca.reactions.scored_reaction", "@class": "ScoredReaction"}, {"reactants": {"Ca2NCl": 116.15, "Zr6NCl15": 315.45}, "products": {"Ca3N2": 94.45, "ZrCl3": 384.15}, "competitiveness": 0.0, "energy_per_atom": 0.2841447732285104, "@module": "rxn_ca.reactions.scored_reaction", "@class": "ScoredReaction"}, {"reactants": {"Ca3N2": 94.45, "ZrCl3": 384.15}, "products": {"Ca2NCl": 116.15, "Zr6NCl15": 315.45}, "competitiveness": 0.006520261825325801, "energy_per_atom": -0.28414477322851045, "@module": "rxn_ca.reactions.scored_reaction", "@class": "ScoredReaction"}, {"reactants": {"CaCl2": 87.55, "ZrNCl": 111.27}, "products": {"ZrCl4": 157.48, "CaZrN2": 54.12}, "competitiveness": 0.0, "energy_per_atom": 0.413318436072307, "@module": "rxn_ca.reactions.scored_reaction", "@class": "ScoredReaction"}, {"reactants": {"ZrCl4": 78.74, "CaZrN2": 27.06}, "products": {"ZrNCl": 55.64, "CaCl2": 43.77}, "competitiveness": 0.01661071395839583, "energy_per_atom": -0.4133184360723066, "@module": "rxn_ca.reactions.scored_reaction", "@class": "ScoredReaction"}, {"reactants": {"ZrCl4": 52.49, "CaZrN2": 36.08}, "products": {"ZrNCl": 55.64, "Ca2NCl": 25.81}, "competitiveness": 0.01661071374915416, "energy_per_atom": -0.14256994149681235, "@module": "rxn_ca.reactions.scored_reaction", "@class": "ScoredReaction"}, {"reactants": {"ZrNCl": 55.64, "Ca2NCl": 25.81}, "products": {"ZrCl4": 52.49, "CaZrN2": 36.08}, "competitiveness": 0.0, "energy_per_atom": 0.14256994149681232, "@module": "rxn_ca.reactions.scored_reaction", "@class": "ScoredReaction"}, {"reactants": {"ZrCl4": 157.48, "CaZrN2": 162.37}, "products": {"Ca3N2": 94.45, "ZrNCl": 222.54}, "competitiveness": 0.0, "energy_per_atom": 0.14615743122656868, "@module": "rxn_ca.reactions.scored_reaction", "@class": "ScoredReaction"}, {"reactants": {"Ca3N2": 94.45, "ZrNCl": 222.54}, "products": {"ZrCl4": 157.48, "CaZrN2": 162.37}, "competitiveness": 0.00045009643938115427, "energy_per_atom": -0.14615743122656868, "@module": "rxn_ca.reactions.scored_reaction", "@class": "ScoredReaction"}, {"reactants": {"Ca2NCl": 38.72, "ZrCl4": 78.74}, "products": {"CaCl2": 87.55, "ZrNCl": 27.82}, "competitiveness": 0.01661071395839583, "energy_per_atom": -0.562916078942623, "@module": "rxn_ca.reactions.scored_reaction", "@class": "ScoredReaction"}, {"reactants": {"CaCl2": 87.55, "ZrNCl": 27.82}, "products": {"Ca2NCl": 38.72, "ZrCl4": 78.74}, "competitiveness": 0.0, "energy_per_atom": 0.5629160789426231, "@module": "rxn_ca.reactions.scored_reaction", "@class": "ScoredReaction"}, {"reactants": {"CaCl2": 87.55, "ZrNCl": 37.09}, "products": {"Ca3N2": 31.48, "ZrCl4": 104.99}, "competitiveness": 0.0, "energy_per_atom": 0.791339915462362, "@module": "rxn_ca.reactions.scored_reaction", "@class": "ScoredReaction"}, {"reactants": {"Ca3N2": 31.48, "ZrCl4": 104.99}, "products": {"CaCl2": 87.55, "ZrNCl": 37.09}, "competitiveness": 0.01661071395839583, "energy_per_atom": -0.7913399154623619, "@module": "rxn_ca.reactions.scored_reaction", "@class": "ScoredReaction"}, {"reactants": {"Ca3N2": 188.9, "ZrCl4": 157.48}, "products": {"ZrNCl": 55.64, "Ca2NCl": 232.3}, "competitiveness": 0.01661071395839583, "energy_per_atom": -0.6422592643089505, "@module": "rxn_ca.reactions.scored_reaction", "@class": "ScoredReaction"}, {"reactants": {"ZrNCl": 55.64, "Ca2NCl": 232.3}, "products": {"Ca3N2": 188.9, "ZrCl4": 157.48}, "competitiveness": 0.0, "energy_per_atom": 0.6422592643089505, "@module": "rxn_ca.reactions.scored_reaction", "@class": "ScoredReaction"}, {"reactants": {"Ca2NCl": 77.43, "ZrCl4": 78.74}, "products": {"CaCl2": 131.32, "CaZrN2": 27.06}, "competitiveness": 0.01661071395839583, "energy_per_atom": -0.5557662009614366, "@module": "rxn_ca.reactions.scored_reaction", "@class": "ScoredReaction"}, {"reactants": {"CaCl2": 131.32, "CaZrN2": 27.06}, "products": {"Ca2NCl": 77.43, "ZrCl4": 78.74}, "competitiveness": 0.0, "energy_per_atom": 0.5557662009614365, "@module": "rxn_ca.reactions.scored_reaction", "@class": "ScoredReaction"}, {"reactants": {"CaCl2": 175.1, "CaZrN2": 54.12}, "products": {"Ca3N2": 94.45, "ZrCl4": 157.48}, "competitiveness": 0.0, "energy_per_atom": 0.9242737310630691, "@module": "rxn_ca.reactions.scored_reaction", "@class": "ScoredReaction"}, {"reactants": {"ZrCl4": 157.48, "Ca3N2": 94.45}, "products": {"CaZrN2": 54.12, "CaCl2": 175.1}, "competitiveness": 0.01661071395839583, "energy_per_atom": -0.9242737310630676, "@module": "rxn_ca.reactions.scored_reaction", "@class": "ScoredReaction"}, {"reactants": {"Ca2NCl": 103.24, "CaZrN2": 18.04}, "products": {"Ca3N2": 94.45, "ZrCl4": 52.49}, "competitiveness": 0.0, "energy_per_atom": 0.7111223660258602, "@module": "rxn_ca.reactions.scored_reaction", "@class": "ScoredReaction"}, {"reactants": {"ZrCl4": 39.37, "Ca3N2": 70.84}, "products": {"Ca2NCl": 77.43, "CaZrN2": 13.53}, "competitiveness": 0.01661071395839583, "energy_per_atom": -0.7111223660258603, "@module": "rxn_ca.reactions.scored_reaction", "@class": "ScoredReaction"}, {"reactants": {"CaCl2": 87.55, "CaZrN2": 54.12}, "products": {"ZrNCl": 55.64, "Ca2NCl": 77.43}, "competitiveness": 0.0, "energy_per_atom": 0.32201991580696765, "@module": "rxn_ca.reactions.scored_reaction", "@class": "ScoredReaction"}, {"reactants": {"ZrNCl": 55.64, "Ca2NCl": 77.43}, "products": {"CaCl2": 87.55, "CaZrN2": 54.12}, "competitiveness": 0.004393282297693801, "energy_per_atom": -0.3220199158069676, "@module": "rxn_ca.reactions.scored_reaction", "@class": "ScoredReaction"}, {"reactants": {"CaCl2": 87.55, "CaZrN2": 108.25}, "products": {"Ca3N2": 94.45, "ZrNCl": 111.27}, "competitiveness": 0.0, "energy_per_atom": 0.6429943994283428, "@module": "rxn_ca.reactions.scored_reaction", "@class": "ScoredReaction"}, {"reactants": {"Ca3N2": 47.22, "ZrNCl": 55.64}, "products": {"CaZrN2": 54.12, "CaCl2": 43.77}, "competitiveness": 0.00045009644139551615, "energy_per_atom": -0.6429943994283435, "@module": "rxn_ca.reactions.scored_reaction", "@class": "ScoredReaction"}, {"reactants": {"ZrNCl": 133.52, "Cl2": 126.64}, "products": {"N2": 50.2, "Zr6NCl15": 252.36}, "competitiveness": 0.00022428369263439028, "energy_per_atom": -0.516222319272125, "@module": "rxn_ca.reactions.scored_reaction", "@class": "ScoredReaction"}, {"reactants": {"N2": 50.2, "Zr6NCl15": 252.36}, "products": {"ZrNCl": 133.52, "Cl2": 126.64}, "competitiveness": 0.0, "energy_per_atom": 0.5162223192721246, "@module": "rxn_ca.reactions.scored_reaction", "@class": "ScoredReaction"}, {"reactants": {"CaCl2": 87.55, "N2": 12.55}, "products": {"Cl2": 52.77, "Ca2NCl": 38.72}, "competitiveness": 0.0, "energy_per_atom": 1.5004581275961908, "@module": "rxn_ca.reactions.scored_reaction", "@class": "ScoredReaction"}, {"reactants": {"Cl2": 52.77, "Ca2NCl": 38.72}, "products": {"CaCl2": 87.55, "N2": 12.55}, "competitiveness": 0.004393282297693801, "energy_per_atom": -1.500458127596191, "@module": "rxn_ca.reactions.scored_reaction", "@class": "ScoredReaction"}, {"reactants": {"Ca3N2": 31.48, "Cl2": 70.35}, "products": {"CaCl2": 87.55, "N2": 16.73}, "competitiveness": 0.00045009644139551615, "energy_per_atom": -2.1429176854536713, "@module": "rxn_ca.reactions.scored_reaction", "@class": "ScoredReaction"}, {"reactants": {"CaCl2": 87.55, "N2": 16.73}, "products": {"Ca3N2": 31.48, "Cl2": 70.35}, "competitiveness": 0.0, "energy_per_atom": 2.1429176854536722, "@module": "rxn_ca.reactions.scored_reaction", "@class": "ScoredReaction"}, {"reactants": {"N2": 50.2, "Ca2NCl": 464.6}, "products": {"Ca3N2": 377.8, "Cl2": 211.06}, "competitiveness": 0.0, "energy_per_atom": 1.2849191157149598, "@module": "rxn_ca.reactions.scored_reaction", "@class": "ScoredReaction"}, {"reactants": {"Ca3N2": 62.97, "Cl2": 35.18}, "products": {"Ca2NCl": 77.43, "N2": 8.37}, "competitiveness": 0.00045009644139551615, "energy_per_atom": -1.2849191157149598, "@module": "rxn_ca.reactions.scored_reaction", "@class": "ScoredReaction"}, {"reactants": {"ZrN": 9.85, "ZrCl4": 314.97}, "products": {"Cl2": 70.35, "Zr6NCl15": 252.36}, "competitiveness": 0.0, "energy_per_atom": 0.3620881113607412, "@module": "rxn_ca.reactions.scored_reaction", "@class": "ScoredReaction"}, {"reactants": {"Cl2": 70.35, "Zr6NCl15": 252.36}, "products": {"ZrN": 9.85, "ZrCl4": 314.97}, "competitiveness": 0.09094481366760239, "energy_per_atom": -0.36208811136074154, "@module": "rxn_ca.reactions.scored_reaction", "@class": "ScoredReaction"}, {"reactants": {"Cl2": 70.35, "Zr6NCl15": 1261.8}, "products": {"ZrCl3": 1280.51, "ZrNCl": 111.27}, "competitiveness": 0.05088026970085431, "energy_per_atom": -0.033022541804407474, "@module": "rxn_ca.reactions.scored_reaction", "@class": "ScoredReaction"}, {"reactants": {"ZrCl3": 1280.51, "ZrNCl": 111.27}, "products": {"Cl2": 70.35, "Zr6NCl15": 1261.8}, "competitiveness": 5.9068652198139e-06, "energy_per_atom": 0.03302254180440747, "@module": "rxn_ca.reactions.scored_reaction", "@class": "ScoredReaction"}, {"reactants": {"Cl2": 42.21, "Zr6NCl15": 126.18}, "products": {"ZrCl4": 157.48, "ZrNCl": 11.13}, "competitiveness": 0.09094481366760239, "energy_per_atom": -0.431719702424673, "@module": "rxn_ca.reactions.scored_reaction", "@class": "ScoredReaction"}, {"reactants": {"ZrNCl": 18.55, "ZrCl4": 262.47}, "products": {"Cl2": 70.35, "Zr6NCl15": 210.3}, "competitiveness": 0.0, "energy_per_atom": 0.4317197024246692, "@module": "rxn_ca.reactions.scored_reaction", "@class": "ScoredReaction"}, {"reactants": {"ZrCl4": 944.91, "ZrN": 49.23}, "products": {"N2": 50.2, "ZrCl3": 1024.4}, "competitiveness": 1.327794990629294e-16, "energy_per_atom": 0.12514922703076978, "@module": "rxn_ca.reactions.scored_reaction", "@class": "ScoredReaction"}, {"reactants": {"N2": 50.2, "ZrCl3": 1024.4}, "products": {"ZrCl4": 944.91, "ZrN": 49.23}, "competitiveness": 0.0065202537354135896, "energy_per_atom": -0.12514922703076986, "@module": "rxn_ca.reactions.scored_reaction", "@class": "ScoredReaction"}, {"reactants": {"ZrCl3": 42.68, "ZrN": 16.41, "N2": 8.37}, "products": {"ZrNCl": 55.64}, "competitiveness": 0.006520261825325801, "energy_per_atom": -0.36180820254855484, "@module": "rxn_ca.reactions.scored_reaction", "@class": "ScoredReaction"}, {"reactants": {"ZrNCl": 83.45}, "products": {"ZrN": 24.61, "N2": 12.55, "ZrCl3": 64.03}, "competitiveness": 0.0, "energy_per_atom": 0.36180820254855345, "@module": "rxn_ca.reactions.scored_reaction", "@class": "ScoredReaction"}, {"reactants": {"ZrCl4": 39.37, "ZrN": 18.46, "N2": 6.28}, "products": {"ZrNCl": 55.64}, "competitiveness": 0.01661071395839583, "energy_per_atom": -0.2783753845280396, "@module": "rxn_ca.reactions.scored_reaction", "@class": "ScoredReaction"}, {"reactants": {"ZrNCl": 222.54}, "products": {"ZrCl4": 157.48, "ZrN": 73.84, "N2": 25.1}, "competitiveness": 0.0, "energy_per_atom": 0.278375384528039, "@module": "rxn_ca.reactions.scored_reaction", "@class": "ScoredReaction"}, {"reactants": {"Zr6NCl15": 630.9, "N2": 31.38}, "products": {"ZrCl4": 590.57, "ZrN": 55.38}, "competitiveness": 0.07277203441600076, "energy_per_atom": -0.047016161439315286, "@module": "rxn_ca.reactions.scored_reaction", "@class": "ScoredReaction"}, {"reactants": {"ZrCl4": 590.57, "ZrN": 55.38}, "products": {"Zr6NCl15": 630.9, "N2": 31.38}, "competitiveness": 1.1443788371447626e-06, "energy_per_atom": 0.0470161614393153, "@module": "rxn_ca.reactions.scored_reaction", "@class": "ScoredReaction"}, {"reactants": {"ZrN": 14.77, "Zr6NCl15": 42.06, "N2": 8.37}, "products": {"ZrNCl": 55.64}, "competitiveness": 0.09094481366760239, "energy_per_atom": -0.31128669753555993, "@module": "rxn_ca.reactions.scored_reaction", "@class": "ScoredReaction"}, {"reactants": {"ZrNCl": 834.53}, "products": {"Zr6NCl15": 630.9, "ZrN": 221.53, "N2": 125.51}, "competitiveness": 0.0, "energy_per_atom": 0.31128669753555943, "@module": "rxn_ca.reactions.scored_reaction", "@class": "ScoredReaction"}, {"reactants": {"Ca3N2": 31.48, "ZrN": 24.61, "N2": 8.37}, "products": {"CaZrN2": 54.12}, "competitiveness": 0.00045009644139551615, "energy_per_atom": -0.6391224699527616, "@module": "rxn_ca.reactions.scored_reaction", "@class": "ScoredReaction"}, {"reactants": {"CaZrN2": 162.37}, "products": {"Ca3N2": 94.45, "N2": 25.1, "ZrN": 73.84}, "competitiveness": 0.0, "energy_per_atom": 0.639122469952764, "@module": "rxn_ca.reactions.scored_reaction", "@class": "ScoredReaction"}, {"reactants": {"ZrN": 24.61, "ZrCl4": 157.48}, "products": {"ZrCl3": 128.05, "ZrNCl": 55.64}, "competitiveness": 0.002549188795763603, "energy_per_atom": -0.009358976822170727, "@module": "rxn_ca.reactions.scored_reaction", "@class": "ScoredReaction"}, {"reactants": {"ZrCl3": 128.05, "ZrNCl": 55.64}, "products": {"ZrN": 24.61, "ZrCl4": 157.48}, "competitiveness": 0.00016755322236883445, "energy_per_atom": 0.009358976822170736, "@module": "rxn_ca.reactions.scored_reaction", "@class": "ScoredReaction"}, {"reactants": {"ZrCl3": 128.05, "Ca2NCl": 77.43}, "products": {"ZrN": 24.61, "CaCl2": 175.1}, "competitiveness": 0.006520261825325801, "energy_per_atom": -0.635310681515427, "@module": "rxn_ca.reactions.scored_reaction", "@class": "ScoredReaction"}, {"reactants": {"CaCl2": 175.1, "ZrN": 24.61}, "products": {"ZrCl3": 128.05, "Ca2NCl": 77.43}, "competitiveness": 0.0, "energy_per_atom": 0.6353106815154258, "@module": "rxn_ca.reactions.scored_reaction", "@class": "ScoredReaction"}, {"reactants": {"CaCl2": 262.65, "ZrN": 49.23}, "products": {"Ca3N2": 94.45, "ZrCl3": 256.1}, "competitiveness": 0.0, "energy_per_atom": 0.9250101071949732, "@module": "rxn_ca.reactions.scored_reaction", "@class": "ScoredReaction"}, {"reactants": {"ZrCl3": 128.05, "Ca3N2": 47.22}, "products": {"ZrN": 24.61, "CaCl2": 131.32}, "competitiveness": 0.006520261825325801, "energy_per_atom": -0.9250101071949757, "@module": "rxn_ca.reactions.scored_reaction", "@class": "ScoredReaction"}, {"reactants": {"ZrCl3": 128.05, "CaZrN2": 54.12}, "products": {"ZrNCl": 55.64, "ZrN": 24.61, "CaCl2": 87.55}, "competitiveness": 0.006520261825325801, "energy_per_atom": -0.4728458652621932, "@module": "rxn_ca.reactions.scored_reaction", "@class": "ScoredReaction"}, {"reactants": {"Zr6NCl15": 126.18, "CaZrN2": 54.12}, "products": {"ZrNCl": 55.64, "ZrN": 29.54, "CaCl2": 87.55}, "competitiveness": 0.09094481366760239, "energy_per_atom": -0.40870099378954733, "@module": "rxn_ca.reactions.scored_reaction", "@class": "ScoredReaction"}, {"reactants": {"ZrCl3": 768.3, "CaZrN2": 27.06}, "products": {"Zr6NCl15": 630.9, "ZrCl4": 78.74, "CaCl2": 43.77}, "competitiveness": 0.006520197775422, "energy_per_atom": -0.11624423262839644, "@module": "rxn_ca.reactions.scored_reaction", "@class": "ScoredReaction"}, {"reactants": {"ZrCl3": 768.3, "CaZrN2": 54.12}, "products": {"ZrNCl": 55.64, "Zr6NCl15": 630.9, "CaCl2": 87.55}, "competitiveness": 0.0065202618252920615, "energy_per_atom": -0.16741232084473054, "@module": "rxn_ca.reactions.scored_reaction", "@class": "ScoredReaction"}, {"reactants": {"Cl2": 70.35, "CaZrN2": 54.12}, "products": {"ZrN": 24.61, "N2": 25.1, "CaCl2": 87.55}, "competitiveness": 0.00012004471856925876, "energy_per_atom": -1.2876270291138725, "@module": "rxn_ca.reactions.scored_reaction", "@class": "ScoredReaction"}, {"reactants": {"CaCl2": 87.55, "ZrN": 24.61, "N2": 25.1}, "products": {"Cl2": 70.35, "CaZrN2": 54.12}, "competitiveness": 0.0, "energy_per_atom": 1.2876270291138716, "@module": "rxn_ca.reactions.scored_reaction", "@class": "ScoredReaction"}, {"reactants": {"Cl2": 17.59, "CaZrN2": 54.12}, "products": {"ZrN": 24.61, "N2": 12.55, "Ca2NCl": 38.72}, "competitiveness": 0.00012004471856925876, "energy_per_atom": -0.2596534934667682, "@module": "rxn_ca.reactions.scored_reaction", "@class": "ScoredReaction"}, {"reactants": {"ZrN": 24.61, "N2": 12.55, "Ca2NCl": 38.72}, "products": {"Cl2": 17.59, "CaZrN2": 54.12}, "competitiveness": 0.0, "energy_per_atom": 0.25965349346676847, "@module": "rxn_ca.reactions.scored_reaction", "@class": "ScoredReaction"}, {"reactants": {"Cl2": 175.89, "CaZrN2": 54.12}, "products": {"CaCl2": 87.55, "N2": 50.2, "ZrCl3": 128.05}, "competitiveness": 0.00012004471856925876, "energy_per_atom": -1.3865831587749486, "@module": "rxn_ca.reactions.scored_reaction", "@class": "ScoredReaction"}, {"reactants": {"CaCl2": 87.55, "N2": 50.2, "ZrCl3": 128.05}, "products": {"Cl2": 175.89, "CaZrN2": 54.12}, "competitiveness": 0.0, "energy_per_atom": 1.3865831587749482, "@module": "rxn_ca.reactions.scored_reaction", "@class": "ScoredReaction"}, {"reactants": {"Cl2": 246.24, "CaZrN2": 108.25}, "products": {"Ca2NCl": 77.43, "N2": 75.3, "ZrCl3": 256.1}, "competitiveness": 0.00012004471856925876, "energy_per_atom": -0.9463104961156491, "@module": "rxn_ca.reactions.scored_reaction", "@class": "ScoredReaction"}, {"reactants": {"Ca2NCl": 77.43, "N2": 75.3, "ZrCl3": 256.1}, "products": {"Cl2": 246.24, "CaZrN2": 108.25}, "competitiveness": 0.0, "energy_per_atom": 0.9463104961156488, "@module": "rxn_ca.reactions.scored_reaction", "@class": "ScoredReaction"}, {"reactants": {"Ca3N2": 94.45, "N2": 100.41, "ZrCl3": 384.15}, "products": {"Cl2": 316.59, "CaZrN2": 162.37}, "competitiveness": 0.0, "energy_per_atom": 0.6554658110127262, "@module": "rxn_ca.reactions.scored_reaction", "@class": "ScoredReaction"}, {"reactants": {"Cl2": 316.59, "CaZrN2": 162.37}, "products": {"Ca3N2": 94.45, "N2": 100.41, "ZrCl3": 384.15}, "competitiveness": 0.00012004471856925876, "energy_per_atom": -0.6554658110127262, "@module": "rxn_ca.reactions.scored_reaction", "@class": "ScoredReaction"}, {"reactants": {"CaCl2": 87.55, "ZrCl4": 157.48, "N2": 50.2}, "products": {"Cl2": 211.06, "CaZrN2": 54.12}, "competitiveness": 0.0, "energy_per_atom": 1.4865086650723092, "@module": "rxn_ca.reactions.scored_reaction", "@class": "ScoredReaction"}, {"reactants": {"Cl2": 211.06, "CaZrN2": 54.12}, "products": {"N2": 50.2, "ZrCl4": 157.48, "CaCl2": 87.55}, "competitiveness": 0.00012004471856925876, "energy_per_atom": -1.48650866507231, "@module": "rxn_ca.reactions.scored_reaction", "@class": "ScoredReaction"}, {"reactants": {"ZrCl4": 157.48, "N2": 37.65, "Ca2NCl": 38.72}, "products": {"Cl2": 158.3, "CaZrN2": 54.12}, "competitiveness": 0.0, "energy_per_atom": 1.1370299904292165, "@module": "rxn_ca.reactions.scored_reaction", "@class": "ScoredReaction"}, {"reactants": {"Cl2": 158.3, "CaZrN2": 54.12}, "products": {"ZrCl4": 157.48, "N2": 37.65, "Ca2NCl": 38.72}, "competitiveness": 0.00012004471856925876, "energy_per_atom": -1.1370299904292167, "@module": "rxn_ca.reactions.scored_reaction", "@class": "ScoredReaction"}, {"reactants": {"ZrCl4": 157.48, "Ca3N2": 31.48, "N2": 33.47}, "products": {"Cl2": 140.71, "CaZrN2": 54.12}, "competitiveness": 0.0, "energy_per_atom": 0.9105527107029102, "@module": "rxn_ca.reactions.scored_reaction", "@class": "ScoredReaction"}, {"reactants": {"Cl2": 140.71, "CaZrN2": 54.12}, "products": {"ZrCl4": 157.48, "Ca3N2": 31.48, "N2": 33.47}, "competitiveness": 0.00012004471856925876, "energy_per_atom": -0.9105527107029106, "@module": "rxn_ca.reactions.scored_reaction", "@class": "ScoredReaction"}, {"reactants": {"Cl2": 105.53, "CaZrN2": 54.12}, "products": {"ZrNCl": 55.64, "N2": 25.1, "CaCl2": 87.55}, "competitiveness": 0.00012004471856925876, "energy_per_atom": -1.4785298373084634, "@module": "rxn_ca.reactions.scored_reaction", "@class": "ScoredReaction"}, {"reactants": {"CaCl2": 87.55, "N2": 25.1, "ZrNCl": 55.64}, "products": {"Cl2": 105.53, "CaZrN2": 54.12}, "competitiveness": 0.0, "energy_per_atom": 1.4785298373084617, "@module": "rxn_ca.reactions.scored_reaction", "@class": "ScoredReaction"}, {"reactants": {"Cl2": 105.53, "CaZrN2": 108.25}, "products": {"Ca2NCl": 77.43, "N2": 25.1, "ZrNCl": 111.27}, "competitiveness": 0.00012004471856925876, "energy_per_atom": -0.8260785153582123, "@module": "rxn_ca.reactions.scored_reaction", "@class": "ScoredReaction"}, {"reactants": {"Ca2NCl": 77.43, "N2": 25.1, "ZrNCl": 111.27}, "products": {"Cl2": 105.53, "CaZrN2": 108.25}, "competitiveness": 0.0, "energy_per_atom": 0.8260785153582123, "@module": "rxn_ca.reactions.scored_reaction", "@class": "ScoredReaction"}, {"reactants": {"CaCl2": 87.55, "N2": 50.2, "ZrCl3": 768.3}, "products": {"ZrCl4": 787.42, "CaZrN2": 54.12}, "competitiveness": 0.005059606062620284, "energy_per_atom": -0.04532792349424278, "@module": "rxn_ca.reactions.scored_reaction", "@class": "ScoredReaction"}, {"reactants": {"ZrCl4": 787.42, "CaZrN2": 54.12}, "products": {"CaCl2": 87.55, "N2": 50.2, "ZrCl3": 768.3}, "competitiveness": 1.5995355492938685e-06, "energy_per_atom": 0.045327923494242785, "@module": "rxn_ca.reactions.scored_reaction", "@class": "ScoredReaction"}, {"reactants": {"Ca2NCl": 77.43, "N2": 75.3, "ZrCl3": 1152.46}, "products": {"ZrCl4": 1102.39, "CaZrN2": 108.25}, "competitiveness": 0.006520254303457341, "energy_per_atom": -0.12544858991806943, "@module": "rxn_ca.reactions.scored_reaction", "@class": "ScoredReaction"}, {"reactants": {"ZrCl4": 1102.39, "CaZrN2": 108.25}, "products": {"Ca2NCl": 77.43, "N2": 75.3, "ZrCl3": 1152.46}, "competitiveness": 1.1802622138927056e-16, "energy_per_atom": 0.1254485899180694, "@module": "rxn_ca.reactions.scored_reaction", "@class": "ScoredReaction"}, {"reactants": {"Ca3N2": 94.45, "N2": 100.41, "ZrCl3": 1536.61}, "products": {"ZrCl4": 1417.36, "CaZrN2": 162.37}, "competitiveness": 0.0065202618253257984, "energy_per_atom": -0.19297838661163996, "@module": "rxn_ca.reactions.scored_reaction", "@class": "ScoredReaction"}, {"reactants": {"ZrCl4": 1417.36, "CaZrN2": 162.37}, "products": {"Ca3N2": 94.45, "N2": 100.41, "ZrCl3": 1536.61}, "competitiveness": 0.0, "energy_per_atom": 0.19297838661163996, "@module": "rxn_ca.reactions.scored_reaction", "@class": "ScoredReaction"}, {"reactants": {"CaCl2": 87.55, "N2": 12.55, "ZrCl3": 192.08}, "products": {"ZrCl4": 236.23, "Ca2NCl": 38.72}, "competitiveness": 7.238944805061155e-19, "energy_per_atom": 0.13582150767309084, "@module": "rxn_ca.reactions.scored_reaction", "@class": "ScoredReaction"}, {"reactants": {"ZrCl4": 236.23, "Ca2NCl": 38.72}, "products": {"CaCl2": 87.55, "N2": 12.55, "ZrCl3": 192.08}, "competitiveness": 0.01661071260947041, "energy_per_atom": -0.1358215076730908, "@module": "rxn_ca.reactions.scored_reaction", "@class": "ScoredReaction"}, {"reactants": {"CaCl2": 87.55, "N2": 16.73, "ZrCl3": 256.1}, "products": {"ZrCl4": 314.97, "Ca3N2": 31.48}, "competitiveness": 0.0, "energy_per_atom": 0.18697987618666667, "@module": "rxn_ca.reactions.scored_reaction", "@class": "ScoredReaction"}, {"reactants": {"ZrCl4": 314.97, "Ca3N2": 31.48}, "products": {"CaCl2": 87.55, "N2": 16.73, "ZrCl3": 256.1}, "competitiveness": 0.016610713958395765, "energy_per_atom": -0.18697987618666664, "@module": "rxn_ca.reactions.scored_reaction", "@class": "ScoredReaction"}, {"reactants": {"ZrCl4": 944.91, "Ca2NCl": 232.3}, "products": {"Zr6NCl15": 630.9, "CaCl2": 525.3, "N2": 50.2}, "competitiveness": 0.01661071395839583, "energy_per_atom": -0.2782665178776703, "@module": "rxn_ca.reactions.scored_reaction", "@class": "ScoredReaction"}, {"reactants": {"Zr6NCl15": 630.9, "CaCl2": 525.3, "N2": 50.2}, "products": {"ZrCl4": 944.91, "Ca2NCl": 232.3}, "competitiveness": 0.0, "energy_per_atom": 0.2782665178776705, "@module": "rxn_ca.reactions.scored_reaction", "@class": "ScoredReaction"}, {"reactants": {"Zr6NCl15": 630.9, "CaCl2": 393.97, "N2": 50.2}, "products": {"ZrCl4": 944.91, "Ca3N2": 141.67}, "competitiveness": 0.0, "energy_per_atom": 0.37024743924991893, "@module": "rxn_ca.reactions.scored_reaction", "@class": "ScoredReaction"}, {"reactants": {"ZrCl4": 944.91, "Ca3N2": 141.67}, "products": {"Zr6NCl15": 630.9, "CaCl2": 393.97, "N2": 50.2}, "competitiveness": 0.01661071395839583, "energy_per_atom": -0.37024743924991904, "@module": "rxn_ca.reactions.scored_reaction", "@class": "ScoredReaction"}, {"reactants": {"ZrCl4": 944.91, "Ca3N2": 566.69}, "products": {"Zr6NCl15": 630.9, "N2": 50.2, "Ca2NCl": 696.9}, "competitiveness": 0.01661071395839583, "energy_per_atom": -0.38618675051670087, "@module": "rxn_ca.reactions.scored_reaction", "@class": "ScoredReaction"}, {"reactants": {"Zr6NCl15": 630.9, "N2": 50.2, "Ca2NCl": 696.9}, "products": {"ZrCl4": 944.91, "Ca3N2": 566.69}, "competitiveness": 0.0, "energy_per_atom": 0.38618675051670115, "@module": "rxn_ca.reactions.scored_reaction", "@class": "ScoredReaction"}, {"reactants": {"CaCl2": 262.65, "ZrNCl": 500.72}, "products": {"Zr6NCl15": 630.9, "CaZrN2": 162.37, "N2": 50.2}, "competitiveness": 0.0, "energy_per_atom": 0.41989921684860376, "@module": "rxn_ca.reactions.scored_reaction", "@class": "ScoredReaction"}, {"reactants": {"Zr6NCl15": 70.1, "CaZrN2": 18.04, "N2": 5.58}, "products": {"ZrNCl": 55.64, "CaCl2": 29.18}, "competitiveness": 0.09094481366760239, "energy_per_atom": -0.41989921684860326, "@module": "rxn_ca.reactions.scored_reaction", "@class": "ScoredReaction"}, {"reactants": {"Zr6NCl15": 630.9, "CaZrN2": 324.74, "N2": 50.2}, "products": {"Ca2NCl": 232.3, "ZrNCl": 667.62}, "competitiveness": 0.09094481366760239, "energy_per_atom": -0.19718121569114402, "@module": "rxn_ca.reactions.scored_reaction", "@class": "ScoredReaction"}, {"reactants": {"Ca2NCl": 232.3, "ZrNCl": 667.62}, "products": {"Zr6NCl15": 630.9, "CaZrN2": 324.74, "N2": 50.2}, "competitiveness": 0.0, "energy_per_atom": 0.19718121569114389, "@module": "rxn_ca.reactions.scored_reaction", "@class": "ScoredReaction"}, {"reactants": {"Ca3N2": 283.35, "ZrNCl": 834.53}, "products": {"Zr6NCl15": 630.9, "CaZrN2": 487.11, "N2": 50.2}, "competitiveness": 0.00040365130474183955, "energy_per_atom": -0.05552829572006915, "@module": "rxn_ca.reactions.scored_reaction", "@class": "ScoredReaction"}, {"reactants": {"Zr6NCl15": 630.9, "CaZrN2": 487.11, "N2": 50.2}, "products": {"Ca3N2": 283.35, "ZrNCl": 834.53}, "competitiveness": 1.0465432566706323e-06, "energy_per_atom": 0.055528295720069086, "@module": "rxn_ca.reactions.scored_reaction", "@class": "ScoredReaction"}, {"reactants": {"Zr6NCl15": 105.15, "Ca2NCl": 38.72, "N2": 8.37}, "products": {"ZrNCl": 55.64, "CaCl2": 87.55}, "competitiveness": 0.09094481366760239, "energy_per_atom": -0.5389192530672255, "@module": "rxn_ca.reactions.scored_reaction", "@class": "ScoredReaction"}, {"reactants": {"CaCl2": 525.3, "ZrNCl": 333.81}, "products": {"Zr6NCl15": 630.9, "N2": 50.2, "Ca2NCl": 232.3}, "competitiveness": 0.0, "energy_per_atom": 0.5389192530672253, "@module": "rxn_ca.reactions.scored_reaction", "@class": "ScoredReaction"}, {"reactants": {"Ca3N2": 23.61, "Zr6NCl15": 105.15, "N2": 8.37}, "products": {"ZrNCl": 55.64, "CaCl2": 65.66}, "competitiveness": 0.09094481366760239, "energy_per_atom": -0.7093615705454843, "@module": "rxn_ca.reactions.scored_reaction", "@class": "ScoredReaction"}, {"reactants": {"CaCl2": 393.97, "ZrNCl": 333.81}, "products": {"Zr6NCl15": 630.9, "Ca3N2": 141.67, "N2": 50.2}, "competitiveness": 0.0, "energy_per_atom": 0.70936157054549, "@module": "rxn_ca.reactions.scored_reaction", "@class": "ScoredReaction"}, {"reactants": {"Ca2NCl": 696.9, "ZrNCl": 333.81}, "products": {"Zr6NCl15": 630.9, "Ca3N2": 566.69, "N2": 50.2}, "competitiveness": 0.0, "energy_per_atom": 0.6115935235792106, "@module": "rxn_ca.reactions.scored_reaction", "@class": "ScoredReaction"}, {"reactants": {"Zr6NCl15": 630.9, "Ca3N2": 566.69, "N2": 50.2}, "products": {"Ca2NCl": 696.9, "ZrNCl": 333.81}, "competitiveness": 0.09094481366760239, "energy_per_atom": -0.6115935235792108, "@module": "rxn_ca.reactions.scored_reaction", "@class": "ScoredReaction"}, {"reactants": {"Ca3N2": 94.45, "N2": 25.1, "ZrNCl": 166.91}, "products": {"Cl2": 105.53, "CaZrN2": 162.37}, "competitiveness": 0.0, "energy_per_atom": 0.3212987100604341, "@module": "rxn_ca.reactions.scored_reaction", "@class": "ScoredReaction"}, {"reactants": {"Cl2": 105.53, "CaZrN2": 162.37}, "products": {"Ca3N2": 94.45, "N2": 25.1, "ZrNCl": 166.91}, "competitiveness": 0.00012004471856925876, "energy_per_atom": -0.3212987100604341, "@module": "rxn_ca.reactions.scored_reaction", "@class": "ScoredReaction"}, {"reactants": {"Zr6NCl15": 630.9, "CaCl2": 525.3, "N2": 276.11}, "products": {"Cl2": 949.78, "CaZrN2": 324.74}, "competitiveness": 0.0, "energy_per_atom": 1.4152965083068856, "@module": "rxn_ca.reactions.scored_reaction", "@class": "ScoredReaction"}, {"reactants": {"Cl2": 949.78, "CaZrN2": 324.74}, "products": {"Zr6NCl15": 630.9, "CaCl2": 525.3, "N2": 276.11}, "competitiveness": 0.00012004471856925876, "energy_per_atom": -1.4152965083068856, "@module": "rxn_ca.reactions.scored_reaction", "@class": "ScoredReaction"}, {"reactants": {"Cl2": 633.19, "CaZrN2": 324.74}, "products": {"Zr6NCl15": 630.9, "N2": 200.81, "Ca2NCl": 232.3}, "competitiveness": 0.00012004471856925876, "energy_per_atom": -0.9396105842412373, "@module": "rxn_ca.reactions.scored_reaction", "@class": "ScoredReaction"}, {"reactants": {"Zr6NCl15": 630.9, "N2": 200.81, "Ca2NCl": 232.3}, "products": {"Cl2": 633.19, "CaZrN2": 324.74}, "competitiveness": 0.0, "energy_per_atom": 0.9396105842412358, "@module": "rxn_ca.reactions.scored_reaction", "@class": "ScoredReaction"}, {"reactants": {"Zr6NCl15": 630.9, "Ca3N2": 188.9, "N2": 175.71}, "products": {"Cl2": 527.66, "CaZrN2": 324.74}, "competitiveness": 0.0, "energy_per_atom": 0.6157053883630546, "@module": "rxn_ca.reactions.scored_reaction", "@class": "ScoredReaction"}, {"reactants": {"Cl2": 527.66, "CaZrN2": 324.74}, "products": {"Zr6NCl15": 630.9, "Ca3N2": 188.9, "N2": 175.71}, "competitiveness": 0.00012004471856925876, "energy_per_atom": -0.6157053883630547, "@module": "rxn_ca.reactions.scored_reaction", "@class": "ScoredReaction"}, {"reactants": {"CaCl2": 87.55, "ZrN": 41.02, "N2": 8.37}, "products": {"CaZrN2": 54.12, "ZrCl3": 85.37}, "competitiveness": 0.0, "energy_per_atom": 0.45288402567343655, "@module": "rxn_ca.reactions.scored_reaction", "@class": "ScoredReaction"}, {"reactants": {"ZrCl3": 51.22, "CaZrN2": 32.47}, "products": {"ZrN": 24.61, "N2": 5.02, "CaCl2": 52.53}, "competitiveness": 0.006520261825325801, "energy_per_atom": -0.45288402567343916, "@module": "rxn_ca.reactions.scored_reaction", "@class": "ScoredReaction"}, {"reactants": {"CaZrN2": 46.39, "ZrCl3": 18.29}, "products": {"ZrN": 24.61, "N2": 7.17, "Ca2NCl": 33.19}, "competitiveness": 1.3594869619968249e-06, "energy_per_atom": 0.04129822456048237, "@module": "rxn_ca.reactions.scored_reaction", "@class": "ScoredReaction"}, {"reactants": {"ZrN": 24.61, "N2": 7.17, "Ca2NCl": 33.19}, "products": {"CaZrN2": 46.39, "ZrCl3": 18.29}, "competitiveness": 0.003128011909316247, "energy_per_atom": -0.04129822456048233, "@module": "rxn_ca.reactions.scored_reaction", "@class": "ScoredReaction"}, {"reactants": {"CaCl2": 87.55, "ZrN": 36.92, "N2": 12.55}, "products": {"ZrCl4": 78.74, "CaZrN2": 54.12}, "competitiveness": 0.0, "energy_per_atom": 0.3954950031986638, "@module": "rxn_ca.reactions.scored_reaction", "@class": "ScoredReaction"}, {"reactants": {"ZrCl4": 52.49, "CaZrN2": 36.08}, "products": {"ZrN": 24.61, "N2": 8.37, "CaCl2": 58.37}, "competitiveness": 0.01661071395839583, "energy_per_atom": -0.39549500319866343, "@module": "rxn_ca.reactions.scored_reaction", "@class": "ScoredReaction"}, {"reactants": {"ZrCl4": 17.5, "CaZrN2": 48.11}, "products": {"ZrN": 24.61, "N2": 8.37, "Ca2NCl": 34.41}, "competitiveness": 2.3463823876265707e-09, "energy_per_atom": 0.07373768260893651, "@module": "rxn_ca.reactions.scored_reaction", "@class": "ScoredReaction"}, {"reactants": {"ZrN": 24.61, "N2": 8.37, "Ca2NCl": 34.41}, "products": {"ZrCl4": 17.5, "CaZrN2": 48.11}, "competitiveness": 0.004326515447812598, "energy_per_atom": -0.07373768260893653, "@module": "rxn_ca.reactions.scored_reaction", "@class": "ScoredReaction"}, {"reactants": {"CaCl2": 87.55, "ZrN": 9.23, "N2": 3.14}, "products": {"ZrCl4": 59.06, "Ca2NCl": 38.72}, "competitiveness": 0.0, "energy_per_atom": 0.5846782018496152, "@module": "rxn_ca.reactions.scored_reaction", "@class": "ScoredReaction"}, {"reactants": {"ZrCl4": 59.06, "Ca2NCl": 38.72}, "products": {"CaCl2": 87.55, "ZrN": 9.23, "N2": 3.14}, "competitiveness": 0.01661071395839583, "energy_per_atom": -0.584678201849615, "@module": "rxn_ca.reactions.scored_reaction", "@class": "ScoredReaction"}, {"reactants": {"ZrCl4": 78.74, "Ca3N2": 31.48}, "products": {"CaCl2": 87.55, "ZrN": 12.31, "N2": 4.18}, "competitiveness": 0.01661071395839583, "energy_per_atom": -0.8737064155141469, "@module": "rxn_ca.reactions.scored_reaction", "@class": "ScoredReaction"}, {"reactants": {"CaCl2": 87.55, "ZrN": 12.31, "N2": 4.18}, "products": {"ZrCl4": 78.74, "Ca3N2": 31.48}, "competitiveness": 0.0, "energy_per_atom": 0.8737064155141469, "@module": "rxn_ca.reactions.scored_reaction", "@class": "ScoredReaction"}, {"reactants": {"Ca2NCl": 77.43, "N2": 8.37, "ZrCl3": 128.05}, "products": {"ZrCl4": 157.48, "Ca3N2": 62.97}, "competitiveness": 0.0, "energy_per_atom": 0.23839573399872072, "@module": "rxn_ca.reactions.scored_reaction", "@class": "ScoredReaction"}, {"reactants": {"ZrCl4": 157.48, "Ca3N2": 62.97}, "products": {"Ca2NCl": 77.43, "N2": 8.37, "ZrCl3": 128.05}, "competitiveness": 0.01661071395839583, "energy_per_atom": -0.23839573399872072, "@module": "rxn_ca.reactions.scored_reaction", "@class": "ScoredReaction"}, {"reactants": {"CaCl2": 87.55, "ZrNCl": 139.09}, "products": {"CaZrN2": 54.12, "N2": 12.55, "ZrCl3": 192.08}, "competitiveness": 0.0, "energy_per_atom": 0.4903124749023543, "@module": "rxn_ca.reactions.scored_reaction", "@class": "ScoredReaction"}, {"reactants": {"ZrCl3": 76.83, "CaZrN2": 21.65, "N2": 5.02}, "products": {"ZrNCl": 55.64, "CaCl2": 35.02}, "competitiveness": 0.006520261825325801, "energy_per_atom": -0.4903124749023532, "@module": "rxn_ca.reactions.scored_reaction", "@class": "ScoredReaction"}, {"reactants": {"Ca2NCl": 38.72, "ZrNCl": 97.36}, "products": {"CaZrN2": 54.12, "N2": 6.28, "ZrCl3": 96.04}, "competitiveness": 0.0, "energy_per_atom": 0.2312400220183986, "@module": "rxn_ca.reactions.scored_reaction", "@class": "ScoredReaction"}, {"reactants": {"CaZrN2": 54.12, "N2": 6.28, "ZrCl3": 96.04}, "products": {"Ca2NCl": 38.72, "ZrNCl": 97.36}, "competitiveness": 0.006520261825325801, "energy_per_atom": -0.2312400220183987, "@module": "rxn_ca.reactions.scored_reaction", "@class": "ScoredReaction"}, {"reactants": {"Ca3N2": 31.48, "ZrNCl": 83.45}, "products": {"CaZrN2": 54.12, "N2": 4.18, "ZrCl3": 64.03}, "competitiveness": 0.00036738398375666466, "energy_per_atom": -0.048205083064964405, "@module": "rxn_ca.reactions.scored_reaction", "@class": "ScoredReaction"}, {"reactants": {"CaZrN2": 54.12, "N2": 4.18, "ZrCl3": 64.03}, "products": {"Ca3N2": 31.48, "ZrNCl": 83.45}, "competitiveness": 3.534314347182351e-07, "energy_per_atom": 0.04820508306496437, "@module": "rxn_ca.reactions.scored_reaction", "@class": "ScoredReaction"}, {"reactants": {"ZrCl3": 128.05, "Ca2NCl": 51.62, "N2": 8.37}, "products": {"ZrNCl": 55.64, "CaCl2": 116.73}, "competitiveness": 0.006520261825325801, "energy_per_atom": -0.6147332642504058, "@module": "rxn_ca.reactions.scored_reaction", "@class": "ScoredReaction"}, {"reactants": {"CaCl2": 175.1, "ZrNCl": 83.45}, "products": {"Ca2NCl": 77.43, "N2": 12.55, "ZrCl3": 192.08}, "competitiveness": 0.0, "energy_per_atom": 0.6147332642504042, "@module": "rxn_ca.reactions.scored_reaction", "@class": "ScoredReaction"}, {"reactants": {"CaCl2": 262.65, "ZrNCl": 166.91}, "products": {"Ca3N2": 94.45, "N2": 25.1, "ZrCl3": 384.15}, "competitiveness": 0.0, "energy_per_atom": 0.8230640262957362, "@module": "rxn_ca.reactions.scored_reaction", "@class": "ScoredReaction"}, {"reactants": {"ZrCl3": 128.05, "Ca3N2": 31.48, "N2": 8.37}, "products": {"ZrNCl": 55.64, "CaCl2": 87.55}, "competitiveness": 0.006520261825325801, "energy_per_atom": -0.8230640262957366, "@module": "rxn_ca.reactions.scored_reaction", "@class": "ScoredReaction"}, {"reactants": {"Ca2NCl": 116.15, "ZrNCl": 41.73}, "products": {"Ca3N2": 94.45, "N2": 6.28, "ZrCl3": 96.04}, "competitiveness": 0.0, "energy_per_atom": 0.6745102211759298, "@module": "rxn_ca.reactions.scored_reaction", "@class": "ScoredReaction"}, {"reactants": {"Ca3N2": 94.45, "N2": 6.28, "ZrCl3": 96.04}, "products": {"Ca2NCl": 116.15, "ZrNCl": 41.73}, "competitiveness": 0.006520261825325801, "energy_per_atom": -0.6745102211759295, "@module": "rxn_ca.reactions.scored_reaction", "@class": "ScoredReaction"}, {"reactants": {"CaZrN2": 32.47, "ZrCl3": 691.47}, "products": {"Zr6NCl15": 630.9, "CaCl2": 52.53, "N2": 5.02}, "competitiveness": 0.006520245018725944, "energy_per_atom": -0.12209300097699341, "@module": "rxn_ca.reactions.scored_reaction", "@class": "ScoredReaction"}, {"reactants": {"Zr6NCl15": 630.9, "CaCl2": 52.53, "N2": 5.02}, "products": {"CaZrN2": 32.47, "ZrCl3": 691.47}, "competitiveness": 2.3424814056131898e-15, "energy_per_atom": 0.12209300097699335, "@module": "rxn_ca.reactions.scored_reaction", "@class": "ScoredReaction"}, {"reactants": {"CaZrN2": 46.39, "ZrCl3": 658.55}, "products": {"Zr6NCl15": 630.9, "N2": 7.17, "Ca2NCl": 33.19}, "competitiveness": 0.006211925168370689, "energy_per_atom": -0.06377400294718713, "@module": "rxn_ca.reactions.scored_reaction", "@class": "ScoredReaction"}, {"reactants": {"Zr6NCl15": 630.9, "N2": 7.17, "Ca2NCl": 33.19}, "products": {"CaZrN2": 46.39, "ZrCl3": 658.55}, "competitiveness": 1.5722595621457031e-07, "energy_per_atom": 0.06377400294718712, "@module": "rxn_ca.reactions.scored_reaction", "@class": "ScoredReaction"}, {"reactants": {"Zr6NCl15": 52.58, "Ca2NCl": 58.07, "N2": 4.18}, "products": {"CaCl2": 87.55, "CaZrN2": 27.06}, "competitiveness": 0.09094481366760239, "energy_per_atom": -0.5380869805463703, "@module": "rxn_ca.reactions.scored_reaction", "@class": "ScoredReaction"}, {"reactants": {"CaCl2": 1050.6, "CaZrN2": 324.74}, "products": {"Zr6NCl15": 630.9, "N2": 50.2, "Ca2NCl": 696.9}, "competitiveness": 0.0, "energy_per_atom": 0.5380869805463695, "@module": "rxn_ca.reactions.scored_reaction", "@class": "ScoredReaction"}, {"reactants": {"CaCl2": 656.62, "CaZrN2": 324.74}, "products": {"Zr6NCl15": 630.9, "Ca3N2": 425.02, "N2": 50.2}, "competitiveness": 0.0, "energy_per_atom": 0.9156986213595675, "@module": "rxn_ca.reactions.scored_reaction", "@class": "ScoredReaction"}, {"reactants": {"Ca3N2": 56.67, "Zr6NCl15": 84.12, "N2": 6.69}, "products": {"CaCl2": 87.55, "CaZrN2": 43.3}, "competitiveness": 0.09094481366760239, "energy_per_atom": -0.9156986213595668, "@module": "rxn_ca.reactions.scored_reaction", "@class": "ScoredReaction"}, {"reactants": {"CaZrN2": 324.74, "Ca2NCl": 1161.5}, "products": {"Zr6NCl15": 630.9, "Ca3N2": 1133.39, "N2": 50.2}, "competitiveness": 0.0, "energy_per_atom": 0.7227599073924623, "@module": "rxn_ca.reactions.scored_reaction", "@class": "ScoredReaction"}, {"reactants": {"Ca3N2": 75.56, "Zr6NCl15": 42.06, "N2": 3.35}, "products": {"Ca2NCl": 77.43, "CaZrN2": 21.65}, "competitiveness": 0.09094481366760239, "energy_per_atom": -0.7227599073924688, "@module": "rxn_ca.reactions.scored_reaction", "@class": "ScoredReaction"}, {"reactants": {"ZrCl4": 157.48, "Ca3N2": 251.86}, "products": {"ZrN": 24.61, "N2": 8.37, "Ca2NCl": 309.73}, "competitiveness": 0.01661071395839583, "energy_per_atom": -0.6674975526505011, "@module": "rxn_ca.reactions.scored_reaction", "@class": "ScoredReaction"}, {"reactants": {"ZrN": 24.61, "N2": 8.37, "Ca2NCl": 309.73}, "products": {"ZrCl4": 157.48, "Ca3N2": 251.86}, "competitiveness": 0.0, "energy_per_atom": 0.6674975526505009, "@module": "rxn_ca.reactions.scored_reaction", "@class": "ScoredReaction"}, {"reactants": {"ZrNCl": 37.09, "CaZrN2": 18.04}, "products": {"ZrN": 24.61, "N2": 8.37, "CaCl2": 29.18}, "competitiveness": 0.00022427691688597237, "energy_per_atom": -0.11103766271363802, "@module": "rxn_ca.reactions.scored_reaction", "@class": "ScoredReaction"}, {"reactants": {"CaCl2": 87.55, "ZrN": 73.84, "N2": 25.1}, "products": {"CaZrN2": 54.12, "ZrNCl": 111.27}, "competitiveness": 5.744763443074361e-15, "energy_per_atom": 0.11103766271363644, "@module": "rxn_ca.reactions.scored_reaction", "@class": "ScoredReaction"}, {"reactants": {"ZrN": 24.61, "N2": 8.37, "Ca2NCl": 25.81}, "products": {"CaZrN2": 36.08, "ZrNCl": 18.55}, "competitiveness": 0.004393282297046845, "energy_per_atom": -0.15731226712550242, "@module": "rxn_ca.reactions.scored_reaction", "@class": "ScoredReaction"}, {"reactants": {"CaZrN2": 36.08, "ZrNCl": 18.55}, "products": {"ZrN": 24.61, "N2": 8.37, "Ca2NCl": 25.81}, "competitiveness": 0.0, "energy_per_atom": 0.15731226712550261, "@module": "rxn_ca.reactions.scored_reaction", "@class": "ScoredReaction"}, {"reactants": {"CaCl2": 87.55, "ZrN": 36.92, "N2": 12.55}, "products": {"Ca2NCl": 38.72, "ZrNCl": 83.45}, "competitiveness": 0.0, "energy_per_atom": 0.2529250617018508, "@module": "rxn_ca.reactions.scored_reaction", "@class": "ScoredReaction"}, {"reactants": {"ZrNCl": 55.64, "Ca2NCl": 25.81}, "products": {"ZrN": 24.61, "N2": 8.37, "CaCl2": 58.37}, "competitiveness": 0.004393282297693801, "energy_per_atom": -0.25292506170185075, "@module": "rxn_ca.reactions.scored_reaction", "@class": "ScoredReaction"}, {"reactants": {"Ca3N2": 15.74, "ZrNCl": 55.64}, "products": {"ZrN": 24.61, "N2": 8.37, "CaCl2": 43.77}, "competitiveness": 0.00045009644139551615, "energy_per_atom": -0.3888941832374725, "@module": "rxn_ca.reactions.scored_reaction", "@class": "ScoredReaction"}, {"reactants": {"CaCl2": 87.55, "ZrN": 49.23, "N2": 16.73}, "products": {"Ca3N2": 31.48, "ZrNCl": 111.27}, "competitiveness": 0.0, "energy_per_atom": 0.3888941832374712, "@module": "rxn_ca.reactions.scored_reaction", "@class": "ScoredReaction"}, {"reactants": {"ZrN": 24.61, "N2": 8.37, "Ca2NCl": 77.43}, "products": {"Ca3N2": 62.97, "ZrNCl": 55.64}, "competitiveness": 0.0, "energy_per_atom": 0.40315406926451186, "@module": "rxn_ca.reactions.scored_reaction", "@class": "ScoredReaction"}, {"reactants": {"Ca3N2": 62.97, "ZrNCl": 55.64}, "products": {"ZrN": 24.61, "N2": 8.37, "Ca2NCl": 77.43}, "competitiveness": 0.00045009644139551615, "energy_per_atom": -0.40315406926451197, "@module": "rxn_ca.reactions.scored_reaction", "@class": "ScoredReaction"}, {"reactants": {"CaCl2": 87.55, "ZrN": 44.31, "N2": 8.37}, "products": {"Zr6NCl15": 84.12, "CaZrN2": 54.12}, "competitiveness": 0.0, "energy_per_atom": 0.3982026596716817, "@module": "rxn_ca.reactions.scored_reaction", "@class": "ScoredReaction"}, {"reactants": {"Zr6NCl15": 46.73, "CaZrN2": 30.07}, "products": {"ZrN": 24.61, "N2": 4.65, "CaCl2": 48.64}, "competitiveness": 0.09094481366760239, "energy_per_atom": -0.39820265967168217, "@module": "rxn_ca.reactions.scored_reaction", "@class": "ScoredReaction"}, {"reactants": {"Zr6NCl15": 17.53, "CaZrN2": 45.1}, "products": {"ZrN": 24.61, "N2": 6.97, "Ca2NCl": 32.26}, "competitiveness": 4.2844909679936564e-07, "energy_per_atom": 0.059500038459605976, "@module": "rxn_ca.reactions.scored_reaction", "@class": "ScoredReaction"}, {"reactants": {"ZrN": 24.61, "N2": 6.97, "Ca2NCl": 32.26}, "products": {"Zr6NCl15": 17.53, "CaZrN2": 45.1}, "competitiveness": 0.004076435872254437, "energy_per_atom": -0.059500038459606025, "@module": "rxn_ca.reactions.scored_reaction", "@class": "ScoredReaction"}, {"reactants": {"CaCl2": 29.18, "CaZrN2": 54.12}, "products": {"ZrN": 24.61, "N2": 8.37, "Ca2NCl": 51.62}, "competitiveness": 0.0, "energy_per_atom": 0.2837747979764246, "@module": "rxn_ca.reactions.scored_reaction", "@class": "ScoredReaction"}, {"reactants": {"ZrN": 24.61, "N2": 8.37, "Ca2NCl": 51.62}, "products": {"CaCl2": 29.18, "CaZrN2": 54.12}, "competitiveness": 0.004393282297693801, "energy_per_atom": -0.28377479797642474, "@module": "rxn_ca.reactions.scored_reaction", "@class": "ScoredReaction"}, {"reactants": {"Zr6NCl15": 630.9, "Ca3N2": 31.48, "N2": 8.37}, "products": {"CaZrN2": 54.12, "ZrCl3": 640.25}, "competitiveness": 0.001977244223014241, "energy_per_atom": 0.010790918658377077, "@module": "rxn_ca.reactions.scored_reaction", "@class": "ScoredReaction"}, {"reactants": {"CaZrN2": 54.12, "ZrCl3": 640.25}, "products": {"Zr6NCl15": 630.9, "Ca3N2": 31.48, "N2": 8.37}, "competitiveness": 0.001114004324642918, "energy_per_atom": -0.01079091865837708, "@module": "rxn_ca.reactions.scored_reaction", "@class": "ScoredReaction"}, {"reactants": {"ZrCl3": 54.88, "Ca2NCl": 55.31, "N2": 3.59}, "products": {"CaCl2": 87.55, "CaZrN2": 23.2}, "competitiveness": 0.006520261825325801, "energy_per_atom": -0.58872212939303, "@module": "rxn_ca.reactions.scored_reaction", "@class": "ScoredReaction"}, {"reactants": {"CaCl2": 122.57, "CaZrN2": 32.47}, "products": {"Ca2NCl": 77.43, "N2": 5.02, "ZrCl3": 76.83}, "competitiveness": 0.0, "energy_per_atom": 0.5887221293930274, "@module": "rxn_ca.reactions.scored_reaction", "@class": "ScoredReaction"}, {"reactants": {"CaCl2": 157.59, "CaZrN2": 64.95}, "products": {"Ca3N2": 94.45, "N2": 10.04, "ZrCl3": 153.66}, "competitiveness": 0.0, "energy_per_atom": 0.9793539276119823, "@module": "rxn_ca.reactions.scored_reaction", "@class": "ScoredReaction"}, {"reactants": {"ZrCl3": 85.37, "Ca3N2": 52.47, "N2": 5.58}, "products": {"CaCl2": 87.55, "CaZrN2": 36.08}, "competitiveness": 0.006520261825325801, "energy_per_atom": -0.9793539276119818, "@module": "rxn_ca.reactions.scored_reaction", "@class": "ScoredReaction"}, {"reactants": {"CaZrN2": 23.2, "Ca2NCl": 99.56}, "products": {"Ca3N2": 94.45, "N2": 3.59, "ZrCl3": 54.88}, "competitiveness": 0.0, "energy_per_atom": 0.7533584533064558, "@module": "rxn_ca.reactions.scored_reaction", "@class": "ScoredReaction"}, {"reactants": {"ZrCl3": 42.68, "Ca3N2": 73.46, "N2": 2.79}, "products": {"Ca2NCl": 77.43, "CaZrN2": 18.04}, "competitiveness": 0.006520261825325801, "energy_per_atom": -0.7533584533064546, "@module": "rxn_ca.reactions.scored_reaction", "@class": "ScoredReaction"}, {"reactants": {"ZrCl4": 708.68, "CaZrN2": 81.19}, "products": {"Zr6NCl15": 630.9, "CaCl2": 131.32, "N2": 50.2}, "competitiveness": 0.015987802122352103, "energy_per_atom": -0.06597066201432891, "@module": "rxn_ca.reactions.scored_reaction", "@class": "ScoredReaction"}, {"reactants": {"Zr6NCl15": 630.9, "CaCl2": 131.32, "N2": 50.2}, "products": {"ZrCl4": 708.68, "CaZrN2": 81.19}, "competitiveness": 9.235884886515271e-08, "energy_per_atom": 0.06597066201432893, "@module": "rxn_ca.reactions.scored_reaction", "@class": "ScoredReaction"}, {"reactants": {"Zr6NCl15": 630.9, "N2": 50.2, "Ca2NCl": 77.43}, "products": {"ZrCl4": 629.94, "CaZrN2": 108.25}, "competitiveness": 0.0828919619787669, "energy_per_atom": -0.057269259330105134, "@module": "rxn_ca.reactions.scored_reaction", "@class": "ScoredReaction"}, {"reactants": {"ZrCl4": 629.94, "CaZrN2": 108.25}, "products": {"Zr6NCl15": 630.9, "N2": 50.2, "Ca2NCl": 77.43}, "competitiveness": 1.2981823798147665e-07, "energy_per_atom": 0.05726925933010513, "@module": "rxn_ca.reactions.scored_reaction", "@class": "ScoredReaction"}, {"reactants": {"ZrCl4": 590.57, "CaZrN2": 121.78}, "products": {"Zr6NCl15": 630.9, "Ca3N2": 70.84, "N2": 50.2}, "competitiveness": 0.0, "energy_per_atom": 0.16616733354894697, "@module": "rxn_ca.reactions.scored_reaction", "@class": "ScoredReaction"}, {"reactants": {"Zr6NCl15": 630.9, "Ca3N2": 70.84, "N2": 50.2}, "products": {"ZrCl4": 590.57, "CaZrN2": 121.78}, "competitiveness": 0.09094481366688187, "energy_per_atom": -0.16616733354894705, "@module": "rxn_ca.reactions.scored_reaction", "@class": "ScoredReaction"}], "phase_set": {"@module": "rxn_ca.phases.solid_phase_set", "@class": "SolidPhaseSet", "phases": ["CaN2", "Ca2N", "Cl2", "ZrCl", "Ca", "Ca3N2", "Zr3N2", "CaCl2", "Ca4ZrN4", "ZrCl4", "N2", "ZrCl2", "ZrNCl", "Zr", "Zr3N4", "Zr2N", "Zr6NCl15", "ZrN", "ZrCl3", "CaN6", "CaZrN2", "Ca2NCl"], "volumes": {"Cl2": 70.35400635593795, "CaCl2": 87.54970826073873, "Zr3N2": 73.5203110244633, "ZrCl3": 128.05056972549028, "Ca3N2": 94.44900064275961, "CaN2": 39.15444664286524, "CaZrN2": 54.123469850076646, "Ca": 41.76118103229138, "N2": 50.20253368680236, "Zr2N": 49.09554798015192, "ZrN": 24.614765837074486, "ZrCl": 50.90923825495464, "ZrCl4": 157.4844582501777, "Ca4ZrN4": 155.5641488311919, "ZrCl2": 69.81975716933798, "Ca2N": 72.33292337664713, "ZrNCl": 55.63505588520185, "Zr6NCl15": 630.9016141495583, "Zr3N4": 89.11843533211446, "Ca2NCl": 77.43321319650404, "CaN6": 96.13831895445, "Zr": 23.499666692032353}, "gas_phases": ["H2", "O2", "H2O", "CO", "CO2", "N2", "Cl2", "H5NO"], "densities": {"Cl2": 1.0078459447109434, "CaCl2": 1.2676684160896317, "Zr3N2": 4.103429321723307, "ZrCl3": 1.5430075822666827, "Ca3N2": 1.5696026320143444, "CaN2": 1.7390464133250032, "CaZrN2": 2.943554809795226, "Ca": 0.9596950806781571, "N2": 0.5580076928938824, "Zr2N": 4.0014768768732685, "ZrN": 4.275104654520121, "ZrCl": 2.4882910124405844, "ZrCl4": 1.4797396682141302, "Ca4ZrN4": 1.977080209745159, "ZrCl2": 2.3221220836786434, "Ca2N": 1.3017958573260247, "ZrNCl": 2.5286880324212975, "Zr6NCl15": 1.7326722193816808, "Zr3N4": 3.6995577713109906, "Ca2NCl": 1.6739031566605826, "CaN6": 1.2910377604876446, "Zr": 3.8819273990354013}, "melting_points": {"CaN2": 1689, "Zr2N": 2618, "Ca2N": 1737, "Cl2": 187, "ZrCl": 1119, "Ca": 1073, "Ca3N2": 1803, "Zr6NCl15": 712, "Zr3N2": 3157, "CaCl2": 1113, "Ca4ZrN4": 2702, "ZrN": 3252, "ZrCl3": 1021, "ZrCl4": 886, "N2": 92, "CaN6": 1240, "CaZrN2": 2900, "ZrCl2": 1003, "Ca2NCl": 1091, "ZrNCl": 2252, "Zr": 2142, "Zr3N4": 3226}, "experimentally_observed": {"Ca4ZrN4": false, "ZrCl": true, "ZrCl2": true, "ZrCl4": true, "ZrN": true, "CaN6": true, "Zr": true, "Ca": true, "CaN2": true, "CaZrN2": false, "N2": true, "Zr2N": false, "Ca3N2": true, "CaCl2": true, "Cl2": true, "Zr3N2": false, "ZrCl3": true, "Ca2N": true, "Ca2NCl": true, "Zr3N4": true, "Zr6NCl15": false, "ZrNCl": true}, "phase_metadata": null}, "@module": "rxn_ca.reactions.scored_reaction_set", "@class": "ScoredReactionSet"}, "500": {"reactions": [{"reactants": {"ZrN": 24.61, "Cl2": 35.18}, "products": {"ZrNCl": 55.64}, "competitiveness": 0.00011768049026352642, "energy_per_atom": -1.1053256674226315, "@module": "rxn_ca.reactions.scored_reaction", "@class": "ScoredReaction"}, {"reactants": {"ZrNCl": 55.64}, "products": {"ZrN": 24.61, "Cl2": 35.18}, "competitiveness": 0.0, "energy_per_atom": 1.1053256674226324, "@module": "rxn_ca.reactions.scored_reaction", "@class": "ScoredReaction"}, {"reactants": {"Ca2NCl": 154.87}, "products": {"CaCl2": 87.55, "Ca3N2": 94.45}, "competitiveness": 0.0, "energy_per_atom": 0.21182406382939872, "@module": "rxn_ca.reactions.scored_reaction", "@class": "ScoredReaction"}, {"reactants": {"Ca3N2": 47.22, "CaCl2": 43.77}, "products": {"Ca2NCl": 77.43}, "competitiveness": 0.007340382981213192, "energy_per_atom": -0.21182406382939828, "@module": "rxn_ca.reactions.scored_reaction", "@class": "ScoredReaction"}, {"reactants": {"ZrCl3": 128.05, "Cl2": 35.18}, "products": {"ZrCl4": 157.48}, "competitiveness": 0.01290121179314342, "energy_per_atom": -0.43025366020616534, "@module": "rxn_ca.reactions.scored_reaction", "@class": "ScoredReaction"}, {"reactants": {"ZrCl4": 157.48}, "products": {"ZrCl3": 128.05, "Cl2": 35.18}, "competitiveness": 0.0, "energy_per_atom": 0.43025366020616573, "@module": "rxn_ca.reactions.scored_reaction", "@class": "ScoredReaction"}, {"reactants": {"Zr6NCl15": 126.18}, "products": {"ZrCl3": 128.05, "ZrN": 4.92}, "competitiveness": 6.592708966435991e-08, "energy_per_atom": 0.07095945113173492, "@module": "rxn_ca.reactions.scored_reaction", "@class": "ScoredReaction"}, {"reactants": {"ZrCl3": 128.05, "ZrN": 4.92}, "products": {"Zr6NCl15": 126.18}, "competitiveness": 0.01262627016217689, "energy_per_atom": -0.070959451131735, "@module": "rxn_ca.reactions.scored_reaction", "@class": "ScoredReaction"}, {"reactants": {"Ca2NCl": 77.43, "CaZrN2": 54.12}, "products": {"Ca3N2": 94.45, "ZrNCl": 55.64}, "competitiveness": 0.0, "energy_per_atom": 0.5770439166030183, "@module": "rxn_ca.reactions.scored_reaction", "@class": "ScoredReaction"}, {"reactants": {"Ca3N2": 94.45, "ZrNCl": 55.64}, "products": {"Ca2NCl": 77.43, "CaZrN2": 54.12}, "competitiveness": 0.0006635451893086615, "energy_per_atom": -0.5770439166030181, "@module": "rxn_ca.reactions.scored_reaction", "@class": "ScoredReaction"}, {"reactants": {"ZrCl3": 42.68, "Ca3N2": 62.97}, "products": {"Ca2NCl": 77.43, "ZrN": 8.2}, "competitiveness": 0.01290121179314342, "energy_per_atom": -0.6982840873850534, "@module": "rxn_ca.reactions.scored_reaction", "@class": "ScoredReaction"}, {"reactants": {"ZrN": 24.61, "Ca2NCl": 232.3}, "products": {"Ca3N2": 188.9, "ZrCl3": 128.05}, "competitiveness": 0.0, "energy_per_atom": 0.6982840873850533, "@module": "rxn_ca.reactions.scored_reaction", "@class": "ScoredReaction"}, {"reactants": {"ZrN": 29.54, "ZrCl4": 157.48}, "products": {"ZrNCl": 55.64, "Zr6NCl15": 126.18}, "competitiveness": 0.03314154312120072, "energy_per_atom": -0.05764721428511883, "@module": "rxn_ca.reactions.scored_reaction", "@class": "ScoredReaction"}, {"reactants": {"ZrNCl": 55.64, "Zr6NCl15": 126.18}, "products": {"ZrN": 29.54, "ZrCl4": 157.48}, "competitiveness": 1.6276079531142769e-06, "energy_per_atom": 0.05764721428511887, "@module": "rxn_ca.reactions.scored_reaction", "@class": "ScoredReaction"}, {"reactants": {"Ca2NCl": 38.72, "Zr6NCl15": 63.09}, "products": {"CaCl2": 87.55, "ZrN": 14.77}, "competitiveness": 0.22671986725098103, "energy_per_atom": -0.575405890714509, "@module": "rxn_ca.reactions.scored_reaction", "@class": "ScoredReaction"}, {"reactants": {"CaCl2": 87.55, "ZrN": 14.77}, "products": {"Ca2NCl": 38.72, "Zr6NCl15": 63.09}, "competitiveness": 0.0, "energy_per_atom": 0.575405890714509, "@module": "rxn_ca.reactions.scored_reaction", "@class": "ScoredReaction"}, {"reactants": {"CaCl2": 87.55, "ZrN": 19.69}, "products": {"Ca3N2": 31.48, "Zr6NCl15": 84.12}, "competitiveness": 0.0, "energy_per_atom": 0.8383148429180091, "@module": "rxn_ca.reactions.scored_reaction", "@class": "ScoredReaction"}, {"reactants": {"Ca3N2": 31.48, "Zr6NCl15": 84.12}, "products": {"CaCl2": 87.55, "ZrN": 19.69}, "competitiveness": 0.22671986725098103, "energy_per_atom": -0.8383148429180095, "@module": "rxn_ca.reactions.scored_reaction", "@class": "ScoredReaction"}, {"reactants": {"Ca3N2": 62.97, "Zr6NCl15": 42.06}, "products": {"Ca2NCl": 77.43, "ZrN": 9.85}, "competitiveness": 0.22671986725098103, "energy_per_atom": -0.6553736450095285, "@module": "rxn_ca.reactions.scored_reaction", "@class": "ScoredReaction"}, {"reactants": {"ZrN": 24.61, "Ca2NCl": 193.58}, "products": {"Ca3N2": 157.42, "Zr6NCl15": 105.15}, "competitiveness": 0.0, "energy_per_atom": 0.6553736450095337, "@module": "rxn_ca.reactions.scored_reaction", "@class": "ScoredReaction"}, {"reactants": {"N2": 50.2, "ZrCl3": 256.1}, "products": {"ZrN": 49.23, "Cl2": 211.06}, "competitiveness": 0.0, "energy_per_atom": 1.1252056488595965, "@module": "rxn_ca.reactions.scored_reaction", "@class": "ScoredReaction"}, {"reactants": {"ZrN": 49.23, "Cl2": 211.06}, "products": {"N2": 50.2, "ZrCl3": 256.1}, "competitiveness": 0.00011768049026352642, "energy_per_atom": -1.1252056488595963, "@module": "rxn_ca.reactions.scored_reaction", "@class": "ScoredReaction"}, {"reactants": {"ZrN": 24.61, "Cl2": 140.71}, "products": {"ZrCl4": 157.48, "N2": 25.1}, "competitiveness": 0.00011768049026352642, "energy_per_atom": -1.3304181792938434, "@module": "rxn_ca.reactions.scored_reaction", "@class": "ScoredReaction"}, {"reactants": {"ZrCl4": 157.48, "N2": 25.1}, "products": {"Cl2": 140.71, "ZrN": 24.61}, "competitiveness": 0.0, "energy_per_atom": 1.3304181792938425, "@module": "rxn_ca.reactions.scored_reaction", "@class": "ScoredReaction"}, {"reactants": {"N2": 20.92, "Zr6NCl15": 105.15}, "products": {"ZrN": 24.61, "Cl2": 87.94}, "competitiveness": 0.0, "energy_per_atom": 1.1425838786170721, "@module": "rxn_ca.reactions.scored_reaction", "@class": "ScoredReaction"}, {"reactants": {"ZrN": 24.61, "Cl2": 87.94}, "products": {"N2": 20.92, "Zr6NCl15": 105.15}, "competitiveness": 0.00011768049026352642, "energy_per_atom": -1.14258387861707, "@module": "rxn_ca.reactions.scored_reaction", "@class": "ScoredReaction"}, {"reactants": {"Cl2": 140.71, "ZrNCl": 111.27}, "products": {"N2": 50.2, "ZrCl3": 256.1}, "competitiveness": 0.0003060368962319315, "energy_per_atom": -0.5725428151482809, "@module": "rxn_ca.reactions.scored_reaction", "@class": "ScoredReaction"}, {"reactants": {"N2": 50.2, "ZrCl3": 256.1}, "products": {"Cl2": 140.71, "ZrNCl": 111.27}, "competitiveness": 0.0, "energy_per_atom": 0.5725428151482809, "@module": "rxn_ca.reactions.scored_reaction", "@class": "ScoredReaction"}, {"reactants": {"N2": 50.2, "ZrCl3": 1536.61}, "products": {"Cl2": 211.06, "Zr6NCl15": 1261.8}, "competitiveness": 9.166862322120593e-17, "energy_per_atom": 0.12544475506966193, "@module": "rxn_ca.reactions.scored_reaction", "@class": "ScoredReaction"}, {"reactants": {"Cl2": 211.06, "Zr6NCl15": 1261.8}, "products": {"N2": 50.2, "ZrCl3": 1536.61}, "competitiveness": 0.22671960545927258, "energy_per_atom": -0.12544475506966193, "@module": "rxn_ca.reactions.scored_reaction", "@class": "ScoredReaction"}, {"reactants": {"ZrNCl": 55.64, "Cl2": 105.53}, "products": {"N2": 25.1, "ZrCl4": 157.48}, "competitiveness": 0.0003060368962319315, "energy_per_atom": -0.88828791232479, "@module": "rxn_ca.reactions.scored_reaction", "@class": "ScoredReaction"}, {"reactants": {"N2": 25.1, "ZrCl4": 157.48}, "products": {"ZrNCl": 55.64, "Cl2": 105.53}, "competitiveness": 0.0, "energy_per_atom": 0.8882879123247898, "@module": "rxn_ca.reactions.scored_reaction", "@class": "ScoredReaction"}, {"reactants": {"Cl2": 52.77, "Zr6NCl15": 105.15}, "products": {"ZrCl4": 157.48, "N2": 4.18}, "competitiveness": 0.22671986725098103, "energy_per_atom": -0.5306094642618954, "@module": "rxn_ca.reactions.scored_reaction", "@class": "ScoredReaction"}, {"reactants": {"ZrCl4": 157.48, "N2": 4.18}, "products": {"Zr6NCl15": 105.15, "Cl2": 52.77}, "competitiveness": 0.0, "energy_per_atom": 0.5306094642618991, "@module": "rxn_ca.reactions.scored_reaction", "@class": "ScoredReaction"}, {"reactants": {"ZrCl3": 192.08, "N2": 12.55}, "products": {"ZrCl4": 157.48, "ZrNCl": 27.82}, "competitiveness": 0.012901211793082894, "energy_per_atom": -0.16769711178904514, "@module": "rxn_ca.reactions.scored_reaction", "@class": "ScoredReaction"}, {"reactants": {"ZrCl4": 629.94, "ZrNCl": 111.27}, "products": {"N2": 50.2, "ZrCl3": 768.3}, "competitiveness": 0.0, "energy_per_atom": 0.16769711178904495, "@module": "rxn_ca.reactions.scored_reaction", "@class": "ScoredReaction"}, {"reactants": {"ZrCl3": 1152.46, "N2": 25.1}, "products": {"Zr6NCl15": 630.9, "ZrCl4": 472.45}, "competitiveness": 0.012893744902227224, "energy_per_atom": -0.09564252170612872, "@module": "rxn_ca.reactions.scored_reaction", "@class": "ScoredReaction"}, {"reactants": {"ZrCl4": 944.91, "Zr6NCl15": 1261.8}, "products": {"N2": 50.2, "ZrCl3": 2304.91}, "competitiveness": 5.672225871808276e-11, "energy_per_atom": 0.09564252170612716, "@module": "rxn_ca.reactions.scored_reaction", "@class": "ScoredReaction"}, {"reactants": {"Zr6NCl15": 630.9, "N2": 12.55}, "products": {"ZrCl3": 576.23, "ZrNCl": 83.45}, "competitiveness": 0.0014658101397644582, "energy_per_atom": 0.020218227105609866, "@module": "rxn_ca.reactions.scored_reaction", "@class": "ScoredReaction"}, {"reactants": {"ZrCl3": 576.23, "ZrNCl": 83.45}, "products": {"Zr6NCl15": 630.9, "N2": 12.55}, "competitiveness": 0.004052677380545198, "energy_per_atom": -0.020218227105609866, "@module": "rxn_ca.reactions.scored_reaction", "@class": "ScoredReaction"}, {"reactants": {"Zr6NCl15": 210.3, "N2": 16.73}, "products": {"ZrNCl": 55.64, "ZrCl4": 157.48}, "competitiveness": 0.2267194509481558, "energy_per_atom": -0.12352215442786157, "@module": "rxn_ca.reactions.scored_reaction", "@class": "ScoredReaction"}, {"reactants": {"ZrNCl": 166.91, "ZrCl4": 472.45}, "products": {"N2": 50.2, "Zr6NCl15": 630.9}, "competitiveness": 5.412038956466501e-16, "energy_per_atom": 0.12352215442785566, "@module": "rxn_ca.reactions.scored_reaction", "@class": "ScoredReaction"}, {"reactants": {"ZrCl3": 128.05, "ZrNCl": 9.27}, "products": {"ZrCl4": 26.25, "Zr6NCl15": 105.15}, "competitiveness": 0.0115118497897718, "energy_per_atom": -0.055029439998155585, "@module": "rxn_ca.reactions.scored_reaction", "@class": "ScoredReaction"}, {"reactants": {"ZrCl4": 26.25, "Zr6NCl15": 105.15}, "products": {"ZrCl3": 128.05, "ZrNCl": 9.27}, "competitiveness": 2.911035154967664e-06, "energy_per_atom": 0.055029439998155585, "@module": "rxn_ca.reactions.scored_reaction", "@class": "ScoredReaction"}, {"reactants": {"CaCl2": 29.18, "Zr6NCl15": 105.15}, "products": {"ZrCl3": 128.05, "Ca2NCl": 12.91}, "competitiveness": 0.0, "energy_per_atom": 0.2196703919134913, "@module": "rxn_ca.reactions.scored_reaction", "@class": "ScoredReaction"}, {"reactants": {"ZrCl3": 128.05, "Ca2NCl": 12.91}, "products": {"CaCl2": 29.18, "Zr6NCl15": 105.15}, "competitiveness": 0.01290121179314342, "energy_per_atom": -0.21967039191349125, "@module": "rxn_ca.reactions.scored_reaction", "@class": "ScoredReaction"}, {"reactants": {"CaCl2": 262.65, "Zr6NCl15": 1261.8}, "products": {"Ca3N2": 94.45, "ZrCl3": 1536.61}, "competitiveness": 0.0, "energy_per_atom": 0.25751265777068394, "@module": "rxn_ca.reactions.scored_reaction", "@class": "ScoredReaction"}, {"reactants": {"ZrCl3": 768.3, "Ca3N2": 47.22}, "products": {"Zr6NCl15": 630.9, "CaCl2": 131.32}, "competitiveness": 0.01290121179314342, "energy_per_atom": -0.25751265777068466, "@module": "rxn_ca.reactions.scored_reaction", "@class": "ScoredReaction"}, {"reactants": {"Ca2NCl": 116.15, "Zr6NCl15": 315.45}, "products": {"Ca3N2": 94.45, "ZrCl3": 384.15}, "competitiveness": 0.0, "energy_per_atom": 0.2824329782539005, "@module": "rxn_ca.reactions.scored_reaction", "@class": "ScoredReaction"}, {"reactants": {"Ca3N2": 94.45, "ZrCl3": 384.15}, "products": {"Ca2NCl": 116.15, "Zr6NCl15": 315.45}, "competitiveness": 0.01290121179314342, "energy_per_atom": -0.28243297825390057, "@module": "rxn_ca.reactions.scored_reaction", "@class": "ScoredReaction"}, {"reactants": {"CaCl2": 87.55, "ZrNCl": 111.27}, "products": {"ZrCl4": 157.48, "CaZrN2": 54.12}, "competitiveness": 0.0, "energy_per_atom": 0.4122942773819284, "@module": "rxn_ca.reactions.scored_reaction", "@class": "ScoredReaction"}, {"reactants": {"ZrCl4": 78.74, "CaZrN2": 27.06}, "products": {"ZrNCl": 55.64, "CaCl2": 43.77}, "competitiveness": 0.036243355580159314, "energy_per_atom": -0.4122942773819281, "@module": "rxn_ca.reactions.scored_reaction", "@class": "ScoredReaction"}, {"reactants": {"ZrCl4": 52.49, "CaZrN2": 36.08}, "products": {"ZrNCl": 55.64, "Ca2NCl": 25.81}, "competitiveness": 0.03624335492817237, "energy_per_atom": -0.14130941573719935, "@module": "rxn_ca.reactions.scored_reaction", "@class": "ScoredReaction"}, {"reactants": {"ZrNCl": 55.64, "Ca2NCl": 25.81}, "products": {"ZrCl4": 52.49, "CaZrN2": 36.08}, "competitiveness": 0.0, "energy_per_atom": 0.14130941573719932, "@module": "rxn_ca.reactions.scored_reaction", "@class": "ScoredReaction"}, {"reactants": {"ZrCl4": 157.48, "CaZrN2": 162.37}, "products": {"Ca3N2": 94.45, "ZrNCl": 222.54}, "competitiveness": 0.0, "energy_per_atom": 0.14667589467093478, "@module": "rxn_ca.reactions.scored_reaction", "@class": "ScoredReaction"}, {"reactants": {"Ca3N2": 94.45, "ZrNCl": 222.54}, "products": {"ZrCl4": 157.48, "CaZrN2": 162.37}, "competitiveness": 0.0006635451867580264, "energy_per_atom": -0.14667589467093478, "@module": "rxn_ca.reactions.scored_reaction", "@class": "ScoredReaction"}, {"reactants": {"Ca2NCl": 38.72, "ZrCl4": 78.74}, "products": {"CaCl2": 87.55, "ZrNCl": 27.82}, "competitiveness": 0.036243355580159314, "energy_per_atom": -0.5625418927140257, "@module": "rxn_ca.reactions.scored_reaction", "@class": "ScoredReaction"}, {"reactants": {"CaCl2": 87.55, "ZrNCl": 27.82}, "products": {"Ca2NCl": 38.72, "ZrCl4": 78.74}, "competitiveness": 0.0, "energy_per_atom": 0.5625418927140258, "@module": "rxn_ca.reactions.scored_reaction", "@class": "ScoredReaction"}, {"reactants": {"CaCl2": 87.55, "ZrNCl": 37.09}, "products": {"Ca3N2": 31.48, "ZrCl4": 104.99}, "competitiveness": 0.0, "energy_per_atom": 0.7901242051077529, "@module": "rxn_ca.reactions.scored_reaction", "@class": "ScoredReaction"}, {"reactants": {"Ca3N2": 31.48, "ZrCl4": 104.99}, "products": {"CaCl2": 87.55, "ZrNCl": 37.09}, "competitiveness": 0.036243355580159314, "energy_per_atom": -0.7901242051077528, "@module": "rxn_ca.reactions.scored_reaction", "@class": "ScoredReaction"}, {"reactants": {"Ca3N2": 188.9, "ZrCl4": 157.48}, "products": {"ZrNCl": 55.64, "Ca2NCl": 232.3}, "competitiveness": 0.036243355580159314, "energy_per_atom": -0.6402021734240869, "@module": "rxn_ca.reactions.scored_reaction", "@class": "ScoredReaction"}, {"reactants": {"ZrNCl": 55.64, "Ca2NCl": 232.3}, "products": {"Ca3N2": 188.9, "ZrCl4": 157.48}, "competitiveness": 0.0, "energy_per_atom": 0.640202173424087, "@module": "rxn_ca.reactions.scored_reaction", "@class": "ScoredReaction"}, {"reactants": {"Ca2NCl": 77.43, "ZrCl4": 78.74}, "products": {"CaCl2": 131.32, "CaZrN2": 27.06}, "competitiveness": 0.036243355580159314, "energy_per_atom": -0.5558736674318995, "@module": "rxn_ca.reactions.scored_reaction", "@class": "ScoredReaction"}, {"reactants": {"CaCl2": 131.32, "CaZrN2": 27.06}, "products": {"Ca2NCl": 77.43, "ZrCl4": 78.74}, "competitiveness": 0.0, "energy_per_atom": 0.5558736674318994, "@module": "rxn_ca.reactions.scored_reaction", "@class": "ScoredReaction"}, {"reactants": {"CaCl2": 175.1, "CaZrN2": 54.12}, "products": {"Ca3N2": 94.45, "ZrCl4": 157.48}, "competitiveness": 0.0, "energy_per_atom": 0.9231943405909102, "@module": "rxn_ca.reactions.scored_reaction", "@class": "ScoredReaction"}, {"reactants": {"ZrCl4": 157.48, "Ca3N2": 94.45}, "products": {"CaZrN2": 54.12, "CaCl2": 175.1}, "competitiveness": 0.036243355580159314, "energy_per_atom": -0.9231943405909091, "@module": "rxn_ca.reactions.scored_reaction", "@class": "ScoredReaction"}, {"reactants": {"Ca2NCl": 103.24, "CaZrN2": 18.04}, "products": {"Ca3N2": 94.45, "ZrCl4": 52.49}, "competitiveness": 0.0, "energy_per_atom": 0.7091031064771461, "@module": "rxn_ca.reactions.scored_reaction", "@class": "ScoredReaction"}, {"reactants": {"ZrCl4": 39.37, "Ca3N2": 70.84}, "products": {"Ca2NCl": 77.43, "CaZrN2": 13.53}, "competitiveness": 0.036243355580159314, "energy_per_atom": -0.7091031064771465, "@module": "rxn_ca.reactions.scored_reaction", "@class": "ScoredReaction"}, {"reactants": {"CaCl2": 87.55, "CaZrN2": 54.12}, "products": {"ZrNCl": 55.64, "Ca2NCl": 77.43}, "competitiveness": 0.0, "energy_per_atom": 0.32285504000774196, "@module": "rxn_ca.reactions.scored_reaction", "@class": "ScoredReaction"}, {"reactants": {"ZrNCl": 55.64, "Ca2NCl": 77.43}, "products": {"CaCl2": 87.55, "CaZrN2": 54.12}, "competitiveness": 0.008328804888900926, "energy_per_atom": -0.3228550400077419, "@module": "rxn_ca.reactions.scored_reaction", "@class": "ScoredReaction"}, {"reactants": {"CaCl2": 87.55, "CaZrN2": 108.25}, "products": {"Ca3N2": 94.45, "ZrNCl": 111.27}, "competitiveness": 0.0, "energy_per_atom": 0.642784969007683, "@module": "rxn_ca.reactions.scored_reaction", "@class": "ScoredReaction"}, {"reactants": {"Ca3N2": 47.22, "ZrNCl": 55.64}, "products": {"CaZrN2": 54.12, "CaCl2": 43.77}, "competitiveness": 0.0006635451893086615, "energy_per_atom": -0.6427849690076833, "@module": "rxn_ca.reactions.scored_reaction", "@class": "ScoredReaction"}, {"reactants": {"ZrNCl": 133.52, "Cl2": 126.64}, "products": {"N2": 50.2, "Zr6NCl15": 252.36}, "competitiveness": 0.0003060368962319315, "energy_per_atom": -0.5109692115184188, "@module": "rxn_ca.reactions.scored_reaction", "@class": "ScoredReaction"}, {"reactants": {"N2": 50.2, "Zr6NCl15": 252.36}, "products": {"ZrNCl": 133.52, "Cl2": 126.64}, "competitiveness": 0.0, "energy_per_atom": 0.5109692115184183, "@module": "rxn_ca.reactions.scored_reaction", "@class": "ScoredReaction"}, {"reactants": {"CaCl2": 87.55, "N2": 12.55}, "products": {"Cl2": 52.77, "Ca2NCl": 38.72}, "competitiveness": 0.0, "energy_per_atom": 1.4902957838893578, "@module": "rxn_ca.reactions.scored_reaction", "@class": "ScoredReaction"}, {"reactants": {"Cl2": 52.77, "Ca2NCl": 38.72}, "products": {"CaCl2": 87.55, "N2": 12.55}, "competitiveness": 0.008328804888900926, "energy_per_atom": -1.490295783889358, "@module": "rxn_ca.reactions.scored_reaction", "@class": "ScoredReaction"}, {"reactants": {"Ca3N2": 31.48, "Cl2": 70.35}, "products": {"CaCl2": 87.55, "N2": 16.73}, "competitiveness": 0.0006635451893086615, "energy_per_atom": -2.1282770877387427, "@module": "rxn_ca.reactions.scored_reaction", "@class": "ScoredReaction"}, {"reactants": {"CaCl2": 87.55, "N2": 16.73}, "products": {"Ca3N2": 31.48, "Cl2": 70.35}, "competitiveness": 0.0, "energy_per_atom": 2.1282770877387436, "@module": "rxn_ca.reactions.scored_reaction", "@class": "ScoredReaction"}, {"reactants": {"N2": 50.2, "Ca2NCl": 464.6}, "products": {"Ca3N2": 377.8, "Cl2": 211.06}, "competitiveness": 0.0, "energy_per_atom": 1.2759626076987687, "@module": "rxn_ca.reactions.scored_reaction", "@class": "ScoredReaction"}, {"reactants": {"Ca3N2": 62.97, "Cl2": 35.18}, "products": {"Ca2NCl": 77.43, "N2": 8.37}, "competitiveness": 0.0006635451893086615, "energy_per_atom": -1.2759626076987687, "@module": "rxn_ca.reactions.scored_reaction", "@class": "ScoredReaction"}, {"reactants": {"ZrN": 9.85, "ZrCl4": 314.97}, "products": {"Cl2": 70.35, "Zr6NCl15": 252.36}, "competitiveness": 0.0, "energy_per_atom": 0.356392039668753, "@module": "rxn_ca.reactions.scored_reaction", "@class": "ScoredReaction"}, {"reactants": {"Cl2": 70.35, "Zr6NCl15": 252.36}, "products": {"ZrN": 9.85, "ZrCl4": 314.97}, "competitiveness": 0.22671986725098103, "energy_per_atom": -0.35639203966875327, "@module": "rxn_ca.reactions.scored_reaction", "@class": "ScoredReaction"}, {"reactants": {"Cl2": 70.35, "Zr6NCl15": 1261.8}, "products": {"ZrCl3": 1280.51, "ZrNCl": 111.27}, "competitiveness": 0.1256342224001693, "energy_per_atom": -0.03275013004903401, "@module": "rxn_ca.reactions.scored_reaction", "@class": "ScoredReaction"}, {"reactants": {"ZrCl3": 1280.51, "ZrNCl": 111.27}, "products": {"Cl2": 70.35, "Zr6NCl15": 1261.8}, "competitiveness": 1.2233835258443346e-05, "energy_per_atom": 0.03275013004903401, "@module": "rxn_ca.reactions.scored_reaction", "@class": "ScoredReaction"}, {"reactants": {"Cl2": 42.21, "Zr6NCl15": 126.18}, "products": {"ZrCl4": 157.48, "ZrNCl": 11.13}, "competitiveness": 0.22671986725098103, "energy_per_atom": -0.4250683098604783, "@module": "rxn_ca.reactions.scored_reaction", "@class": "ScoredReaction"}, {"reactants": {"ZrNCl": 18.55, "ZrCl4": 262.47}, "products": {"Cl2": 70.35, "Zr6NCl15": 210.3}, "competitiveness": 0.0, "energy_per_atom": 0.42506830986047417, "@module": "rxn_ca.reactions.scored_reaction", "@class": "ScoredReaction"}, {"reactants": {"ZrCl4": 944.91, "ZrN": 49.23}, "products": {"N2": 50.2, "ZrCl3": 1024.4}, "competitiveness": 9.435859741943452e-16, "energy_per_atom": 0.12206139422837889, "@module": "rxn_ca.reactions.scored_reaction", "@class": "ScoredReaction"}, {"reactants": {"N2": 50.2, "ZrCl3": 1024.4}, "products": {"ZrCl4": 944.91, "ZrN": 49.23}, "competitiveness": 0.012901178290488181, "energy_per_atom": -0.12206139422837896, "@module": "rxn_ca.reactions.scored_reaction", "@class": "ScoredReaction"}, {"reactants": {"ZrCl3": 42.68, "ZrN": 16.41, "N2": 8.37}, "products": {"ZrNCl": 55.64}, "competitiveness": 0.01290121179314342, "energy_per_atom": -0.3551885681829009, "@module": "rxn_ca.reactions.scored_reaction", "@class": "ScoredReaction"}, {"reactants": {"ZrNCl": 83.45}, "products": {"ZrN": 24.61, "N2": 12.55, "ZrCl3": 64.03}, "competitiveness": 0.0, "energy_per_atom": 0.3551885681828995, "@module": "rxn_ca.reactions.scored_reaction", "@class": "ScoredReaction"}, {"reactants": {"ZrCl4": 39.37, "ZrN": 18.46, "N2": 6.28}, "products": {"ZrNCl": 55.64}, "competitiveness": 0.036243355580159314, "energy_per_atom": -0.27381430536398005, "@module": "rxn_ca.reactions.scored_reaction", "@class": "ScoredReaction"}, {"reactants": {"ZrNCl": 222.54}, "products": {"ZrCl4": 157.48, "ZrN": 73.84, "N2": 25.1}, "competitiveness": 0.0, "energy_per_atom": 0.2738143053639792, "@module": "rxn_ca.reactions.scored_reaction", "@class": "ScoredReaction"}, {"reactants": {"Zr6NCl15": 630.9, "N2": 31.38}, "products": {"ZrCl4": 590.57, "ZrN": 55.38}, "competitiveness": 0.17580143849290622, "energy_per_atom": -0.04528949575243602, "@module": "rxn_ca.reactions.scored_reaction", "@class": "ScoredReaction"}, {"reactants": {"ZrCl4": 590.57, "ZrN": 55.38}, "products": {"Zr6NCl15": 630.9, "N2": 31.38}, "competitiveness": 3.5165002937084107e-06, "energy_per_atom": 0.045289495752436036, "@module": "rxn_ca.reactions.scored_reaction", "@class": "ScoredReaction"}, {"reactants": {"ZrN": 14.77, "Zr6NCl15": 42.06, "N2": 8.37}, "products": {"ZrNCl": 55.64}, "competitiveness": 0.22671986725098103, "energy_per_atom": -0.30551695239068444, "@module": "rxn_ca.reactions.scored_reaction", "@class": "ScoredReaction"}, {"reactants": {"ZrNCl": 834.53}, "products": {"Zr6NCl15": 630.9, "ZrN": 221.53, "N2": 125.51}, "competitiveness": 0.0, "energy_per_atom": 0.305516952390684, "@module": "rxn_ca.reactions.scored_reaction", "@class": "ScoredReaction"}, {"reactants": {"Ca3N2": 31.48, "ZrN": 24.61, "N2": 8.37}, "products": {"CaZrN2": 54.12}, "competitiveness": 0.0006635451893086615, "energy_per_atom": -0.6339915473820206, "@module": "rxn_ca.reactions.scored_reaction", "@class": "ScoredReaction"}, {"reactants": {"CaZrN2": 162.37}, "products": {"Ca3N2": 94.45, "N2": 25.1, "ZrN": 73.84}, "competitiveness": 0.0, "energy_per_atom": 0.6339915473820225, "@module": "rxn_ca.reactions.scored_reaction", "@class": "ScoredReaction"}, {"reactants": {"ZrN": 24.61, "ZrCl4": 157.48}, "products": {"ZrCl3": 128.05, "ZrNCl": 55.64}, "competitiveness": 0.005793812026625467, "energy_per_atom": -0.009897172302411167, "@module": "rxn_ca.reactions.scored_reaction", "@class": "ScoredReaction"}, {"reactants": {"ZrCl3": 128.05, "ZrNCl": 55.64}, "products": {"ZrN": 24.61, "ZrCl4": 157.48}, "competitiveness": 0.00031149844273760114, "energy_per_atom": 0.009897172302411175, "@module": "rxn_ca.reactions.scored_reaction", "@class": "ScoredReaction"}, {"reactants": {"ZrCl3": 128.05, "Ca2NCl": 77.43}, "products": {"ZrN": 24.61, "CaCl2": 175.1}, "competitiveness": 0.01290121179314342, "energy_per_atom": -0.6344217296996807, "@module": "rxn_ca.reactions.scored_reaction", "@class": "ScoredReaction"}, {"reactants": {"CaCl2": 175.1, "ZrN": 24.61}, "products": {"ZrCl3": 128.05, "Ca2NCl": 77.43}, "competitiveness": 0.0, "energy_per_atom": 0.6344217296996795, "@module": "rxn_ca.reactions.scored_reaction", "@class": "ScoredReaction"}, {"reactants": {"CaCl2": 262.65, "ZrN": 49.23}, "products": {"Ca3N2": 94.45, "ZrCl3": 256.1}, "competitiveness": 0.0, "energy_per_atom": 0.922986236251991, "@module": "rxn_ca.reactions.scored_reaction", "@class": "ScoredReaction"}, {"reactants": {"ZrCl3": 128.05, "Ca3N2": 47.22}, "products": {"ZrN": 24.61, "CaCl2": 131.32}, "competitiveness": 0.01290121179314342, "energy_per_atom": -0.9229862362519932, "@module": "rxn_ca.reactions.scored_reaction", "@class": "ScoredReaction"}, {"reactants": {"ZrCl3": 128.05, "CaZrN2": 54.12}, "products": {"ZrNCl": 55.64, "ZrN": 24.61, "CaCl2": 87.55}, "competitiveness": 0.01290121179314342, "energy_per_atom": -0.47111281797651033, "@module": "rxn_ca.reactions.scored_reaction", "@class": "ScoredReaction"}, {"reactants": {"Zr6NCl15": 126.18, "CaZrN2": 54.12}, "products": {"ZrNCl": 55.64, "ZrN": 29.54, "CaCl2": 87.55}, "competitiveness": 0.22671986725098103, "energy_per_atom": -0.4078463246944793, "@module": "rxn_ca.reactions.scored_reaction", "@class": "ScoredReaction"}, {"reactants": {"ZrCl3": 768.3, "CaZrN2": 27.06}, "products": {"Zr6NCl15": 630.9, "ZrCl4": 78.74, "CaCl2": 43.77}, "competitiveness": 0.01290104330514052, "energy_per_atom": -0.11495181643155171, "@module": "rxn_ca.reactions.scored_reaction", "@class": "ScoredReaction"}, {"reactants": {"ZrCl3": 768.3, "CaZrN2": 54.12}, "products": {"ZrNCl": 55.64, "Zr6NCl15": 630.9, "CaCl2": 87.55}, "competitiveness": 0.012901211793036379, "energy_per_atom": -0.16603174544713606, "@module": "rxn_ca.reactions.scored_reaction", "@class": "ScoredReaction"}, {"reactants": {"Cl2": 70.35, "CaZrN2": 54.12}, "products": {"ZrN": 24.61, "N2": 25.1, "CaCl2": 87.55}, "competitiveness": 0.00015281487981810943, "energy_per_atom": -1.2792120421130468, "@module": "rxn_ca.reactions.scored_reaction", "@class": "ScoredReaction"}, {"reactants": {"CaCl2": 87.55, "ZrN": 24.61, "N2": 25.1}, "products": {"Cl2": 70.35, "CaZrN2": 54.12}, "competitiveness": 0.0, "energy_per_atom": 1.279212042113046, "@module": "rxn_ca.reactions.scored_reaction", "@class": "ScoredReaction"}, {"reactants": {"Cl2": 17.59, "CaZrN2": 54.12}, "products": {"ZrN": 24.61, "N2": 12.55, "Ca2NCl": 38.72}, "competitiveness": 0.00015281487981810943, "energy_per_atom": -0.25838432671364675, "@module": "rxn_ca.reactions.scored_reaction", "@class": "ScoredReaction"}, {"reactants": {"ZrN": 24.61, "N2": 12.55, "Ca2NCl": 38.72}, "products": {"Cl2": 17.59, "CaZrN2": 54.12}, "competitiveness": 0.0, "energy_per_atom": 0.25838432671364703, "@module": "rxn_ca.reactions.scored_reaction", "@class": "ScoredReaction"}, {"reactants": {"Cl2": 175.89, "CaZrN2": 54.12}, "products": {"CaCl2": 87.55, "N2": 50.2, "ZrCl3": 128.05}, "competitiveness": 0.00015281487981810943, "energy_per_atom": -1.3739529662700807, "@module": "rxn_ca.reactions.scored_reaction", "@class": "ScoredReaction"}, {"reactants": {"CaCl2": 87.55, "N2": 50.2, "ZrCl3": 128.05}, "products": {"Cl2": 175.89, "CaZrN2": 54.12}, "competitiveness": 0.0, "energy_per_atom": 1.3739529662700805, "@module": "rxn_ca.reactions.scored_reaction", "@class": "ScoredReaction"}, {"reactants": {"Cl2": 246.24, "CaZrN2": 108.25}, "products": {"Ca2NCl": 77.43, "N2": 75.3, "ZrCl3": 256.1}, "competitiveness": 0.00015281487981810943, "energy_per_atom": -0.9357788022222714, "@module": "rxn_ca.reactions.scored_reaction", "@class": "ScoredReaction"}, {"reactants": {"Ca2NCl": 77.43, "N2": 75.3, "ZrCl3": 256.1}, "products": {"Cl2": 246.24, "CaZrN2": 108.25}, "competitiveness": 0.0, "energy_per_atom": 0.9357788022222712, "@module": "rxn_ca.reactions.scored_reaction", "@class": "ScoredReaction"}, {"reactants": {"Ca3N2": 94.45, "N2": 100.41, "ZrCl3": 384.15}, "products": {"Cl2": 316.59, "CaZrN2": 162.37}, "competitiveness": 0.0, "energy_per_atom": 0.6465679001348681, "@module": "rxn_ca.reactions.scored_reaction", "@class": "ScoredReaction"}, {"reactants": {"Cl2": 316.59, "CaZrN2": 162.37}, "products": {"Ca3N2": 94.45, "N2": 100.41, "ZrCl3": 384.15}, "competitiveness": 0.00015281487981810943, "energy_per_atom": -0.6465679001348681, "@module": "rxn_ca.reactions.scored_reaction", "@class": "ScoredReaction"}, {"reactants": {"CaCl2": 87.55, "ZrCl4": 157.48, "N2": 50.2}, "products": {"Cl2": 211.06, "CaZrN2": 54.12}, "competitiveness": 0.0, "energy_per_atom": 1.4711173831151734, "@module": "rxn_ca.reactions.scored_reaction", "@class": "ScoredReaction"}, {"reactants": {"Cl2": 211.06, "CaZrN2": 54.12}, "products": {"N2": 50.2, "ZrCl4": 157.48, "CaCl2": 87.55}, "competitiveness": 0.00015281487981810943, "energy_per_atom": -1.4711173831151743, "@module": "rxn_ca.reactions.scored_reaction", "@class": "ScoredReaction"}, {"reactants": {"ZrCl4": 157.48, "N2": 37.65, "Ca2NCl": 38.72}, "products": {"Cl2": 158.3, "CaZrN2": 54.12}, "competitiveness": 0.0, "energy_per_atom": 1.1227771866543568, "@module": "rxn_ca.reactions.scored_reaction", "@class": "ScoredReaction"}, {"reactants": {"Cl2": 158.3, "CaZrN2": 54.12}, "products": {"ZrCl4": 157.48, "N2": 37.65, "Ca2NCl": 38.72}, "competitiveness": 0.00015281487981810943, "energy_per_atom": -1.1227771866543572, "@module": "rxn_ca.reactions.scored_reaction", "@class": "ScoredReaction"}, {"reactants": {"ZrCl4": 157.48, "Ca3N2": 31.48, "N2": 33.47}, "products": {"Cl2": 140.71, "CaZrN2": 54.12}, "competitiveness": 0.0, "energy_per_atom": 0.8973513002841937, "@module": "rxn_ca.reactions.scored_reaction", "@class": "ScoredReaction"}, {"reactants": {"Cl2": 140.71, "CaZrN2": 54.12}, "products": {"ZrCl4": 157.48, "Ca3N2": 31.48, "N2": 33.47}, "competitiveness": 0.00015281487981810943, "energy_per_atom": -0.8973513002841941, "@module": "rxn_ca.reactions.scored_reaction", "@class": "ScoredReaction"}, {"reactants": {"Cl2": 105.53, "CaZrN2": 54.12}, "products": {"ZrNCl": 55.64, "N2": 25.1, "CaCl2": 87.55}, "competitiveness": 0.00015281487981810943, "energy_per_atom": -1.46549990065949, "@module": "rxn_ca.reactions.scored_reaction", "@class": "ScoredReaction"}, {"reactants": {"CaCl2": 87.55, "N2": 25.1, "ZrNCl": 55.64}, "products": {"Cl2": 105.53, "CaZrN2": 54.12}, "competitiveness": 0.0, "energy_per_atom": 1.4654999006594882, "@module": "rxn_ca.reactions.scored_reaction", "@class": "ScoredReaction"}, {"reactants": {"Cl2": 105.53, "CaZrN2": 108.25}, "products": {"Ca2NCl": 77.43, "N2": 25.1, "ZrNCl": 111.27}, "competitiveness": 0.00015281487981810943, "energy_per_atom": -0.8161749004655354, "@module": "rxn_ca.reactions.scored_reaction", "@class": "ScoredReaction"}, {"reactants": {"Ca2NCl": 77.43, "N2": 25.1, "ZrNCl": 111.27}, "products": {"Cl2": 105.53, "CaZrN2": 108.25}, "competitiveness": 0.0, "energy_per_atom": 0.8161749004655354, "@module": "rxn_ca.reactions.scored_reaction", "@class": "ScoredReaction"}, {"reactants": {"CaCl2": 87.55, "N2": 50.2, "ZrCl3": 768.3}, "products": {"ZrCl4": 787.42, "CaZrN2": 54.12}, "competitiveness": 0.009373892254679585, "energy_per_atom": -0.04217299041716946, "@module": "rxn_ca.reactions.scored_reaction", "@class": "ScoredReaction"}, {"reactants": {"ZrCl4": 787.42, "CaZrN2": 54.12}, "products": {"CaCl2": 87.55, "N2": 50.2, "ZrCl3": 768.3}, "competitiveness": 6.410553682060651e-06, "energy_per_atom": 0.042172990417169466, "@module": "rxn_ca.reactions.scored_reaction", "@class": "ScoredReaction"}, {"reactants": {"Ca2NCl": 77.43, "N2": 75.3, "ZrCl3": 1152.46}, "products": {"ZrCl4": 1102.39, "CaZrN2": 108.25}, "competitiveness": 0.012901179271416525, "energy_per_atom": -0.1221874687889951, "@module": "rxn_ca.reactions.scored_reaction", "@class": "ScoredReaction"}, {"reactants": {"ZrCl4": 1102.39, "CaZrN2": 108.25}, "products": {"Ca2NCl": 77.43, "N2": 75.3, "ZrCl3": 1152.46}, "competitiveness": 8.993239455540987e-16, "energy_per_atom": 0.12218746878899509, "@module": "rxn_ca.reactions.scored_reaction", "@class": "ScoredReaction"}, {"reactants": {"Ca3N2": 94.45, "N2": 100.41, "ZrCl3": 1536.61}, "products": {"ZrCl4": 1417.36, "CaZrN2": 162.37}, "competitiveness": 0.012901211793143401, "energy_per_atom": -0.1894685530834204, "@module": "rxn_ca.reactions.scored_reaction", "@class": "ScoredReaction"}, {"reactants": {"ZrCl4": 1417.36, "CaZrN2": 162.37}, "products": {"Ca3N2": 94.45, "N2": 100.41, "ZrCl3": 1536.61}, "competitiveness": 0.0, "energy_per_atom": 0.1894685530834204, "@module": "rxn_ca.reactions.scored_reaction", "@class": "ScoredReaction"}, {"reactants": {"CaCl2": 87.55, "N2": 12.55, "ZrCl3": 192.08}, "products": {"ZrCl4": 236.23, "Ca2NCl": 38.72}, "competitiveness": 7.161611189156714e-19, "energy_per_atom": 0.13822054445798132, "@module": "rxn_ca.reactions.scored_reaction", "@class": "ScoredReaction"}, {"reactants": {"ZrCl4": 236.23, "Ca2NCl": 38.72}, "products": {"CaCl2": 87.55, "N2": 12.55, "ZrCl3": 192.08}, "competitiveness": 0.03624335404376552, "energy_per_atom": -0.1382205444579813, "@module": "rxn_ca.reactions.scored_reaction", "@class": "ScoredReaction"}, {"reactants": {"CaCl2": 87.55, "N2": 16.73, "ZrCl3": 256.1}, "products": {"ZrCl4": 314.97, "Ca3N2": 31.48}, "competitiveness": 0.0, "energy_per_atom": 0.18929951465041558, "@module": "rxn_ca.reactions.scored_reaction", "@class": "ScoredReaction"}, {"reactants": {"ZrCl4": 314.97, "Ca3N2": 31.48}, "products": {"CaCl2": 87.55, "N2": 16.73, "ZrCl3": 256.1}, "competitiveness": 0.03624335558015926, "energy_per_atom": -0.18929951465041556, "@module": "rxn_ca.reactions.scored_reaction", "@class": "ScoredReaction"}, {"reactants": {"ZrCl4": 944.91, "Ca2NCl": 232.3}, "products": {"Zr6NCl15": 630.9, "CaCl2": 525.3, "N2": 50.2}, "competitiveness": 0.036243355580159314, "energy_per_atom": -0.2796676969782469, "@module": "rxn_ca.reactions.scored_reaction", "@class": "ScoredReaction"}, {"reactants": {"Zr6NCl15": 630.9, "CaCl2": 525.3, "N2": 50.2}, "products": {"ZrCl4": 944.91, "Ca2NCl": 232.3}, "competitiveness": 0.0, "energy_per_atom": 0.2796676969782471, "@module": "rxn_ca.reactions.scored_reaction", "@class": "ScoredReaction"}, {"reactants": {"Zr6NCl15": 630.9, "CaCl2": 393.97, "N2": 50.2}, "products": {"ZrCl4": 944.91, "Ca3N2": 141.67}, "competitiveness": 0.0, "energy_per_atom": 0.37140454367003306, "@module": "rxn_ca.reactions.scored_reaction", "@class": "ScoredReaction"}, {"reactants": {"ZrCl4": 944.91, "Ca3N2": 141.67}, "products": {"Zr6NCl15": 630.9, "CaCl2": 393.97, "N2": 50.2}, "competitiveness": 0.036243355580159314, "energy_per_atom": -0.3714045436700331, "@module": "rxn_ca.reactions.scored_reaction", "@class": "ScoredReaction"}, {"reactants": {"ZrCl4": 944.91, "Ca3N2": 566.69}, "products": {"Zr6NCl15": 630.9, "N2": 50.2, "Ca2NCl": 696.9}, "competitiveness": 0.036243355580159314, "energy_per_atom": -0.38609805166687394, "@module": "rxn_ca.reactions.scored_reaction", "@class": "ScoredReaction"}, {"reactants": {"Zr6NCl15": 630.9, "N2": 50.2, "Ca2NCl": 696.9}, "products": {"ZrCl4": 944.91, "Ca3N2": 566.69}, "competitiveness": 0.0, "energy_per_atom": 0.3860980516668743, "@module": "rxn_ca.reactions.scored_reaction", "@class": "ScoredReaction"}, {"reactants": {"CaCl2": 262.65, "ZrNCl": 500.72}, "products": {"Zr6NCl15": 630.9, "CaZrN2": 162.37, "N2": 50.2}, "competitiveness": 0.0, "energy_per_atom": 0.41674611362983466, "@module": "rxn_ca.reactions.scored_reaction", "@class": "ScoredReaction"}, {"reactants": {"Zr6NCl15": 70.1, "CaZrN2": 18.04, "N2": 5.58}, "products": {"ZrNCl": 55.64, "CaCl2": 29.18}, "competitiveness": 0.22671986725098103, "energy_per_atom": -0.4167461136298337, "@module": "rxn_ca.reactions.scored_reaction", "@class": "ScoredReaction"}, {"reactants": {"Zr6NCl15": 630.9, "CaZrN2": 324.74, "N2": 50.2}, "products": {"Ca2NCl": 232.3, "ZrNCl": 667.62}, "competitiveness": 0.22671986725098098, "energy_per_atom": -0.19422180205725367, "@module": "rxn_ca.reactions.scored_reaction", "@class": "ScoredReaction"}, {"reactants": {"Ca2NCl": 232.3, "ZrNCl": 667.62}, "products": {"Zr6NCl15": 630.9, "CaZrN2": 324.74, "N2": 50.2}, "competitiveness": 0.0, "energy_per_atom": 0.19422180205725353, "@module": "rxn_ca.reactions.scored_reaction", "@class": "ScoredReaction"}, {"reactants": {"Ca3N2": 283.35, "ZrNCl": 834.53}, "products": {"Zr6NCl15": 630.9, "CaZrN2": 487.11, "N2": 50.2}, "competitiveness": 0.0006065060970971915, "energy_per_atom": -0.05759844310655368, "@module": "rxn_ca.reactions.scored_reaction", "@class": "ScoredReaction"}, {"reactants": {"Zr6NCl15": 630.9, "CaZrN2": 487.11, "N2": 50.2}, "products": {"Ca3N2": 283.35, "ZrNCl": 834.53}, "competitiveness": 1.645575838804007e-06, "energy_per_atom": 0.05759844310655362, "@module": "rxn_ca.reactions.scored_reaction", "@class": "ScoredReaction"}, {"reactants": {"Zr6NCl15": 105.15, "Ca2NCl": 38.72, "N2": 8.37}, "products": {"ZrNCl": 55.64, "CaCl2": 87.55}, "competitiveness": 0.22671986725098103, "energy_per_atom": -0.5364990222707202, "@module": "rxn_ca.reactions.scored_reaction", "@class": "ScoredReaction"}, {"reactants": {"CaCl2": 525.3, "ZrNCl": 333.81}, "products": {"Zr6NCl15": 630.9, "N2": 50.2, "Ca2NCl": 232.3}, "competitiveness": 0.0, "energy_per_atom": 0.5364990222707201, "@module": "rxn_ca.reactions.scored_reaction", "@class": "ScoredReaction"}, {"reactants": {"Ca3N2": 23.61, "Zr6NCl15": 105.15, "N2": 8.37}, "products": {"ZrNCl": 55.64, "CaCl2": 65.66}, "competitiveness": 0.22671986725098103, "energy_per_atom": -0.7059367546112214, "@module": "rxn_ca.reactions.scored_reaction", "@class": "ScoredReaction"}, {"reactants": {"CaCl2": 393.97, "ZrNCl": 333.81}, "products": {"Zr6NCl15": 630.9, "Ca3N2": 141.67, "N2": 50.2}, "competitiveness": 0.0, "energy_per_atom": 0.7059367546112267, "@module": "rxn_ca.reactions.scored_reaction", "@class": "ScoredReaction"}, {"reactants": {"Ca2NCl": 696.9, "ZrNCl": 333.81}, "products": {"Zr6NCl15": 630.9, "Ca3N2": 566.69, "N2": 50.2}, "competitiveness": 0.0, "energy_per_atom": 0.6082214606661508, "@module": "rxn_ca.reactions.scored_reaction", "@class": "ScoredReaction"}, {"reactants": {"Zr6NCl15": 630.9, "Ca3N2": 566.69, "N2": 50.2}, "products": {"Ca2NCl": 696.9, "ZrNCl": 333.81}, "competitiveness": 0.22671986725098103, "energy_per_atom": -0.608221460666151, "@module": "rxn_ca.reactions.scored_reaction", "@class": "ScoredReaction"}, {"reactants": {"Ca3N2": 94.45, "N2": 25.1, "ZrNCl": 166.91}, "products": {"Cl2": 105.53, "CaZrN2": 162.37}, "competitiveness": 0.0, "energy_per_atom": 0.31422274669374023, "@module": "rxn_ca.reactions.scored_reaction", "@class": "ScoredReaction"}, {"reactants": {"Cl2": 105.53, "CaZrN2": 162.37}, "products": {"Ca3N2": 94.45, "N2": 25.1, "ZrNCl": 166.91}, "competitiveness": 0.00015281487981810943, "energy_per_atom": -0.31422274669374023, "@module": "rxn_ca.reactions.scored_reaction", "@class": "ScoredReaction"}, {"reactants": {"Zr6NCl15": 630.9, "CaCl2": 525.3, "N2": 276.11}, "products": {"Cl2": 949.78, "CaZrN2": 324.74}, "competitiveness": 0.0, "energy_per_atom": 1.4024448836326027, "@module": "rxn_ca.reactions.scored_reaction", "@class": "ScoredReaction"}, {"reactants": {"Cl2": 949.78, "CaZrN2": 324.74}, "products": {"Zr6NCl15": 630.9, "CaCl2": 525.3, "N2": 276.11}, "competitiveness": 0.00015281487981810943, "energy_per_atom": -1.4024448836326027, "@module": "rxn_ca.reactions.scored_reaction", "@class": "ScoredReaction"}, {"reactants": {"Cl2": 633.19, "CaZrN2": 324.74}, "products": {"Zr6NCl15": 630.9, "N2": 200.81, "Ca2NCl": 232.3}, "competitiveness": 0.00015281487981810943, "energy_per_atom": -0.9290008783887692, "@module": "rxn_ca.reactions.scored_reaction", "@class": "ScoredReaction"}, {"reactants": {"Zr6NCl15": 630.9, "N2": 200.81, "Ca2NCl": 232.3}, "products": {"Cl2": 633.19, "CaZrN2": 324.74}, "competitiveness": 0.0, "energy_per_atom": 0.9290008783887678, "@module": "rxn_ca.reactions.scored_reaction", "@class": "ScoredReaction"}, {"reactants": {"Zr6NCl15": 630.9, "Ca3N2": 188.9, "N2": 175.71}, "products": {"Cl2": 527.66, "CaZrN2": 324.74}, "competitiveness": 0.0, "energy_per_atom": 0.6069023289768203, "@module": "rxn_ca.reactions.scored_reaction", "@class": "ScoredReaction"}, {"reactants": {"Cl2": 527.66, "CaZrN2": 324.74}, "products": {"Zr6NCl15": 630.9, "Ca3N2": 188.9, "N2": 175.71}, "competitiveness": 0.00015281487981810943, "energy_per_atom": -0.6069023289768204, "@module": "rxn_ca.reactions.scored_reaction", "@class": "ScoredReaction"}, {"reactants": {"CaCl2": 87.55, "ZrN": 41.02, "N2": 8.37}, "products": {"CaZrN2": 54.12, "ZrCl3": 85.37}, "competitiveness": 0.0, "energy_per_atom": 0.45349280817712534, "@module": "rxn_ca.reactions.scored_reaction", "@class": "ScoredReaction"}, {"reactants": {"ZrCl3": 51.22, "CaZrN2": 32.47}, "products": {"ZrN": 24.61, "N2": 5.02, "CaCl2": 52.53}, "competitiveness": 0.01290121179314342, "energy_per_atom": -0.4534928081771279, "@module": "rxn_ca.reactions.scored_reaction", "@class": "ScoredReaction"}, {"reactants": {"CaZrN2": 46.39, "ZrCl3": 18.29}, "products": {"ZrN": 24.61, "N2": 7.17, "Ca2NCl": 33.19}, "competitiveness": 4.060313615619075e-06, "energy_per_atom": 0.03906610592086037, "@module": "rxn_ca.reactions.scored_reaction", "@class": "ScoredReaction"}, {"reactants": {"ZrN": 24.61, "N2": 7.17, "Ca2NCl": 33.19}, "products": {"CaZrN2": 46.39, "ZrCl3": 18.29}, "competitiveness": 0.005606899473339096, "energy_per_atom": -0.03906610592086033, "@module": "rxn_ca.reactions.scored_reaction", "@class": "ScoredReaction"}, {"reactants": {"CaCl2": 87.55, "ZrN": 36.92, "N2": 12.55}, "products": {"ZrCl4": 78.74, "CaZrN2": 54.12}, "competitiveness": 0.0, "energy_per_atom": 0.3979561600483503, "@module": "rxn_ca.reactions.scored_reaction", "@class": "ScoredReaction"}, {"reactants": {"ZrCl4": 52.49, "CaZrN2": 36.08}, "products": {"ZrN": 24.61, "N2": 8.37, "CaCl2": 58.37}, "competitiveness": 0.036243355580159314, "energy_per_atom": -0.39795616004835, "@module": "rxn_ca.reactions.scored_reaction", "@class": "ScoredReaction"}, {"reactants": {"ZrCl4": 17.5, "CaZrN2": 48.11}, "products": {"ZrN": 24.61, "N2": 8.37, "Ca2NCl": 34.41}, "competitiveness": 1.1304326959410853e-08, "energy_per_atom": 0.07068592200934867, "@module": "rxn_ca.reactions.scored_reaction", "@class": "ScoredReaction"}, {"reactants": {"ZrN": 24.61, "N2": 8.37, "Ca2NCl": 34.41}, "products": {"ZrCl4": 17.5, "CaZrN2": 48.11}, "competitiveness": 0.00814546605959031, "energy_per_atom": -0.07068592200934869, "@module": "rxn_ca.reactions.scored_reaction", "@class": "ScoredReaction"}, {"reactants": {"CaCl2": 87.55, "ZrN": 9.23, "N2": 3.14}, "products": {"ZrCl4": 59.06, "Ca2NCl": 38.72}, "competitiveness": 0.0, "energy_per_atom": 0.5855861527384063, "@module": "rxn_ca.reactions.scored_reaction", "@class": "ScoredReaction"}, {"reactants": {"ZrCl4": 59.06, "Ca2NCl": 38.72}, "products": {"CaCl2": 87.55, "ZrN": 9.23, "N2": 3.14}, "competitiveness": 0.036243355580159314, "energy_per_atom": -0.5855861527384061, "@module": "rxn_ca.reactions.scored_reaction", "@class": "ScoredReaction"}, {"reactants": {"ZrCl4": 78.74, "Ca3N2": 31.48}, "products": {"CaCl2": 87.55, "ZrN": 12.31, "N2": 4.18}, "competitiveness": 0.036243355580159314, "energy_per_atom": -0.873938804280463, "@module": "rxn_ca.reactions.scored_reaction", "@class": "ScoredReaction"}, {"reactants": {"CaCl2": 87.55, "ZrN": 12.31, "N2": 4.18}, "products": {"ZrCl4": 78.74, "Ca3N2": 31.48}, "competitiveness": 0.0, "energy_per_atom": 0.873938804280463, "@module": "rxn_ca.reactions.scored_reaction", "@class": "ScoredReaction"}, {"reactants": {"Ca2NCl": 77.43, "N2": 8.37, "ZrCl3": 128.05}, "products": {"ZrCl4": 157.48, "Ca3N2": 62.97}, "competitiveness": 0.0, "energy_per_atom": 0.23951707458078295, "@module": "rxn_ca.reactions.scored_reaction", "@class": "ScoredReaction"}, {"reactants": {"ZrCl4": 157.48, "Ca3N2": 62.97}, "products": {"Ca2NCl": 77.43, "N2": 8.37, "ZrCl3": 128.05}, "competitiveness": 0.036243355580159314, "energy_per_atom": -0.23951707458078295, "@module": "rxn_ca.reactions.scored_reaction", "@class": "ScoredReaction"}, {"reactants": {"CaCl2": 87.55, "ZrNCl": 139.09}, "products": {"CaZrN2": 54.12, "N2": 12.55, "ZrCl3": 192.08}, "competitiveness": 0.0, "energy_per_atom": 0.48653032655097206, "@module": "rxn_ca.reactions.scored_reaction", "@class": "ScoredReaction"}, {"reactants": {"ZrCl3": 76.83, "CaZrN2": 21.65, "N2": 5.02}, "products": {"ZrNCl": 55.64, "CaCl2": 35.02}, "competitiveness": 0.01290121179314342, "energy_per_atom": -0.48653032655097095, "@module": "rxn_ca.reactions.scored_reaction", "@class": "ScoredReaction"}, {"reactants": {"Ca2NCl": 38.72, "ZrNCl": 97.36}, "products": {"CaZrN2": 54.12, "N2": 6.28, "ZrCl3": 96.04}, "competitiveness": 0.0, "energy_per_atom": 0.22779674123690594, "@module": "rxn_ca.reactions.scored_reaction", "@class": "ScoredReaction"}, {"reactants": {"CaZrN2": 54.12, "N2": 6.28, "ZrCl3": 96.04}, "products": {"Ca2NCl": 38.72, "ZrNCl": 97.36}, "competitiveness": 0.01290121179314342, "energy_per_atom": -0.22779674123690602, "@module": "rxn_ca.reactions.scored_reaction", "@class": "ScoredReaction"}, {"reactants": {"Ca3N2": 31.48, "ZrNCl": 83.45}, "products": {"CaZrN2": 54.12, "N2": 4.18, "ZrCl3": 64.03}, "competitiveness": 0.0005614277882622935, "energy_per_atom": -0.050604347553833695, "@module": "rxn_ca.reactions.scored_reaction", "@class": "ScoredReaction"}, {"reactants": {"CaZrN2": 54.12, "N2": 4.18, "ZrCl3": 64.03}, "products": {"Ca3N2": 31.48, "ZrNCl": 83.45}, "competitiveness": 4.267312309639764e-07, "energy_per_atom": 0.05060434755383366, "@module": "rxn_ca.reactions.scored_reaction", "@class": "ScoredReaction"}, {"reactants": {"ZrCl3": 128.05, "Ca2NCl": 51.62, "N2": 8.37}, "products": {"ZrNCl": 55.64, "CaCl2": 116.73}, "competitiveness": 0.01290121179314342, "energy_per_atom": -0.6118353124940518, "@module": "rxn_ca.reactions.scored_reaction", "@class": "ScoredReaction"}, {"reactants": {"CaCl2": 175.1, "ZrNCl": 83.45}, "products": {"Ca2NCl": 77.43, "N2": 12.55, "ZrCl3": 192.08}, "competitiveness": 0.0, "energy_per_atom": 0.6118353124940504, "@module": "rxn_ca.reactions.scored_reaction", "@class": "ScoredReaction"}, {"reactants": {"CaCl2": 262.65, "ZrNCl": 166.91}, "products": {"Ca3N2": 94.45, "N2": 25.1, "ZrCl3": 384.15}, "competitiveness": 0.0, "energy_per_atom": 0.818932000524621, "@module": "rxn_ca.reactions.scored_reaction", "@class": "ScoredReaction"}, {"reactants": {"ZrCl3": 128.05, "Ca3N2": 31.48, "N2": 8.37}, "products": {"ZrNCl": 55.64, "CaCl2": 87.55}, "competitiveness": 0.01290121179314342, "energy_per_atom": -0.8189320005246212, "@module": "rxn_ca.reactions.scored_reaction", "@class": "ScoredReaction"}, {"reactants": {"Ca2NCl": 116.15, "ZrNCl": 41.73}, "products": {"Ca3N2": 94.45, "N2": 6.28, "ZrCl3": 96.04}, "competitiveness": 0.0, "energy_per_atom": 0.6707005481999372, "@module": "rxn_ca.reactions.scored_reaction", "@class": "ScoredReaction"}, {"reactants": {"Ca3N2": 94.45, "N2": 6.28, "ZrCl3": 96.04}, "products": {"Ca2NCl": 116.15, "ZrNCl": 41.73}, "competitiveness": 0.01290121179314342, "energy_per_atom": -0.6707005481999369, "@module": "rxn_ca.reactions.scored_reaction", "@class": "ScoredReaction"}, {"reactants": {"CaZrN2": 32.47, "ZrCl3": 691.47}, "products": {"Zr6NCl15": 630.9, "CaCl2": 52.53, "N2": 5.02}, "competitiveness": 0.012901169323968616, "energy_per_atom": -0.12104948845010645, "@module": "rxn_ca.reactions.scored_reaction", "@class": "ScoredReaction"}, {"reactants": {"Zr6NCl15": 630.9, "CaCl2": 52.53, "N2": 5.02}, "products": {"CaZrN2": 32.47, "ZrCl3": 691.47}, "competitiveness": 8.646225335774636e-15, "energy_per_atom": 0.1210494884501064, "@module": "rxn_ca.reactions.scored_reaction", "@class": "ScoredReaction"}, {"reactants": {"CaZrN2": 46.39, "ZrCl3": 658.55}, "products": {"Zr6NCl15": 630.9, "N2": 7.17, "Ca2NCl": 33.19}, "competitiveness": 0.012231263966572762, "energy_per_atom": -0.0628588565489211, "@module": "rxn_ca.reactions.scored_reaction", "@class": "ScoredReaction"}, {"reactants": {"Zr6NCl15": 630.9, "N2": 7.17, "Ca2NCl": 33.19}, "products": {"CaZrN2": 46.39, "ZrCl3": 658.55}, "competitiveness": 4.875643699226409e-07, "energy_per_atom": 0.06285885654892107, "@module": "rxn_ca.reactions.scored_reaction", "@class": "ScoredReaction"}, {"reactants": {"Zr6NCl15": 52.58, "Ca2NCl": 58.07, "N2": 4.18}, "products": {"CaCl2": 87.55, "CaZrN2": 27.06}, "competitiveness": 0.22671986725098103, "energy_per_atom": -0.5370962889240384, "@module": "rxn_ca.reactions.scored_reaction", "@class": "ScoredReaction"}, {"reactants": {"CaCl2": 1050.6, "CaZrN2": 324.74}, "products": {"Zr6NCl15": 630.9, "N2": 50.2, "Ca2NCl": 696.9}, "competitiveness": 0.0, "energy_per_atom": 0.5370962889240374, "@module": "rxn_ca.reactions.scored_reaction", "@class": "ScoredReaction"}, {"reactants": {"CaCl2": 656.62, "CaZrN2": 324.74}, "products": {"Zr6NCl15": 630.9, "Ca3N2": 425.02, "N2": 50.2}, "competitiveness": 0.0, "energy_per_atom": 0.9130397562825365, "@module": "rxn_ca.reactions.scored_reaction", "@class": "ScoredReaction"}, {"reactants": {"Ca3N2": 56.67, "Zr6NCl15": 84.12, "N2": 6.69}, "products": {"CaCl2": 87.55, "CaZrN2": 43.3}, "competitiveness": 0.22671986725098103, "energy_per_atom": -0.9130397562825361, "@module": "rxn_ca.reactions.scored_reaction", "@class": "ScoredReaction"}, {"reactants": {"CaZrN2": 324.74, "Ca2NCl": 1161.5}, "products": {"Zr6NCl15": 630.9, "Ca3N2": 1133.39, "N2": 50.2}, "competitiveness": 0.0, "energy_per_atom": 0.719858850246843, "@module": "rxn_ca.reactions.scored_reaction", "@class": "ScoredReaction"}, {"reactants": {"Ca3N2": 75.56, "Zr6NCl15": 42.06, "N2": 3.35}, "products": {"Ca2NCl": 77.43, "CaZrN2": 21.65}, "competitiveness": 0.22671986725098103, "energy_per_atom": -0.7198588502468498, "@module": "rxn_ca.reactions.scored_reaction", "@class": "ScoredReaction"}, {"reactants": {"ZrCl4": 157.48, "Ca3N2": 251.86}, "products": {"ZrN": 24.61, "N2": 8.37, "Ca2NCl": 309.73}, "competitiveness": 0.036243355580159314, "energy_per_atom": -0.6661123381473849, "@module": "rxn_ca.reactions.scored_reaction", "@class": "ScoredReaction"}, {"reactants": {"ZrN": 24.61, "N2": 8.37, "Ca2NCl": 309.73}, "products": {"ZrCl4": 157.48, "Ca3N2": 251.86}, "competitiveness": 0.0, "energy_per_atom": 0.6661123381473846, "@module": "rxn_ca.reactions.scored_reaction", "@class": "ScoredReaction"}, {"reactants": {"ZrNCl": 37.09, "CaZrN2": 18.04}, "products": {"ZrN": 24.61, "N2": 8.37, "CaCl2": 29.18}, "competitiveness": 0.0003060336691627325, "energy_per_atom": -0.11592424979360927, "@module": "rxn_ca.reactions.scored_reaction", "@class": "ScoredReaction"}, {"reactants": {"CaCl2": 87.55, "ZrN": 73.84, "N2": 25.1}, "products": {"CaZrN2": 54.12, "ZrNCl": 111.27}, "competitiveness": 1.867856735164945e-15, "energy_per_atom": 0.11592424979360798, "@module": "rxn_ca.reactions.scored_reaction", "@class": "ScoredReaction"}, {"reactants": {"ZrN": 24.61, "N2": 8.37, "Ca2NCl": 25.81}, "products": {"CaZrN2": 36.08, "ZrNCl": 18.55}, "competitiveness": 0.008328804884320922, "energy_per_atom": -0.1531216168795097, "@module": "rxn_ca.reactions.scored_reaction", "@class": "ScoredReaction"}, {"reactants": {"CaZrN2": 36.08, "ZrNCl": 18.55}, "products": {"ZrN": 24.61, "N2": 8.37, "Ca2NCl": 25.81}, "competitiveness": 0.0, "energy_per_atom": 0.15312161687950987, "@module": "rxn_ca.reactions.scored_reaction", "@class": "ScoredReaction"}, {"reactants": {"CaCl2": 87.55, "ZrN": 36.92, "N2": 12.55}, "products": {"Ca2NCl": 38.72, "ZrNCl": 83.45}, "competitiveness": 0.0, "energy_per_atom": 0.2566467443111508, "@module": "rxn_ca.reactions.scored_reaction", "@class": "ScoredReaction"}, {"reactants": {"ZrNCl": 55.64, "Ca2NCl": 25.81}, "products": {"ZrN": 24.61, "N2": 8.37, "CaCl2": 58.37}, "competitiveness": 0.008328804888900926, "energy_per_atom": -0.2566467443111504, "@module": "rxn_ca.reactions.scored_reaction", "@class": "ScoredReaction"}, {"reactants": {"Ca3N2": 15.74, "ZrNCl": 55.64}, "products": {"ZrN": 24.61, "N2": 8.37, "CaCl2": 43.77}, "competitiveness": 0.0006635451893086615, "energy_per_atom": -0.3927057187051416, "@module": "rxn_ca.reactions.scored_reaction", "@class": "ScoredReaction"}, {"reactants": {"CaCl2": 87.55, "ZrN": 49.23, "N2": 16.73}, "products": {"Ca3N2": 31.48, "ZrNCl": 111.27}, "competitiveness": 0.0, "energy_per_atom": 0.3927057187051403, "@module": "rxn_ca.reactions.scored_reaction", "@class": "ScoredReaction"}, {"reactants": {"ZrN": 24.61, "N2": 8.37, "Ca2NCl": 77.43}, "products": {"Ca3N2": 62.97, "ZrNCl": 55.64}, "competitiveness": 0.0, "energy_per_atom": 0.4043091220627599, "@module": "rxn_ca.reactions.scored_reaction", "@class": "ScoredReaction"}, {"reactants": {"Ca3N2": 62.97, "ZrNCl": 55.64}, "products": {"ZrN": 24.61, "N2": 8.37, "Ca2NCl": 77.43}, "competitiveness": 0.0006635451893086615, "energy_per_atom": -0.40430912206276, "@module": "rxn_ca.reactions.scored_reaction", "@class": "ScoredReaction"}, {"reactants": {"CaCl2": 87.55, "ZrN": 44.31, "N2": 8.37}, "products": {"Zr6NCl15": 84.12, "CaZrN2": 54.12}, "competitiveness": 0.0, "energy_per_atom": 0.39950277256758304, "@module": "rxn_ca.reactions.scored_reaction", "@class": "ScoredReaction"}, {"reactants": {"Zr6NCl15": 46.73, "CaZrN2": 30.07}, "products": {"ZrN": 24.61, "N2": 4.65, "CaCl2": 48.64}, "competitiveness": 0.22671986725098103, "energy_per_atom": -0.3995027725675835, "@module": "rxn_ca.reactions.scored_reaction", "@class": "ScoredReaction"}, {"reactants": {"Zr6NCl15": 17.53, "CaZrN2": 45.1}, "products": {"ZrN": 24.61, "N2": 6.97, "Ca2NCl": 32.26}, "competitiveness": 1.890170880202541e-06, "energy_per_atom": 0.05698070305475296, "@module": "rxn_ca.reactions.scored_reaction", "@class": "ScoredReaction"}, {"reactants": {"ZrN": 24.61, "N2": 6.97, "Ca2NCl": 32.26}, "products": {"Zr6NCl15": 17.53, "CaZrN2": 45.1}, "competitiveness": 0.007572048064260958, "energy_per_atom": -0.05698070305475301, "@module": "rxn_ca.reactions.scored_reaction", "@class": "ScoredReaction"}, {"reactants": {"CaCl2": 29.18, "CaZrN2": 54.12}, "products": {"ZrN": 24.61, "N2": 8.37, "Ca2NCl": 51.62}, "competitiveness": 0.0, "energy_per_atom": 0.2814449890350812, "@module": "rxn_ca.reactions.scored_reaction", "@class": "ScoredReaction"}, {"reactants": {"ZrN": 24.61, "N2": 8.37, "Ca2NCl": 51.62}, "products": {"CaCl2": 29.18, "CaZrN2": 54.12}, "competitiveness": 0.008328804888900926, "energy_per_atom": -0.2814449890350813, "@module": "rxn_ca.reactions.scored_reaction", "@class": "ScoredReaction"}, {"reactants": {"Zr6NCl15": 630.9, "Ca3N2": 31.48, "N2": 8.37}, "products": {"CaZrN2": 54.12, "ZrCl3": 640.25}, "competitiveness": 0.0053471850085763445, "energy_per_atom": 0.010098426318291996, "@module": "rxn_ca.reactions.scored_reaction", "@class": "ScoredReaction"}, {"reactants": {"CaZrN2": 54.12, "ZrCl3": 640.25}, "products": {"Zr6NCl15": 630.9, "Ca3N2": 31.48, "N2": 8.37}, "competitiveness": 0.0020937759521623884, "energy_per_atom": -0.010098426318292, "@module": "rxn_ca.reactions.scored_reaction", "@class": "ScoredReaction"}, {"reactants": {"ZrCl3": 54.88, "Ca2NCl": 55.31, "N2": 3.59}, "products": {"CaCl2": 87.55, "CaZrN2": 23.2}, "competitiveness": 0.01290121179314342, "energy_per_atom": -0.5872541194447799, "@module": "rxn_ca.reactions.scored_reaction", "@class": "ScoredReaction"}, {"reactants": {"CaCl2": 122.57, "CaZrN2": 32.47}, "products": {"Ca2NCl": 77.43, "N2": 5.02, "ZrCl3": 76.83}, "competitiveness": 0.0, "energy_per_atom": 0.5872541194447772, "@module": "rxn_ca.reactions.scored_reaction", "@class": "ScoredReaction"}, {"reactants": {"CaCl2": 157.59, "CaZrN2": 64.95}, "products": {"Ca3N2": 94.45, "N2": 10.04, "ZrCl3": 153.66}, "competitiveness": 0.0, "energy_per_atom": 0.9760626760230767, "@module": "rxn_ca.reactions.scored_reaction", "@class": "ScoredReaction"}, {"reactants": {"ZrCl3": 85.37, "Ca3N2": 52.47, "N2": 5.58}, "products": {"CaCl2": 87.55, "CaZrN2": 36.08}, "competitiveness": 0.01290121179314342, "energy_per_atom": -0.976062676023076, "@module": "rxn_ca.reactions.scored_reaction", "@class": "ScoredReaction"}, {"reactants": {"CaZrN2": 23.2, "Ca2NCl": 99.56}, "products": {"Ca3N2": 94.45, "N2": 3.59, "ZrCl3": 54.88}, "competitiveness": 0.0, "energy_per_atom": 0.7500749062376892, "@module": "rxn_ca.reactions.scored_reaction", "@class": "ScoredReaction"}, {"reactants": {"ZrCl3": 42.68, "Ca3N2": 73.46, "N2": 2.79}, "products": {"Ca2NCl": 77.43, "CaZrN2": 18.04}, "competitiveness": 0.01290121179314342, "energy_per_atom": -0.7500749062376885, "@module": "rxn_ca.reactions.scored_reaction", "@class": "ScoredReaction"}, {"reactants": {"ZrCl4": 708.68, "CaZrN2": 81.19}, "products": {"Zr6NCl15": 630.9, "CaCl2": 131.32, "N2": 50.2}, "competitiveness": 0.03516169865614697, "energy_per_atom": -0.06804410468726432, "@module": "rxn_ca.reactions.scored_reaction", "@class": "ScoredReaction"}, {"reactants": {"Zr6NCl15": 630.9, "CaCl2": 131.32, "N2": 50.2}, "products": {"ZrCl4": 708.68, "CaZrN2": 81.19}, "competitiveness": 1.3789919539902804e-07, "energy_per_atom": 0.06804410468726432, "@module": "rxn_ca.reactions.scored_reaction", "@class": "ScoredReaction"}, {"reactants": {"Zr6NCl15": 630.9, "N2": 50.2, "Ca2NCl": 77.43}, "products": {"ZrCl4": 629.94, "CaZrN2": 108.25}, "competitiveness": 0.2024312609565288, "energy_per_atom": -0.055090854222925804, "@module": "rxn_ca.reactions.scored_reaction", "@class": "ScoredReaction"}, {"reactants": {"ZrCl4": 629.94, "CaZrN2": 108.25}, "products": {"Zr6NCl15": 630.9, "N2": 50.2, "Ca2NCl": 77.43}, "competitiveness": 4.591372573999999e-07, "energy_per_atom": 0.0550908542229258, "@module": "rxn_ca.reactions.scored_reaction", "@class": "ScoredReaction"}, {"reactants": {"ZrCl4": 590.57, "CaZrN2": 121.78}, "products": {"Zr6NCl15": 630.9, "Ca3N2": 70.84, "N2": 50.2}, "competitiveness": 0.0, "energy_per_atom": 0.16361468275355784, "@module": "rxn_ca.reactions.scored_reaction", "@class": "ScoredReaction"}, {"reactants": {"Zr6NCl15": 630.9, "Ca3N2": 70.84, "N2": 50.2}, "products": {"ZrCl4": 590.57, "CaZrN2": 121.78}, "competitiveness": 0.22671986724672877, "energy_per_atom": -0.16361468275355792, "@module": "rxn_ca.reactions.scored_reaction", "@class": "ScoredReaction"}], "phase_set": {"@module": "rxn_ca.phases.solid_phase_set", "@class": "SolidPhaseSet", "phases": ["CaN2", "Ca2N", "Cl2", "ZrCl", "Ca", "Ca3N2", "Zr3N2", "CaCl2", "Ca4ZrN4", "ZrCl4", "N2", "ZrCl2", "ZrNCl", "Zr", "Zr3N4", "Zr2N", "Zr6NCl15", "ZrN", "ZrCl3", "CaN6", "CaZrN2", "Ca2NCl"], "volumes": {"Cl2": 70.35400635593795, "CaCl2": 87.54970826073873, "Zr3N2": 73.5203110244633, "ZrCl3": 128.05056972549028, "Ca3N2": 94.44900064275961, "CaN2": 39.15444664286524, "CaZrN2": 54.123469850076646, "Ca": 41.76118103229138, "N2": 50.20253368680236, "Zr2N": 49.09554798015192, "ZrN": 24.614765837074486, "ZrCl": 50.90923825495464, "ZrCl4": 157.4844582501777, "Ca4ZrN4": 155.5641488311919, "ZrCl2": 69.81975716933798, "Ca2N": 72.33292337664713, "ZrNCl": 55.63505588520185, "Zr6NCl15": 630.9016141495583, "Zr3N4": 89.11843533211446, "Ca2NCl": 77.43321319650404, "CaN6": 96.13831895445, "Zr": 23.499666692032353}, "gas_phases": ["H2", "O2", "H2O", "CO", "CO2", "N2", "Cl2", "H5NO"], "densities": {"Cl2": 1.0078459447109434, "CaCl2": 1.2676684160896317, "Zr3N2": 4.103429321723307, "ZrCl3": 1.5430075822666827, "Ca3N2": 1.5696026320143444, "CaN2": 1.7390464133250032, "CaZrN2": 2.943554809795226, "Ca": 0.9596950806781571, "N2": 0.5580076928938824, "Zr2N": 4.0014768768732685, "ZrN": 4.275104654520121, "ZrCl": 2.4882910124405844, "ZrCl4": 1.4797396682141302, "Ca4ZrN4": 1.977080209745159, "ZrCl2": 2.3221220836786434, "Ca2N": 1.3017958573260247, "ZrNCl": 2.5286880324212975, "Zr6NCl15": 1.7326722193816808, "Zr3N4": 3.6995577713109906, "Ca2NCl": 1.6739031566605826, "CaN6": 1.2910377604876446, "Zr": 3.8819273990354013}, "melting_points": {"CaN2": 1689, "Zr2N": 2618, "Ca2N": 1737, "Cl2": 187, "ZrCl": 1119, "Ca": 1073, "Ca3N2": 1803, "Zr6NCl15": 712, "Zr3N2": 3157, "CaCl2": 1113, "Ca4ZrN4": 2702, "ZrN": 3252, "ZrCl3": 1021, "ZrCl4": 886, "N2": 92, "CaN6": 1240, "CaZrN2": 2900, "ZrCl2": 1003, "Ca2NCl": 1091, "ZrNCl": 2252, "Zr": 2142, "Zr3N4": 3226}, "experimentally_observed": {"Ca4ZrN4": false, "ZrCl": true, "ZrCl2": true, "ZrCl4": true, "ZrN": true, "CaN6": true, "Zr": true, "Ca": true, "CaN2": true, "CaZrN2": false, "N2": true, "Zr2N": false, "Ca3N2": true, "CaCl2": true, "Cl2": true, "Zr3N2": false, "ZrCl3": true, "Ca2N": true, "Ca2NCl": true, "Zr3N4": true, "Zr6NCl15": false, "ZrNCl": true}, "phase_metadata": null}, "@module": "rxn_ca.reactions.scored_reaction_set", "@class": "ScoredReactionSet"}, "550": {"reactions": [{"reactants": {"ZrN": 24.61, "Cl2": 35.18}, "products": {"ZrNCl": 55.64}, "competitiveness": 0.00014594228913517124, "energy_per_atom": -1.0895508309182051, "@module": "rxn_ca.reactions.scored_reaction", "@class": "ScoredReaction"}, {"reactants": {"ZrNCl": 55.64}, "products": {"ZrN": 24.61, "Cl2": 35.18}, "competitiveness": 0.0, "energy_per_atom": 1.089550830918206, "@module": "rxn_ca.reactions.scored_reaction", "@class": "ScoredReaction"}, {"reactants": {"Ca2NCl": 154.87}, "products": {"CaCl2": 87.55, "Ca3N2": 94.45}, "competitiveness": 0.0, "energy_per_atom": 0.21018785467067175, "@module": "rxn_ca.reactions.scored_reaction", "@class": "ScoredReaction"}, {"reactants": {"Ca3N2": 47.22, "CaCl2": 43.77}, "products": {"Ca2NCl": 77.43}, "competitiveness": 0.013723704224831044, "energy_per_atom": -0.2101878546706714, "@module": "rxn_ca.reactions.scored_reaction", "@class": "ScoredReaction"}, {"reactants": {"ZrCl3": 128.05, "Cl2": 35.18}, "products": {"ZrCl4": 157.48}, "competitiveness": 0.025447824069914214, "energy_per_atom": -0.4232978910281062, "@module": "rxn_ca.reactions.scored_reaction", "@class": "ScoredReaction"}, {"reactants": {"ZrCl4": 157.48}, "products": {"ZrCl3": 128.05, "Cl2": 35.18}, "competitiveness": 0.0, "energy_per_atom": 0.42329789102810655, "@module": "rxn_ca.reactions.scored_reaction", "@class": "ScoredReaction"}, {"reactants": {"Zr6NCl15": 126.18}, "products": {"ZrCl3": 128.05, "ZrN": 4.92}, "competitiveness": 2.0568241858654348e-07, "energy_per_atom": 0.06974532367348002, "@module": "rxn_ca.reactions.scored_reaction", "@class": "ScoredReaction"}, {"reactants": {"ZrCl3": 128.05, "ZrN": 4.92}, "products": {"Zr6NCl15": 126.18}, "competitiveness": 0.02482245112176473, "energy_per_atom": -0.06974532367348012, "@module": "rxn_ca.reactions.scored_reaction", "@class": "ScoredReaction"}, {"reactants": {"Ca2NCl": 77.43, "CaZrN2": 54.12}, "products": {"Ca3N2": 94.45, "ZrNCl": 55.64}, "competitiveness": 0.0, "energy_per_atom": 0.57591558981332, "@module": "rxn_ca.reactions.scored_reaction", "@class": "ScoredReaction"}, {"reactants": {"Ca3N2": 94.45, "ZrNCl": 55.64}, "products": {"Ca2NCl": 77.43, "CaZrN2": 54.12}, "competitiveness": 0.00097816801052601, "energy_per_atom": -0.5759155898133198, "@module": "rxn_ca.reactions.scored_reaction", "@class": "ScoredReaction"}, {"reactants": {"ZrCl3": 42.68, "Ca3N2": 62.97}, "products": {"Ca2NCl": 77.43, "ZrN": 8.2}, "competitiveness": 0.025447824069914214, "energy_per_atom": -0.6956983701235584, "@module": "rxn_ca.reactions.scored_reaction", "@class": "ScoredReaction"}, {"reactants": {"ZrN": 24.61, "Ca2NCl": 232.3}, "products": {"Ca3N2": 188.9, "ZrCl3": 128.05}, "competitiveness": 0.0, "energy_per_atom": 0.6956983701235588, "@module": "rxn_ca.reactions.scored_reaction", "@class": "ScoredReaction"}, {"reactants": {"ZrN": 29.54, "ZrCl4": 157.48}, "products": {"ZrNCl": 55.64, "Zr6NCl15": 126.18}, "competitiveness": 0.07131440634624989, "energy_per_atom": -0.0573455751813728, "@module": "rxn_ca.reactions.scored_reaction", "@class": "ScoredReaction"}, {"reactants": {"ZrNCl": 55.64, "Zr6NCl15": 126.18}, "products": {"ZrN": 29.54, "ZrCl4": 157.48}, "competitiveness": 3.986547672928126e-06, "energy_per_atom": 0.05734557518137284, "@module": "rxn_ca.reactions.scored_reaction", "@class": "ScoredReaction"}, {"reactants": {"Ca2NCl": 38.72, "Zr6NCl15": 63.09}, "products": {"CaCl2": 87.55, "ZrN": 14.77}, "competitiveness": 0.5189027731120573, "energy_per_atom": -0.5752498730220709, "@module": "rxn_ca.reactions.scored_reaction", "@class": "ScoredReaction"}, {"reactants": {"CaCl2": 87.55, "ZrN": 14.77}, "products": {"Ca2NCl": 38.72, "Zr6NCl15": 63.09}, "competitiveness": 0.0, "energy_per_atom": 0.5752498730220708, "@module": "rxn_ca.reactions.scored_reaction", "@class": "ScoredReaction"}, {"reactants": {"CaCl2": 87.55, "ZrN": 19.69}, "products": {"Ca3N2": 31.48, "Zr6NCl15": 84.12}, "competitiveness": 0.0, "energy_per_atom": 0.8372566052229675, "@module": "rxn_ca.reactions.scored_reaction", "@class": "ScoredReaction"}, {"reactants": {"Ca3N2": 31.48, "Zr6NCl15": 84.12}, "products": {"CaCl2": 87.55, "ZrN": 19.69}, "competitiveness": 0.5189027731120573, "energy_per_atom": -0.8372566052229679, "@module": "rxn_ca.reactions.scored_reaction", "@class": "ScoredReaction"}, {"reactants": {"Ca3N2": 62.97, "Zr6NCl15": 42.06}, "products": {"Ca2NCl": 77.43, "ZrN": 9.85}, "competitiveness": 0.5189027731120573, "energy_per_atom": -0.6533385629222462, "@module": "rxn_ca.reactions.scored_reaction", "@class": "ScoredReaction"}, {"reactants": {"ZrN": 24.61, "Ca2NCl": 193.58}, "products": {"Ca3N2": 157.42, "Zr6NCl15": 105.15}, "competitiveness": 0.0, "energy_per_atom": 0.6533385629222518, "@module": "rxn_ca.reactions.scored_reaction", "@class": "ScoredReaction"}, {"reactants": {"N2": 50.2, "ZrCl3": 256.1}, "products": {"ZrN": 49.23, "Cl2": 211.06}, "competitiveness": 0.0, "energy_per_atom": 1.1114042031046085, "@module": "rxn_ca.reactions.scored_reaction", "@class": "ScoredReaction"}, {"reactants": {"ZrN": 49.23, "Cl2": 211.06}, "products": {"N2": 50.2, "ZrCl3": 256.1}, "competitiveness": 0.00014594228913517124, "energy_per_atom": -1.1114042031046083, "@module": "rxn_ca.reactions.scored_reaction", "@class": "ScoredReaction"}, {"reactants": {"ZrN": 24.61, "Cl2": 140.71}, "products": {"ZrCl4": 157.48, "N2": 25.1}, "competitiveness": 0.00014594228913517124, "energy_per_atom": -1.3124212535117938, "@module": "rxn_ca.reactions.scored_reaction", "@class": "ScoredReaction"}, {"reactants": {"ZrCl4": 157.48, "N2": 25.1}, "products": {"Cl2": 140.71, "ZrN": 24.61}, "competitiveness": 0.0, "energy_per_atom": 1.3124212535117932, "@module": "rxn_ca.reactions.scored_reaction", "@class": "ScoredReaction"}, {"reactants": {"N2": 20.92, "Zr6NCl15": 105.15}, "products": {"ZrN": 24.61, "Cl2": 87.94}, "competitiveness": 0.0, "energy_per_atom": 1.1282255171064477, "@module": "rxn_ca.reactions.scored_reaction", "@class": "ScoredReaction"}, {"reactants": {"ZrN": 24.61, "Cl2": 87.94}, "products": {"N2": 20.92, "Zr6NCl15": 105.15}, "competitiveness": 0.00014594228913517124, "energy_per_atom": -1.1282255171064455, "@module": "rxn_ca.reactions.scored_reaction", "@class": "ScoredReaction"}, {"reactants": {"Cl2": 140.71, "ZrNCl": 111.27}, "products": {"N2": 50.2, "ZrCl3": 256.1}, "competitiveness": 0.0004175835764624425, "energy_per_atom": -0.5666287876455062, "@module": "rxn_ca.reactions.scored_reaction", "@class": "ScoredReaction"}, {"reactants": {"N2": 50.2, "ZrCl3": 256.1}, "products": {"Cl2": 140.71, "ZrNCl": 111.27}, "competitiveness": 0.0, "energy_per_atom": 0.5666287876455062, "@module": "rxn_ca.reactions.scored_reaction", "@class": "ScoredReaction"}, {"reactants": {"N2": 50.2, "ZrCl3": 1536.61}, "products": {"Cl2": 211.06, "Zr6NCl15": 1261.8}, "competitiveness": 2.9241606816345036e-16, "energy_per_atom": 0.12420687563647047, "@module": "rxn_ca.reactions.scored_reaction", "@class": "ScoredReaction"}, {"reactants": {"Cl2": 211.06, "Zr6NCl15": 1261.8}, "products": {"N2": 50.2, "ZrCl3": 1536.61}, "competitiveness": 0.5189019645861555, "energy_per_atom": -0.12420687563647048, "@module": "rxn_ca.reactions.scored_reaction", "@class": "ScoredReaction"}, {"reactants": {"ZrNCl": 55.64, "Cl2": 105.53}, "products": {"N2": 25.1, "ZrCl4": 157.48}, "competitiveness": 0.0004175835764624425, "energy_per_atom": -0.876600921144511, "@module": "rxn_ca.reactions.scored_reaction", "@class": "ScoredReaction"}, {"reactants": {"N2": 25.1, "ZrCl4": 157.48}, "products": {"ZrNCl": 55.64, "Cl2": 105.53}, "competitiveness": 0.0, "energy_per_atom": 0.8766009211445109, "@module": "rxn_ca.reactions.scored_reaction", "@class": "ScoredReaction"}, {"reactants": {"Cl2": 52.77, "Zr6NCl15": 105.15}, "products": {"ZrCl4": 157.48, "N2": 4.18}, "competitiveness": 0.5189027731120573, "energy_per_atom": -0.5226633915372829, "@module": "rxn_ca.reactions.scored_reaction", "@class": "ScoredReaction"}, {"reactants": {"ZrCl4": 157.48, "N2": 4.18}, "products": {"Zr6NCl15": 105.15, "Cl2": 52.77}, "competitiveness": 0.0, "energy_per_atom": 0.5226633915372866, "@module": "rxn_ca.reactions.scored_reaction", "@class": "ScoredReaction"}, {"reactants": {"ZrCl3": 192.08, "N2": 12.55}, "products": {"ZrCl4": 157.48, "ZrNCl": 27.82}, "competitiveness": 0.025447824069476325, "energy_per_atom": -0.1638719799749206, "@module": "rxn_ca.reactions.scored_reaction", "@class": "ScoredReaction"}, {"reactants": {"ZrCl4": 629.94, "ZrNCl": 111.27}, "products": {"N2": 50.2, "ZrCl3": 768.3}, "competitiveness": 0.0, "energy_per_atom": 0.16387197997492092, "@module": "rxn_ca.reactions.scored_reaction", "@class": "ScoredReaction"}, {"reactants": {"ZrCl3": 1152.46, "N2": 25.1}, "products": {"Zr6NCl15": 630.9, "ZrCl4": 472.45}, "competitiveness": 0.025426801695975606, "energy_per_atom": -0.09356953750406509, "@module": "rxn_ca.reactions.scored_reaction", "@class": "ScoredReaction"}, {"reactants": {"ZrCl4": 944.91, "Zr6NCl15": 1261.8}, "products": {"N2": 50.2, "ZrCl3": 2304.91}, "competitiveness": 2.483595089104819e-10, "energy_per_atom": 0.09356953750406344, "@module": "rxn_ca.reactions.scored_reaction", "@class": "ScoredReaction"}, {"reactants": {"Zr6NCl15": 630.9, "N2": 12.55}, "products": {"ZrCl3": 576.23, "ZrNCl": 83.45}, "competitiveness": 0.0034853573153215086, "energy_per_atom": 0.01994322431417879, "@module": "rxn_ca.reactions.scored_reaction", "@class": "ScoredReaction"}, {"reactants": {"ZrCl3": 576.23, "ZrNCl": 83.45}, "products": {"Zr6NCl15": 630.9, "N2": 12.55}, "competitiveness": 0.007871464823979416, "energy_per_atom": -0.019943224314178786, "@module": "rxn_ca.reactions.scored_reaction", "@class": "ScoredReaction"}, {"reactants": {"Zr6NCl15": 210.3, "N2": 16.73}, "products": {"ZrNCl": 55.64, "ZrCl4": 157.48}, "competitiveness": 0.518900840438477, "energy_per_atom": -0.12051847280718608, "@module": "rxn_ca.reactions.scored_reaction", "@class": "ScoredReaction"}, {"reactants": {"ZrNCl": 166.91, "ZrCl4": 472.45}, "products": {"N2": 50.2, "Zr6NCl15": 630.9}, "competitiveness": 3.641640316806902e-15, "energy_per_atom": 0.12051847280718, "@module": "rxn_ca.reactions.scored_reaction", "@class": "ScoredReaction"}, {"reactants": {"ZrCl3": 128.05, "ZrNCl": 9.27}, "products": {"ZrCl4": 26.25, "Zr6NCl15": 105.15}, "competitiveness": 0.022440768869459303, "energy_per_atom": -0.05392459963258665, "@module": "rxn_ca.reactions.scored_reaction", "@class": "ScoredReaction"}, {"reactants": {"ZrCl4": 26.25, "Zr6NCl15": 105.15}, "products": {"ZrCl3": 128.05, "ZrNCl": 9.27}, "competitiveness": 8.474552607431147e-06, "energy_per_atom": 0.05392459963258665, "@module": "rxn_ca.reactions.scored_reaction", "@class": "ScoredReaction"}, {"reactants": {"CaCl2": 29.18, "Zr6NCl15": 105.15}, "products": {"ZrCl3": 128.05, "Ca2NCl": 12.91}, "competitiveness": 0.0, "energy_per_atom": 0.21849560156780318, "@module": "rxn_ca.reactions.scored_reaction", "@class": "ScoredReaction"}, {"reactants": {"ZrCl3": 128.05, "Ca2NCl": 12.91}, "products": {"CaCl2": 29.18, "Zr6NCl15": 105.15}, "competitiveness": 0.025447824069914214, "energy_per_atom": -0.21849560156780312, "@module": "rxn_ca.reactions.scored_reaction", "@class": "ScoredReaction"}, {"reactants": {"CaCl2": 262.65, "Zr6NCl15": 1261.8}, "products": {"Ca3N2": 94.45, "ZrCl3": 1536.61}, "competitiveness": 0.0, "energy_per_atom": 0.2560762669153992, "@module": "rxn_ca.reactions.scored_reaction", "@class": "ScoredReaction"}, {"reactants": {"ZrCl3": 768.3, "Ca3N2": 47.22}, "products": {"Zr6NCl15": 630.9, "CaCl2": 131.32}, "competitiveness": 0.025447824069914214, "energy_per_atom": -0.25607626691540014, "@module": "rxn_ca.reactions.scored_reaction", "@class": "ScoredReaction"}, {"reactants": {"Ca2NCl": 116.15, "Zr6NCl15": 315.45}, "products": {"Ca3N2": 94.45, "ZrCl3": 384.15}, "competitiveness": 0.0, "energy_per_atom": 0.28072118327929063, "@module": "rxn_ca.reactions.scored_reaction", "@class": "ScoredReaction"}, {"reactants": {"Ca3N2": 94.45, "ZrCl3": 384.15}, "products": {"Ca2NCl": 116.15, "Zr6NCl15": 315.45}, "competitiveness": 0.025447824069914214, "energy_per_atom": -0.2807211832792907, "@module": "rxn_ca.reactions.scored_reaction", "@class": "ScoredReaction"}, {"reactants": {"CaCl2": 87.55, "ZrNCl": 111.27}, "products": {"ZrCl4": 157.48, "CaZrN2": 54.12}, "competitiveness": 0.0, "energy_per_atom": 0.4112701186915495, "@module": "rxn_ca.reactions.scored_reaction", "@class": "ScoredReaction"}, {"reactants": {"ZrCl4": 78.74, "CaZrN2": 27.06}, "products": {"ZrNCl": 55.64, "CaCl2": 43.77}, "competitiveness": 0.07819065541734894, "energy_per_atom": -0.4112701186915491, "@module": "rxn_ca.reactions.scored_reaction", "@class": "ScoredReaction"}, {"reactants": {"ZrCl4": 52.49, "CaZrN2": 36.08}, "products": {"ZrNCl": 55.64, "Ca2NCl": 25.81}, "competitiveness": 0.07819065341623281, "energy_per_atom": -0.14004888997758533, "@module": "rxn_ca.reactions.scored_reaction", "@class": "ScoredReaction"}, {"reactants": {"ZrNCl": 55.64, "Ca2NCl": 25.81}, "products": {"ZrCl4": 52.49, "CaZrN2": 36.08}, "competitiveness": 0.0, "energy_per_atom": 0.1400488899775853, "@module": "rxn_ca.reactions.scored_reaction", "@class": "ScoredReaction"}, {"reactants": {"ZrCl4": 157.48, "CaZrN2": 162.37}, "products": {"Ca3N2": 94.45, "ZrNCl": 222.54}, "competitiveness": 0.0, "energy_per_atom": 0.14719435811530152, "@module": "rxn_ca.reactions.scored_reaction", "@class": "ScoredReaction"}, {"reactants": {"Ca3N2": 94.45, "ZrNCl": 222.54}, "products": {"ZrCl4": 157.48, "CaZrN2": 162.37}, "competitiveness": 0.0009781680072985675, "energy_per_atom": -0.14719435811530152, "@module": "rxn_ca.reactions.scored_reaction", "@class": "ScoredReaction"}, {"reactants": {"Ca2NCl": 38.72, "ZrCl4": 78.74}, "products": {"CaCl2": 87.55, "ZrNCl": 27.82}, "competitiveness": 0.07819065541734894, "energy_per_atom": -0.5621677064854276, "@module": "rxn_ca.reactions.scored_reaction", "@class": "ScoredReaction"}, {"reactants": {"CaCl2": 87.55, "ZrNCl": 27.82}, "products": {"Ca2NCl": 38.72, "ZrCl4": 78.74}, "competitiveness": 0.0, "energy_per_atom": 0.5621677064854277, "@module": "rxn_ca.reactions.scored_reaction", "@class": "ScoredReaction"}, {"reactants": {"CaCl2": 87.55, "ZrNCl": 37.09}, "products": {"Ca3N2": 31.48, "ZrCl4": 104.99}, "competitiveness": 0.0, "energy_per_atom": 0.7889084947531432, "@module": "rxn_ca.reactions.scored_reaction", "@class": "ScoredReaction"}, {"reactants": {"Ca3N2": 31.48, "ZrCl4": 104.99}, "products": {"CaCl2": 87.55, "ZrNCl": 37.09}, "competitiveness": 0.07819065541734894, "energy_per_atom": -0.788908494753143, "@module": "rxn_ca.reactions.scored_reaction", "@class": "ScoredReaction"}, {"reactants": {"Ca3N2": 188.9, "ZrCl4": 157.48}, "products": {"ZrNCl": 55.64, "Ca2NCl": 232.3}, "competitiveness": 0.07819065541734894, "energy_per_atom": -0.6381450825392224, "@module": "rxn_ca.reactions.scored_reaction", "@class": "ScoredReaction"}, {"reactants": {"ZrNCl": 55.64, "Ca2NCl": 232.3}, "products": {"Ca3N2": 188.9, "ZrCl4": 157.48}, "competitiveness": 0.0, "energy_per_atom": 0.6381450825392225, "@module": "rxn_ca.reactions.scored_reaction", "@class": "ScoredReaction"}, {"reactants": {"Ca2NCl": 77.43, "ZrCl4": 78.74}, "products": {"CaCl2": 131.32, "CaZrN2": 27.06}, "competitiveness": 0.07819065541734894, "energy_per_atom": -0.555981133902362, "@module": "rxn_ca.reactions.scored_reaction", "@class": "ScoredReaction"}, {"reactants": {"CaCl2": 131.32, "CaZrN2": 27.06}, "products": {"Ca2NCl": 77.43, "ZrCl4": 78.74}, "competitiveness": 0.0, "energy_per_atom": 0.555981133902362, "@module": "rxn_ca.reactions.scored_reaction", "@class": "ScoredReaction"}, {"reactants": {"CaCl2": 175.1, "CaZrN2": 54.12}, "products": {"Ca3N2": 94.45, "ZrCl4": 157.48}, "competitiveness": 0.0, "energy_per_atom": 0.9221149501187509, "@module": "rxn_ca.reactions.scored_reaction", "@class": "ScoredReaction"}, {"reactants": {"ZrCl4": 157.48, "Ca3N2": 94.45}, "products": {"CaZrN2": 54.12, "CaCl2": 175.1}, "competitiveness": 0.07819065541734894, "energy_per_atom": -0.9221149501187499, "@module": "rxn_ca.reactions.scored_reaction", "@class": "ScoredReaction"}, {"reactants": {"Ca2NCl": 103.24, "CaZrN2": 18.04}, "products": {"Ca3N2": 94.45, "ZrCl4": 52.49}, "competitiveness": 0.0, "energy_per_atom": 0.7070838469284321, "@module": "rxn_ca.reactions.scored_reaction", "@class": "ScoredReaction"}, {"reactants": {"ZrCl4": 39.37, "Ca3N2": 70.84}, "products": {"Ca2NCl": 77.43, "CaZrN2": 13.53}, "competitiveness": 0.07819065541734894, "energy_per_atom": -0.7070838469284324, "@module": "rxn_ca.reactions.scored_reaction", "@class": "ScoredReaction"}, {"reactants": {"CaCl2": 87.55, "CaZrN2": 54.12}, "products": {"ZrNCl": 55.64, "Ca2NCl": 77.43}, "competitiveness": 0.0, "energy_per_atom": 0.3236901642085154, "@module": "rxn_ca.reactions.scored_reaction", "@class": "ScoredReaction"}, {"reactants": {"ZrNCl": 55.64, "Ca2NCl": 77.43}, "products": {"CaCl2": 87.55, "CaZrN2": 54.12}, "competitiveness": 0.015762111584961096, "energy_per_atom": -0.3236901642085153, "@module": "rxn_ca.reactions.scored_reaction", "@class": "ScoredReaction"}, {"reactants": {"CaCl2": 87.55, "CaZrN2": 108.25}, "products": {"Ca3N2": 94.45, "ZrNCl": 111.27}, "competitiveness": 0.0, "energy_per_atom": 0.6425755385870222, "@module": "rxn_ca.reactions.scored_reaction", "@class": "ScoredReaction"}, {"reactants": {"Ca3N2": 47.22, "ZrNCl": 55.64}, "products": {"CaZrN2": 54.12, "CaCl2": 43.77}, "competitiveness": 0.00097816801052601, "energy_per_atom": -0.642575538587023, "@module": "rxn_ca.reactions.scored_reaction", "@class": "ScoredReaction"}, {"reactants": {"ZrNCl": 133.52, "Cl2": 126.64}, "products": {"N2": 50.2, "Zr6NCl15": 252.36}, "competitiveness": 0.0004175835764624425, "energy_per_atom": -0.5056250422960382, "@module": "rxn_ca.reactions.scored_reaction", "@class": "ScoredReaction"}, {"reactants": {"N2": 50.2, "Zr6NCl15": 252.36}, "products": {"ZrNCl": 133.52, "Cl2": 126.64}, "competitiveness": 0.0, "energy_per_atom": 0.5056250422960378, "@module": "rxn_ca.reactions.scored_reaction", "@class": "ScoredReaction"}, {"reactants": {"CaCl2": 87.55, "N2": 12.55}, "products": {"Cl2": 52.77, "Ca2NCl": 38.72}, "competitiveness": 0.0, "energy_per_atom": 1.4800577096009953, "@module": "rxn_ca.reactions.scored_reaction", "@class": "ScoredReaction"}, {"reactants": {"Cl2": 52.77, "Ca2NCl": 38.72}, "products": {"CaCl2": 87.55, "N2": 12.55}, "competitiveness": 0.015762111584961096, "energy_per_atom": -1.4800577096009955, "@module": "rxn_ca.reactions.scored_reaction", "@class": "ScoredReaction"}, {"reactants": {"Ca3N2": 31.48, "Cl2": 70.35}, "products": {"CaCl2": 87.55, "N2": 16.73}, "competitiveness": 0.00097816801052601, "energy_per_atom": -2.1135355159151072, "@module": "rxn_ca.reactions.scored_reaction", "@class": "ScoredReaction"}, {"reactants": {"CaCl2": 87.55, "N2": 16.73}, "products": {"Ca3N2": 31.48, "Cl2": 70.35}, "competitiveness": 0.0, "energy_per_atom": 2.113535515915108, "@module": "rxn_ca.reactions.scored_reaction", "@class": "ScoredReaction"}, {"reactants": {"N2": 50.2, "Ca2NCl": 464.6}, "products": {"Ca3N2": 377.8, "Cl2": 211.06}, "competitiveness": 0.0, "energy_per_atom": 1.266955612628224, "@module": "rxn_ca.reactions.scored_reaction", "@class": "ScoredReaction"}, {"reactants": {"Ca3N2": 62.97, "Cl2": 35.18}, "products": {"Ca2NCl": 77.43, "N2": 8.37}, "competitiveness": 0.00097816801052601, "energy_per_atom": -1.266955612628224, "@module": "rxn_ca.reactions.scored_reaction", "@class": "ScoredReaction"}, {"reactants": {"ZrN": 9.85, "ZrCl4": 314.97}, "products": {"Cl2": 70.35, "Zr6NCl15": 252.36}, "competitiveness": 0.0, "energy_per_atom": 0.35068444148305583, "@module": "rxn_ca.reactions.scored_reaction", "@class": "ScoredReaction"}, {"reactants": {"Cl2": 70.35, "Zr6NCl15": 252.36}, "products": {"ZrN": 9.85, "ZrCl4": 314.97}, "competitiveness": 0.5189027731120573, "energy_per_atom": -0.35068444148305616, "@module": "rxn_ca.reactions.scored_reaction", "@class": "ScoredReaction"}, {"reactants": {"Cl2": 70.35, "Zr6NCl15": 1261.8}, "products": {"ZrCl3": 1280.51, "ZrNCl": 111.27}, "competitiveness": 0.28474832803161426, "energy_per_atom": -0.03247499384969315, "@module": "rxn_ca.reactions.scored_reaction", "@class": "ScoredReaction"}, {"reactants": {"ZrCl3": 1280.51, "ZrNCl": 111.27}, "products": {"Cl2": 70.35, "Zr6NCl15": 1261.8}, "competitiveness": 2.5266585006470283e-05, "energy_per_atom": 0.03247499384969315, "@module": "rxn_ca.reactions.scored_reaction", "@class": "ScoredReaction"}, {"reactants": {"Cl2": 42.21, "Zr6NCl15": 126.18}, "products": {"ZrCl4": 157.48, "ZrNCl": 11.13}, "competitiveness": 0.5189027731120573, "energy_per_atom": -0.41840359779244213, "@module": "rxn_ca.reactions.scored_reaction", "@class": "ScoredReaction"}, {"reactants": {"ZrNCl": 18.55, "ZrCl4": 262.47}, "products": {"Cl2": 70.35, "Zr6NCl15": 210.3}, "competitiveness": 0.0, "energy_per_atom": 0.41840359779243796, "@module": "rxn_ca.reactions.scored_reaction", "@class": "ScoredReaction"}, {"reactants": {"ZrCl4": 944.91, "ZrN": 49.23}, "products": {"N2": 50.2, "ZrCl3": 1024.4}, "competitiveness": 6.441232693851542e-15, "energy_per_atom": 0.11899072206269565, "@module": "rxn_ca.reactions.scored_reaction", "@class": "ScoredReaction"}, {"reactants": {"N2": 50.2, "ZrCl3": 1024.4}, "products": {"ZrCl4": 944.91, "ZrN": 49.23}, "competitiveness": 0.02544768935715204, "energy_per_atom": -0.1189907220626957, "@module": "rxn_ca.reactions.scored_reaction", "@class": "ScoredReaction"}, {"reactants": {"ZrCl3": 42.68, "ZrN": 16.41, "N2": 8.37}, "products": {"ZrNCl": 55.64}, "competitiveness": 0.025447824069914214, "energy_per_atom": -0.3486146955151336, "@module": "rxn_ca.reactions.scored_reaction", "@class": "ScoredReaction"}, {"reactants": {"ZrNCl": 83.45}, "products": {"ZrN": 24.61, "N2": 12.55, "ZrCl3": 64.03}, "competitiveness": 0.0, "energy_per_atom": 0.348614695515132, "@module": "rxn_ca.reactions.scored_reaction", "@class": "ScoredReaction"}, {"reactants": {"ZrCl4": 39.37, "ZrN": 18.46, "N2": 6.28}, "products": {"ZrNCl": 55.64}, "competitiveness": 0.07819065541734894, "energy_per_atom": -0.26928754747333444, "@module": "rxn_ca.reactions.scored_reaction", "@class": "ScoredReaction"}, {"reactants": {"ZrNCl": 222.54}, "products": {"ZrCl4": 157.48, "ZrN": 73.84, "N2": 25.1}, "competitiveness": 0.0, "energy_per_atom": 0.2692875474733336, "@module": "rxn_ca.reactions.scored_reaction", "@class": "ScoredReaction"}, {"reactants": {"Zr6NCl15": 630.9, "N2": 31.38}, "products": {"ZrCl4": 590.57, "ZrN": 55.38}, "competitiveness": 0.3887884514400347, "energy_per_atom": -0.04357917352908743, "@module": "rxn_ca.reactions.scored_reaction", "@class": "ScoredReaction"}, {"reactants": {"ZrCl4": 590.57, "ZrN": 55.38}, "products": {"Zr6NCl15": 630.9, "N2": 31.38}, "competitiveness": 1.057707084609721e-05, "energy_per_atom": 0.043579173529087446, "@module": "rxn_ca.reactions.scored_reaction", "@class": "ScoredReaction"}, {"reactants": {"ZrN": 14.77, "Zr6NCl15": 42.06, "N2": 8.37}, "products": {"ZrNCl": 55.64}, "competitiveness": 0.5189027731120573, "energy_per_atom": -0.29979296894369556, "@module": "rxn_ca.reactions.scored_reaction", "@class": "ScoredReaction"}, {"reactants": {"ZrNCl": 834.53}, "products": {"Zr6NCl15": 630.9, "ZrN": 221.53, "N2": 125.51}, "competitiveness": 0.0, "energy_per_atom": 0.2997929689436948, "@module": "rxn_ca.reactions.scored_reaction", "@class": "ScoredReaction"}, {"reactants": {"Ca3N2": 31.48, "ZrN": 24.61, "N2": 8.37}, "products": {"CaZrN2": 54.12}, "competitiveness": 0.00097816801052601, "energy_per_atom": -0.6289063865091649, "@module": "rxn_ca.reactions.scored_reaction", "@class": "ScoredReaction"}, {"reactants": {"CaZrN2": 162.37}, "products": {"Ca3N2": 94.45, "N2": 25.1, "ZrN": 73.84}, "competitiveness": 0.0, "energy_per_atom": 0.6289063865091671, "@module": "rxn_ca.reactions.scored_reaction", "@class": "ScoredReaction"}, {"reactants": {"ZrN": 24.61, "ZrCl4": 157.48}, "products": {"ZrCl3": 128.05, "ZrNCl": 55.64}, "competitiveness": 0.013012672445082777, "energy_per_atom": -0.0104353677826519, "@module": "rxn_ca.reactions.scored_reaction", "@class": "ScoredReaction"}, {"reactants": {"ZrCl3": 128.05, "ZrNCl": 55.64}, "products": {"ZrN": 24.61, "ZrCl4": 157.48}, "competitiveness": 0.0005769539381181339, "energy_per_atom": 0.01043536778265191, "@module": "rxn_ca.reactions.scored_reaction", "@class": "ScoredReaction"}, {"reactants": {"ZrCl3": 128.05, "Ca2NCl": 77.43}, "products": {"ZrN": 24.61, "CaCl2": 175.1}, "competitiveness": 0.025447824069914214, "energy_per_atom": -0.6335327778839343, "@module": "rxn_ca.reactions.scored_reaction", "@class": "ScoredReaction"}, {"reactants": {"CaCl2": 175.1, "ZrN": 24.61}, "products": {"ZrCl3": 128.05, "Ca2NCl": 77.43}, "competitiveness": 0.0, "energy_per_atom": 0.6335327778839329, "@module": "rxn_ca.reactions.scored_reaction", "@class": "ScoredReaction"}, {"reactants": {"CaCl2": 262.65, "ZrN": 49.23}, "products": {"Ca3N2": 94.45, "ZrCl3": 256.1}, "competitiveness": 0.0, "energy_per_atom": 0.9209623653090079, "@module": "rxn_ca.reactions.scored_reaction", "@class": "ScoredReaction"}, {"reactants": {"ZrCl3": 128.05, "Ca3N2": 47.22}, "products": {"ZrN": 24.61, "CaCl2": 131.32}, "competitiveness": 0.025447824069914214, "energy_per_atom": -0.9209623653090104, "@module": "rxn_ca.reactions.scored_reaction", "@class": "ScoredReaction"}, {"reactants": {"ZrCl3": 128.05, "CaZrN2": 54.12}, "products": {"ZrNCl": 55.64, "ZrN": 24.61, "CaCl2": 87.55}, "competitiveness": 0.025447824069914214, "energy_per_atom": -0.4693797706908279, "@module": "rxn_ca.reactions.scored_reaction", "@class": "ScoredReaction"}, {"reactants": {"Zr6NCl15": 126.18, "CaZrN2": 54.12}, "products": {"ZrNCl": 55.64, "ZrN": 29.54, "CaCl2": 87.55}, "competitiveness": 0.5189027731120573, "energy_per_atom": -0.40699165559941053, "@module": "rxn_ca.reactions.scored_reaction", "@class": "ScoredReaction"}, {"reactants": {"ZrCl3": 768.3, "CaZrN2": 27.06}, "products": {"Zr6NCl15": 630.9, "ZrCl4": 78.74, "CaCl2": 43.77}, "competitiveness": 0.025447383947306182, "energy_per_atom": -0.11365940023470689, "@module": "rxn_ca.reactions.scored_reaction", "@class": "ScoredReaction"}, {"reactants": {"ZrCl3": 768.3, "CaZrN2": 54.12}, "products": {"ZrNCl": 55.64, "Zr6NCl15": 630.9, "CaCl2": 87.55}, "competitiveness": 0.02544782406957721, "energy_per_atom": -0.16465117004954197, "@module": "rxn_ca.reactions.scored_reaction", "@class": "ScoredReaction"}, {"reactants": {"Cl2": 70.35, "CaZrN2": 54.12}, "products": {"ZrN": 24.61, "N2": 25.1, "CaCl2": 87.55}, "competitiveness": 0.00019452986624846741, "energy_per_atom": -1.2706984436817483, "@module": "rxn_ca.reactions.scored_reaction", "@class": "ScoredReaction"}, {"reactants": {"CaCl2": 87.55, "ZrN": 24.61, "N2": 25.1}, "products": {"Cl2": 70.35, "CaZrN2": 54.12}, "competitiveness": 0.0, "energy_per_atom": 1.2706984436817474, "@module": "rxn_ca.reactions.scored_reaction", "@class": "ScoredReaction"}, {"reactants": {"Cl2": 17.59, "CaZrN2": 54.12}, "products": {"ZrN": 24.61, "N2": 12.55, "Ca2NCl": 38.72}, "competitiveness": 0.00019452986624846741, "energy_per_atom": -0.25704825836960443, "@module": "rxn_ca.reactions.scored_reaction", "@class": "ScoredReaction"}, {"reactants": {"ZrN": 24.61, "N2": 12.55, "Ca2NCl": 38.72}, "products": {"Cl2": 17.59, "CaZrN2": 54.12}, "competitiveness": 0.0, "energy_per_atom": 0.2570482583696047, "@module": "rxn_ca.reactions.scored_reaction", "@class": "ScoredReaction"}, {"reactants": {"Cl2": 175.89, "CaZrN2": 54.12}, "products": {"CaCl2": 87.55, "N2": 50.2, "ZrCl3": 128.05}, "competitiveness": 0.00019452986624846741, "energy_per_atom": -1.3612015124493455, "@module": "rxn_ca.reactions.scored_reaction", "@class": "ScoredReaction"}, {"reactants": {"CaCl2": 87.55, "N2": 50.2, "ZrCl3": 128.05}, "products": {"Cl2": 175.89, "CaZrN2": 54.12}, "competitiveness": 0.0, "energy_per_atom": 1.3612015124493453, "@module": "rxn_ca.reactions.scored_reaction", "@class": "ScoredReaction"}, {"reactants": {"Cl2": 246.24, "CaZrN2": 108.25}, "products": {"Ca2NCl": 77.43, "N2": 75.3, "ZrCl3": 256.1}, "competitiveness": 0.00019452986624846741, "energy_per_atom": -0.9251340833349883, "@module": "rxn_ca.reactions.scored_reaction", "@class": "ScoredReaction"}, {"reactants": {"Ca2NCl": 77.43, "N2": 75.3, "ZrCl3": 256.1}, "products": {"Cl2": 246.24, "CaZrN2": 108.25}, "competitiveness": 0.0, "energy_per_atom": 0.925134083334988, "@module": "rxn_ca.reactions.scored_reaction", "@class": "ScoredReaction"}, {"reactants": {"Ca3N2": 94.45, "N2": 100.41, "ZrCl3": 384.15}, "products": {"Cl2": 316.59, "CaZrN2": 162.37}, "competitiveness": 0.0, "energy_per_atom": 0.63756080788002, "@module": "rxn_ca.reactions.scored_reaction", "@class": "ScoredReaction"}, {"reactants": {"Cl2": 316.59, "CaZrN2": 162.37}, "products": {"Ca3N2": 94.45, "N2": 100.41, "ZrCl3": 384.15}, "competitiveness": 0.00019452986624846741, "energy_per_atom": -0.63756080788002, "@module": "rxn_ca.reactions.scored_reaction", "@class": "ScoredReaction"}, {"reactants": {"CaCl2": 87.55, "ZrCl4": 157.48, "N2": 50.2}, "products": {"Cl2": 211.06, "CaZrN2": 54.12}, "competitiveness": 0.0, "energy_per_atom": 1.4556125052857432, "@module": "rxn_ca.reactions.scored_reaction", "@class": "ScoredReaction"}, {"reactants": {"Cl2": 211.06, "CaZrN2": 54.12}, "products": {"N2": 50.2, "ZrCl4": 157.48, "CaCl2": 87.55}, "competitiveness": 0.00019452986624846741, "energy_per_atom": -1.4556125052857443, "@module": "rxn_ca.reactions.scored_reaction", "@class": "ScoredReaction"}, {"reactants": {"ZrCl4": 157.48, "N2": 37.65, "Ca2NCl": 38.72}, "products": {"Cl2": 158.3, "CaZrN2": 54.12}, "competitiveness": 0.0, "energy_per_atom": 1.1084195251512257, "@module": "rxn_ca.reactions.scored_reaction", "@class": "ScoredReaction"}, {"reactants": {"Cl2": 158.3, "CaZrN2": 54.12}, "products": {"ZrCl4": 157.48, "N2": 37.65, "Ca2NCl": 38.72}, "competitiveness": 0.00019452986624846741, "energy_per_atom": -1.1084195251512259, "@module": "rxn_ca.reactions.scored_reaction", "@class": "ScoredReaction"}, {"reactants": {"ZrCl4": 157.48, "Ca3N2": 31.48, "N2": 33.47}, "products": {"Cl2": 140.71, "CaZrN2": 54.12}, "competitiveness": 0.0, "energy_per_atom": 0.884048915756771, "@module": "rxn_ca.reactions.scored_reaction", "@class": "ScoredReaction"}, {"reactants": {"Cl2": 140.71, "CaZrN2": 54.12}, "products": {"ZrCl4": 157.48, "Ca3N2": 31.48, "N2": 33.47}, "competitiveness": 0.00019452986624846741, "energy_per_atom": -0.8840489157567714, "@module": "rxn_ca.reactions.scored_reaction", "@class": "ScoredReaction"}, {"reactants": {"Cl2": 105.53, "CaZrN2": 54.12}, "products": {"ZrNCl": 55.64, "N2": 25.1, "CaCl2": 87.55}, "competitiveness": 0.00019452986624846741, "energy_per_atom": -1.4523790873126805, "@module": "rxn_ca.reactions.scored_reaction", "@class": "ScoredReaction"}, {"reactants": {"CaCl2": 87.55, "N2": 25.1, "ZrNCl": 55.64}, "products": {"Cl2": 105.53, "CaZrN2": 54.12}, "competitiveness": 0.0, "energy_per_atom": 1.4523790873126787, "@module": "rxn_ca.reactions.scored_reaction", "@class": "ScoredReaction"}, {"reactants": {"Cl2": 105.53, "CaZrN2": 108.25}, "products": {"Ca2NCl": 77.43, "N2": 25.1, "ZrNCl": 111.27}, "competitiveness": 0.00019452986624846741, "energy_per_atom": -0.8062063736458329, "@module": "rxn_ca.reactions.scored_reaction", "@class": "ScoredReaction"}, {"reactants": {"Ca2NCl": 77.43, "N2": 25.1, "ZrNCl": 111.27}, "products": {"Cl2": 105.53, "CaZrN2": 108.25}, "competitiveness": 0.0, "energy_per_atom": 0.8062063736458329, "@module": "rxn_ca.reactions.scored_reaction", "@class": "ScoredReaction"}, {"reactants": {"CaCl2": 87.55, "N2": 50.2, "ZrCl3": 768.3}, "products": {"ZrCl4": 787.42, "CaZrN2": 54.12}, "competitiveness": 0.017118721694111, "energy_per_atom": -0.03903839587249066, "@module": "rxn_ca.reactions.scored_reaction", "@class": "ScoredReaction"}, {"reactants": {"ZrCl4": 787.42, "CaZrN2": 54.12}, "products": {"CaCl2": 87.55, "N2": 50.2, "ZrCl3": 768.3}, "competitiveness": 2.4732752313642294e-05, "energy_per_atom": 0.03903839587249066, "@module": "rxn_ca.reactions.scored_reaction", "@class": "ScoredReaction"}, {"reactants": {"Ca2NCl": 77.43, "N2": 75.3, "ZrCl3": 1152.46}, "products": {"ZrCl4": 1102.39, "CaZrN2": 108.25}, "competitiveness": 0.02544768802044335, "energy_per_atom": -0.11894746844356043, "@module": "rxn_ca.reactions.scored_reaction", "@class": "ScoredReaction"}, {"reactants": {"ZrCl4": 1102.39, "CaZrN2": 108.25}, "products": {"Ca2NCl": 77.43, "N2": 75.3, "ZrCl3": 1152.46}, "competitiveness": 6.5454035729973886e-15, "energy_per_atom": 0.11894746844356041, "@module": "rxn_ca.reactions.scored_reaction", "@class": "ScoredReaction"}, {"reactants": {"Ca3N2": 94.45, "N2": 100.41, "ZrCl3": 1536.61}, "products": {"ZrCl4": 1417.36, "CaZrN2": 162.37}, "competitiveness": 0.02544782406991407, "energy_per_atom": -0.185980254471853, "@module": "rxn_ca.reactions.scored_reaction", "@class": "ScoredReaction"}, {"reactants": {"ZrCl4": 1417.36, "CaZrN2": 162.37}, "products": {"Ca3N2": 94.45, "N2": 100.41, "ZrCl3": 1536.61}, "competitiveness": 0.0, "energy_per_atom": 0.185980254471853, "@module": "rxn_ca.reactions.scored_reaction", "@class": "ScoredReaction"}, {"reactants": {"CaCl2": 87.55, "N2": 12.55, "ZrCl3": 192.08}, "products": {"ZrCl4": 236.23, "Ca2NCl": 38.72}, "competitiveness": 0.0, "energy_per_atom": 0.1406043273435765, "@module": "rxn_ca.reactions.scored_reaction", "@class": "ScoredReaction"}, {"reactants": {"ZrCl4": 236.23, "Ca2NCl": 38.72}, "products": {"CaCl2": 87.55, "N2": 12.55, "ZrCl3": 192.08}, "competitiveness": 0.07819065370335279, "energy_per_atom": -0.14060432734357647, "@module": "rxn_ca.reactions.scored_reaction", "@class": "ScoredReaction"}, {"reactants": {"CaCl2": 87.55, "N2": 16.73, "ZrCl3": 256.1}, "products": {"ZrCl4": 314.97, "Ca3N2": 31.48}, "competitiveness": 0.0, "energy_per_atom": 0.19160251249675067, "@module": "rxn_ca.reactions.scored_reaction", "@class": "ScoredReaction"}, {"reactants": {"ZrCl4": 314.97, "Ca3N2": 31.48}, "products": {"CaCl2": 87.55, "N2": 16.73, "ZrCl3": 256.1}, "competitiveness": 0.07819065541734889, "energy_per_atom": -0.19160251249675064, "@module": "rxn_ca.reactions.scored_reaction", "@class": "ScoredReaction"}, {"reactants": {"ZrCl4": 944.91, "Ca2NCl": 232.3}, "products": {"Zr6NCl15": 630.9, "CaCl2": 525.3, "N2": 50.2}, "competitiveness": 0.07819065541734894, "energy_per_atom": -0.2810547955563965, "@module": "rxn_ca.reactions.scored_reaction", "@class": "ScoredReaction"}, {"reactants": {"Zr6NCl15": 630.9, "CaCl2": 525.3, "N2": 50.2}, "products": {"ZrCl4": 944.91, "Ca2NCl": 232.3}, "competitiveness": 0.0, "energy_per_atom": 0.28105479555639673, "@module": "rxn_ca.reactions.scored_reaction", "@class": "ScoredReaction"}, {"reactants": {"Zr6NCl15": 630.9, "CaCl2": 393.97, "N2": 50.2}, "products": {"ZrCl4": 944.91, "Ca3N2": 141.67}, "competitiveness": 0.0, "energy_per_atom": 0.37254573097783883, "@module": "rxn_ca.reactions.scored_reaction", "@class": "ScoredReaction"}, {"reactants": {"ZrCl4": 944.91, "Ca3N2": 141.67}, "products": {"Zr6NCl15": 630.9, "CaCl2": 393.97, "N2": 50.2}, "competitiveness": 0.07819065541734894, "energy_per_atom": -0.37254573097783894, "@module": "rxn_ca.reactions.scored_reaction", "@class": "ScoredReaction"}, {"reactants": {"ZrCl4": 944.91, "Ca3N2": 566.69}, "products": {"Zr6NCl15": 630.9, "N2": 50.2, "Ca2NCl": 696.9}, "competitiveness": 0.07819065541734894, "energy_per_atom": -0.3859979123925754, "@module": "rxn_ca.reactions.scored_reaction", "@class": "ScoredReaction"}, {"reactants": {"Zr6NCl15": 630.9, "N2": 50.2, "Ca2NCl": 696.9}, "products": {"ZrCl4": 944.91, "Ca3N2": 566.69}, "competitiveness": 0.0, "energy_per_atom": 0.38599791239257575, "@module": "rxn_ca.reactions.scored_reaction", "@class": "ScoredReaction"}, {"reactants": {"CaCl2": 262.65, "ZrNCl": 500.72}, "products": {"Zr6NCl15": 630.9, "CaZrN2": 162.37, "N2": 50.2}, "competitiveness": 0.0, "energy_per_atom": 0.4136133489434586, "@module": "rxn_ca.reactions.scored_reaction", "@class": "ScoredReaction"}, {"reactants": {"Zr6NCl15": 70.1, "CaZrN2": 18.04, "N2": 5.58}, "products": {"ZrNCl": 55.64, "CaCl2": 29.18}, "competitiveness": 0.5189027731120573, "energy_per_atom": -0.41361334894345825, "@module": "rxn_ca.reactions.scored_reaction", "@class": "ScoredReaction"}, {"reactants": {"Zr6NCl15": 630.9, "CaZrN2": 324.74, "N2": 50.2}, "products": {"Ca2NCl": 232.3, "ZrNCl": 667.62}, "competitiveness": 0.518902773112057, "energy_per_atom": -0.1912790290407757, "@module": "rxn_ca.reactions.scored_reaction", "@class": "ScoredReaction"}, {"reactants": {"Ca2NCl": 232.3, "ZrNCl": 667.62}, "products": {"Zr6NCl15": 630.9, "CaZrN2": 324.74, "N2": 50.2}, "competitiveness": 0.0, "energy_per_atom": 0.1912790290407756, "@module": "rxn_ca.reactions.scored_reaction", "@class": "ScoredReaction"}, {"reactants": {"Ca3N2": 283.35, "ZrNCl": 834.53}, "products": {"Zr6NCl15": 630.9, "CaZrN2": 487.11, "N2": 50.2}, "competitiveness": 0.0009086436376510142, "energy_per_atom": -0.0596545099706127, "@module": "rxn_ca.reactions.scored_reaction", "@class": "ScoredReaction"}, {"reactants": {"Zr6NCl15": 630.9, "CaZrN2": 487.11, "N2": 50.2}, "products": {"Ca3N2": 283.35, "ZrNCl": 834.53}, "competitiveness": 2.3593761462876256e-06, "energy_per_atom": 0.05965450997061264, "@module": "rxn_ca.reactions.scored_reaction", "@class": "ScoredReaction"}, {"reactants": {"Zr6NCl15": 105.15, "Ca2NCl": 38.72, "N2": 8.37}, "products": {"ZrNCl": 55.64, "CaCl2": 87.55}, "competitiveness": 0.5189027731120573, "energy_per_atom": -0.534097096153369, "@module": "rxn_ca.reactions.scored_reaction", "@class": "ScoredReaction"}, {"reactants": {"CaCl2": 525.3, "ZrNCl": 333.81}, "products": {"Zr6NCl15": 630.9, "N2": 50.2, "Ca2NCl": 232.3}, "competitiveness": 0.0, "energy_per_atom": 0.5340970961533688, "@module": "rxn_ca.reactions.scored_reaction", "@class": "ScoredReaction"}, {"reactants": {"Ca3N2": 23.61, "Zr6NCl15": 105.15, "N2": 8.37}, "products": {"ZrNCl": 55.64, "CaCl2": 65.66}, "competitiveness": 0.5189027731120573, "energy_per_atom": -0.7025334735936104, "@module": "rxn_ca.reactions.scored_reaction", "@class": "ScoredReaction"}, {"reactants": {"CaCl2": 393.97, "ZrNCl": 333.81}, "products": {"Zr6NCl15": 630.9, "Ca3N2": 141.67, "N2": 50.2}, "competitiveness": 0.0, "energy_per_atom": 0.7025334735936156, "@module": "rxn_ca.reactions.scored_reaction", "@class": "ScoredReaction"}, {"reactants": {"Ca2NCl": 696.9, "ZrNCl": 333.81}, "products": {"Zr6NCl15": 630.9, "Ca3N2": 566.69, "N2": 50.2}, "competitiveness": 0.0, "energy_per_atom": 0.6048634782755173, "@module": "rxn_ca.reactions.scored_reaction", "@class": "ScoredReaction"}, {"reactants": {"Zr6NCl15": 630.9, "Ca3N2": 566.69, "N2": 50.2}, "products": {"Ca2NCl": 696.9, "ZrNCl": 333.81}, "competitiveness": 0.5189027731120573, "energy_per_atom": -0.6048634782755176, "@module": "rxn_ca.reactions.scored_reaction", "@class": "ScoredReaction"}, {"reactants": {"Ca3N2": 94.45, "N2": 25.1, "ZrNCl": 166.91}, "products": {"Cl2": 105.53, "CaZrN2": 162.37}, "competitiveness": 0.0, "energy_per_atom": 0.3070962962726931, "@module": "rxn_ca.reactions.scored_reaction", "@class": "ScoredReaction"}, {"reactants": {"Cl2": 105.53, "CaZrN2": 162.37}, "products": {"Ca3N2": 94.45, "N2": 25.1, "ZrNCl": 166.91}, "competitiveness": 0.00019452986624846741, "energy_per_atom": -0.3070962962726931, "@module": "rxn_ca.reactions.scored_reaction", "@class": "ScoredReaction"}, {"reactants": {"Zr6NCl15": 630.9, "CaCl2": 525.3, "N2": 276.11}, "products": {"Cl2": 949.78, "CaZrN2": 324.74}, "competitiveness": 0.0, "energy_per_atom": 1.3894743207076212, "@module": "rxn_ca.reactions.scored_reaction", "@class": "ScoredReaction"}, {"reactants": {"Cl2": 949.78, "CaZrN2": 324.74}, "products": {"Zr6NCl15": 630.9, "CaCl2": 525.3, "N2": 276.11}, "competitiveness": 0.00019452986624846741, "energy_per_atom": -1.3894743207076212, "@module": "rxn_ca.reactions.scored_reaction", "@class": "ScoredReaction"}, {"reactants": {"Cl2": 633.19, "CaZrN2": 324.74}, "products": {"Zr6NCl15": 630.9, "N2": 200.81, "Ca2NCl": 232.3}, "competitiveness": 0.00019452986624846741, "energy_per_atom": -0.9182819911593111, "@module": "rxn_ca.reactions.scored_reaction", "@class": "ScoredReaction"}, {"reactants": {"Zr6NCl15": 630.9, "N2": 200.81, "Ca2NCl": 232.3}, "products": {"Cl2": 633.19, "CaZrN2": 324.74}, "competitiveness": 0.0, "energy_per_atom": 0.9182819911593096, "@module": "rxn_ca.reactions.scored_reaction", "@class": "ScoredReaction"}, {"reactants": {"Zr6NCl15": 630.9, "Ca3N2": 188.9, "N2": 175.71}, "products": {"Cl2": 527.66, "CaZrN2": 324.74}, "competitiveness": 0.0, "energy_per_atom": 0.597994785967604, "@module": "rxn_ca.reactions.scored_reaction", "@class": "ScoredReaction"}, {"reactants": {"Cl2": 527.66, "CaZrN2": 324.74}, "products": {"Zr6NCl15": 630.9, "Ca3N2": 188.9, "N2": 175.71}, "competitiveness": 0.00019452986624846741, "energy_per_atom": -0.597994785967604, "@module": "rxn_ca.reactions.scored_reaction", "@class": "ScoredReaction"}, {"reactants": {"CaCl2": 87.55, "ZrN": 41.02, "N2": 8.37}, "products": {"CaZrN2": 54.12, "ZrCl3": 85.37}, "competitiveness": 0.0, "energy_per_atom": 0.45408197852457705, "@module": "rxn_ca.reactions.scored_reaction", "@class": "ScoredReaction"}, {"reactants": {"ZrCl3": 51.22, "CaZrN2": 32.47}, "products": {"ZrN": 24.61, "N2": 5.02, "CaCl2": 52.53}, "competitiveness": 0.025447824069914214, "energy_per_atom": -0.45408197852457916, "@module": "rxn_ca.reactions.scored_reaction", "@class": "ScoredReaction"}, {"reactants": {"CaZrN2": 46.39, "ZrCl3": 18.29}, "products": {"ZrN": 24.61, "N2": 7.17, "Ca2NCl": 33.19}, "competitiveness": 1.187885558378987e-05, "energy_per_atom": 0.036868308554652965, "@module": "rxn_ca.reactions.scored_reaction", "@class": "ScoredReaction"}, {"reactants": {"ZrN": 24.61, "N2": 7.17, "Ca2NCl": 33.19}, "products": {"CaZrN2": 46.39, "ZrCl3": 18.29}, "competitiveness": 0.009978333260047547, "energy_per_atom": -0.03686830855465293, "@module": "rxn_ca.reactions.scored_reaction", "@class": "ScoredReaction"}, {"reactants": {"CaCl2": 87.55, "ZrN": 36.92, "N2": 12.55}, "products": {"ZrCl4": 78.74, "CaZrN2": 54.12}, "competitiveness": 0.0, "energy_per_atom": 0.40038680909944563, "@module": "rxn_ca.reactions.scored_reaction", "@class": "ScoredReaction"}, {"reactants": {"ZrCl4": 52.49, "CaZrN2": 36.08}, "products": {"ZrN": 24.61, "N2": 8.37, "CaCl2": 58.37}, "competitiveness": 0.07819065541734894, "energy_per_atom": -0.40038680909944546, "@module": "rxn_ca.reactions.scored_reaction", "@class": "ScoredReaction"}, {"reactants": {"ZrCl4": 17.5, "CaZrN2": 48.11}, "products": {"ZrN": 24.61, "N2": 8.37, "Ca2NCl": 34.41}, "competitiveness": 5.216218157379864e-08, "energy_per_atom": 0.06767338572223375, "@module": "rxn_ca.reactions.scored_reaction", "@class": "ScoredReaction"}, {"reactants": {"ZrN": 24.61, "N2": 8.37, "Ca2NCl": 34.41}, "products": {"ZrCl4": 17.5, "CaZrN2": 48.11}, "competitiveness": 0.015271766370356184, "energy_per_atom": -0.06767338572223376, "@module": "rxn_ca.reactions.scored_reaction", "@class": "ScoredReaction"}, {"reactants": {"CaCl2": 87.55, "ZrN": 9.23, "N2": 3.14}, "products": {"ZrCl4": 59.06, "Ca2NCl": 38.72}, "competitiveness": 0.0, "energy_per_atom": 0.586483934361, "@module": "rxn_ca.reactions.scored_reaction", "@class": "ScoredReaction"}, {"reactants": {"ZrCl4": 59.06, "Ca2NCl": 38.72}, "products": {"CaCl2": 87.55, "ZrN": 9.23, "N2": 3.14}, "competitiveness": 0.07819065541734894, "energy_per_atom": -0.5864839343609999, "@module": "rxn_ca.reactions.scored_reaction", "@class": "ScoredReaction"}, {"reactants": {"ZrCl4": 78.74, "Ca3N2": 31.48}, "products": {"CaCl2": 87.55, "ZrN": 12.31, "N2": 4.18}, "competitiveness": 0.07819065541734894, "energy_per_atom": -0.8741581182759539, "@module": "rxn_ca.reactions.scored_reaction", "@class": "ScoredReaction"}, {"reactants": {"CaCl2": 87.55, "ZrN": 12.31, "N2": 4.18}, "products": {"ZrCl4": 78.74, "Ca3N2": 31.48}, "competitiveness": 0.0, "energy_per_atom": 0.8741581182759539, "@module": "rxn_ca.reactions.scored_reaction", "@class": "ScoredReaction"}, {"reactants": {"Ca2NCl": 77.43, "N2": 8.37, "ZrCl3": 128.05}, "products": {"ZrCl4": 157.48, "Ca3N2": 62.97}, "competitiveness": 0.0, "energy_per_atom": 0.2406253403920204, "@module": "rxn_ca.reactions.scored_reaction", "@class": "ScoredReaction"}, {"reactants": {"ZrCl4": 157.48, "Ca3N2": 62.97}, "products": {"Ca2NCl": 77.43, "N2": 8.37, "ZrCl3": 128.05}, "competitiveness": 0.07819065541734894, "energy_per_atom": -0.2406253403920204, "@module": "rxn_ca.reactions.scored_reaction", "@class": "ScoredReaction"}, {"reactants": {"CaCl2": 87.55, "ZrNCl": 139.09}, "products": {"CaZrN2": 54.12, "N2": 12.55, "ZrCl3": 192.08}, "competitiveness": 0.0, "energy_per_atom": 0.48276533883629746, "@module": "rxn_ca.reactions.scored_reaction", "@class": "ScoredReaction"}, {"reactants": {"ZrCl3": 76.83, "CaZrN2": 21.65, "N2": 5.02}, "products": {"ZrNCl": 55.64, "CaCl2": 35.02}, "competitiveness": 0.025447824069914214, "energy_per_atom": -0.48276533883629635, "@module": "rxn_ca.reactions.scored_reaction", "@class": "ScoredReaction"}, {"reactants": {"Ca2NCl": 38.72, "ZrNCl": 97.36}, "products": {"CaZrN2": 54.12, "N2": 6.28, "ZrCl3": 96.04}, "competitiveness": 0.0, "energy_per_atom": 0.22436718896477936, "@module": "rxn_ca.reactions.scored_reaction", "@class": "ScoredReaction"}, {"reactants": {"CaZrN2": 54.12, "N2": 6.28, "ZrCl3": 96.04}, "products": {"Ca2NCl": 38.72, "ZrNCl": 97.36}, "competitiveness": 0.025447824069914214, "energy_per_atom": -0.22436718896477945, "@module": "rxn_ca.reactions.scored_reaction", "@class": "ScoredReaction"}, {"reactants": {"Ca3N2": 31.48, "ZrNCl": 83.45}, "products": {"CaZrN2": 54.12, "N2": 4.18, "ZrCl3": 64.03}, "competitiveness": 0.0008534037793349062, "energy_per_atom": -0.05299217161823211, "@module": "rxn_ca.reactions.scored_reaction", "@class": "ScoredReaction"}, {"reactants": {"CaZrN2": 54.12, "N2": 4.18, "ZrCl3": 64.03}, "products": {"Ca3N2": 31.48, "ZrNCl": 83.45}, "competitiveness": 5.080249149715022e-07, "energy_per_atom": 0.052992171618232074, "@module": "rxn_ca.reactions.scored_reaction", "@class": "ScoredReaction"}, {"reactants": {"ZrCl3": 128.05, "Ca2NCl": 51.62, "N2": 8.37}, "products": {"ZrNCl": 55.64, "CaCl2": 116.73}, "competitiveness": 0.025447824069914214, "energy_per_atom": -0.6089526146369931, "@module": "rxn_ca.reactions.scored_reaction", "@class": "ScoredReaction"}, {"reactants": {"CaCl2": 175.1, "ZrNCl": 83.45}, "products": {"Ca2NCl": 77.43, "N2": 12.55, "ZrCl3": 192.08}, "competitiveness": 0.0, "energy_per_atom": 0.6089526146369924, "@module": "rxn_ca.reactions.scored_reaction", "@class": "ScoredReaction"}, {"reactants": {"CaCl2": 262.65, "ZrNCl": 166.91}, "products": {"Ca3N2": 94.45, "N2": 25.1, "ZrCl3": 384.15}, "competitiveness": 0.0, "energy_per_atom": 0.8148182794326597, "@module": "rxn_ca.reactions.scored_reaction", "@class": "ScoredReaction"}, {"reactants": {"ZrCl3": 128.05, "Ca3N2": 31.48, "N2": 8.37}, "products": {"ZrNCl": 55.64, "CaCl2": 87.55}, "competitiveness": 0.025447824069914214, "energy_per_atom": -0.8148182794326598, "@module": "rxn_ca.reactions.scored_reaction", "@class": "ScoredReaction"}, {"reactants": {"Ca2NCl": 116.15, "ZrNCl": 41.73}, "products": {"Ca3N2": 94.45, "N2": 6.28, "ZrCl3": 96.04}, "competitiveness": 0.0, "energy_per_atom": 0.6669023156484163, "@module": "rxn_ca.reactions.scored_reaction", "@class": "ScoredReaction"}, {"reactants": {"Ca3N2": 94.45, "N2": 6.28, "ZrCl3": 96.04}, "products": {"Ca2NCl": 116.15, "ZrNCl": 41.73}, "competitiveness": 0.025447824069914214, "energy_per_atom": -0.666902315648416, "@module": "rxn_ca.reactions.scored_reaction", "@class": "ScoredReaction"}, {"reactants": {"CaZrN2": 32.47, "ZrCl3": 691.47}, "products": {"Zr6NCl15": 630.9, "CaCl2": 52.53, "N2": 5.02}, "competitiveness": 0.0254477172997224, "energy_per_atom": -0.12000356741280432, "@module": "rxn_ca.reactions.scored_reaction", "@class": "ScoredReaction"}, {"reactants": {"Zr6NCl15": 630.9, "CaCl2": 52.53, "N2": 5.02}, "products": {"CaZrN2": 32.47, "ZrCl3": 691.47}, "competitiveness": 2.932337833816825e-14, "energy_per_atom": 0.12000356741280427, "@module": "rxn_ca.reactions.scored_reaction", "@class": "ScoredReaction"}, {"reactants": {"CaZrN2": 46.39, "ZrCl3": 658.55}, "products": {"Zr6NCl15": 630.9, "N2": 7.17, "Ca2NCl": 33.19}, "competitiveness": 0.02399872991362164, "energy_per_atom": -0.06194019002004828, "@module": "rxn_ca.reactions.scored_reaction", "@class": "ScoredReaction"}, {"reactants": {"Zr6NCl15": 630.9, "N2": 7.17, "Ca2NCl": 33.19}, "products": {"CaZrN2": 46.39, "ZrCl3": 658.55}, "competitiveness": 1.3865210020839453e-06, "energy_per_atom": 0.06194019002004826, "@module": "rxn_ca.reactions.scored_reaction", "@class": "ScoredReaction"}, {"reactants": {"Zr6NCl15": 52.58, "Ca2NCl": 58.07, "N2": 4.18}, "products": {"CaCl2": 87.55, "CaZrN2": 27.06}, "competitiveness": 0.5189027731120573, "energy_per_atom": -0.5361170377261771, "@module": "rxn_ca.reactions.scored_reaction", "@class": "ScoredReaction"}, {"reactants": {"CaCl2": 1050.6, "CaZrN2": 324.74}, "products": {"Zr6NCl15": 630.9, "N2": 50.2, "Ca2NCl": 696.9}, "competitiveness": 0.0, "energy_per_atom": 0.5361170377261769, "@module": "rxn_ca.reactions.scored_reaction", "@class": "ScoredReaction"}, {"reactants": {"CaCl2": 656.62, "CaZrN2": 324.74}, "products": {"Zr6NCl15": 630.9, "Ca3N2": 425.02, "N2": 50.2}, "competitiveness": 0.0, "energy_per_atom": 0.9103968083178136, "@module": "rxn_ca.reactions.scored_reaction", "@class": "ScoredReaction"}, {"reactants": {"Ca3N2": 56.67, "Zr6NCl15": 84.12, "N2": 6.69}, "products": {"CaCl2": 87.55, "CaZrN2": 43.3}, "competitiveness": 0.5189027731120573, "energy_per_atom": -0.9103968083178131, "@module": "rxn_ca.reactions.scored_reaction", "@class": "ScoredReaction"}, {"reactants": {"CaZrN2": 324.74, "Ca2NCl": 1161.5}, "products": {"Zr6NCl15": 630.9, "Ca3N2": 1133.39, "N2": 50.2}, "competitiveness": 0.0, "energy_per_atom": 0.7169674271428841, "@module": "rxn_ca.reactions.scored_reaction", "@class": "ScoredReaction"}, {"reactants": {"Ca3N2": 75.56, "Zr6NCl15": 42.06, "N2": 3.35}, "products": {"Ca2NCl": 77.43, "CaZrN2": 21.65}, "competitiveness": 0.5189027731120573, "energy_per_atom": -0.7169674271428904, "@module": "rxn_ca.reactions.scored_reaction", "@class": "ScoredReaction"}, {"reactants": {"ZrCl4": 157.48, "Ca3N2": 251.86}, "products": {"ZrN": 24.61, "N2": 8.37, "Ca2NCl": 309.73}, "competitiveness": 0.07819065541734894, "energy_per_atom": -0.6647200833830552, "@module": "rxn_ca.reactions.scored_reaction", "@class": "ScoredReaction"}, {"reactants": {"ZrN": 24.61, "N2": 8.37, "Ca2NCl": 309.73}, "products": {"ZrCl4": 157.48, "Ca3N2": 251.86}, "competitiveness": 0.0, "energy_per_atom": 0.6647200833830549, "@module": "rxn_ca.reactions.scored_reaction", "@class": "ScoredReaction"}, {"reactants": {"ZrNCl": 37.09, "CaZrN2": 18.04}, "products": {"ZrN": 24.61, "N2": 8.37, "CaCl2": 29.18}, "competitiveness": 0.0004175821077170414, "energy_per_atom": -0.12076507517569501, "@module": "rxn_ca.reactions.scored_reaction", "@class": "ScoredReaction"}, {"reactants": {"CaCl2": 87.55, "ZrN": 73.84, "N2": 25.1}, "products": {"CaZrN2": 54.12, "ZrNCl": 111.27}, "competitiveness": 5.820294261977231e-16, "energy_per_atom": 0.12076507517569306, "@module": "rxn_ca.reactions.scored_reaction", "@class": "ScoredReaction"}, {"reactants": {"ZrN": 24.61, "N2": 8.37, "Ca2NCl": 25.81}, "products": {"CaZrN2": 36.08, "ZrNCl": 18.55}, "competitiveness": 0.015762111554348902, "energy_per_atom": -0.1489767283314029, "@module": "rxn_ca.reactions.scored_reaction", "@class": "ScoredReaction"}, {"reactants": {"CaZrN2": 36.08, "ZrNCl": 18.55}, "products": {"ZrN": 24.61, "N2": 8.37, "Ca2NCl": 25.81}, "competitiveness": 0.0, "energy_per_atom": 0.14897672833140307, "@module": "rxn_ca.reactions.scored_reaction", "@class": "ScoredReaction"}, {"reactants": {"CaCl2": 87.55, "ZrN": 36.92, "N2": 12.55}, "products": {"Ca2NCl": 38.72, "ZrNCl": 83.45}, "competitiveness": 0.0, "energy_per_atom": 0.26033791912185983, "@module": "rxn_ca.reactions.scored_reaction", "@class": "ScoredReaction"}, {"reactants": {"ZrNCl": 55.64, "Ca2NCl": 25.81}, "products": {"ZrN": 24.61, "N2": 8.37, "CaCl2": 58.37}, "competitiveness": 0.015762111584961096, "energy_per_atom": -0.2603379191218596, "@module": "rxn_ca.reactions.scored_reaction", "@class": "ScoredReaction"}, {"reactants": {"Ca3N2": 15.74, "ZrNCl": 55.64}, "products": {"ZrN": 24.61, "N2": 8.37, "CaCl2": 43.77}, "competitiveness": 0.00097816801052601, "energy_per_atom": -0.39648064481450157, "@module": "rxn_ca.reactions.scored_reaction", "@class": "ScoredReaction"}, {"reactants": {"CaCl2": 87.55, "ZrN": 49.23, "N2": 16.73}, "products": {"Ca3N2": 31.48, "ZrNCl": 111.27}, "competitiveness": 0.0, "energy_per_atom": 0.3964806448145003, "@module": "rxn_ca.reactions.scored_reaction", "@class": "ScoredReaction"}, {"reactants": {"ZrN": 24.61, "N2": 8.37, "Ca2NCl": 77.43}, "products": {"Ca3N2": 62.97, "ZrNCl": 55.64}, "competitiveness": 0.0, "energy_per_atom": 0.4054412940120646, "@module": "rxn_ca.reactions.scored_reaction", "@class": "ScoredReaction"}, {"reactants": {"Ca3N2": 62.97, "ZrNCl": 55.64}, "products": {"ZrN": 24.61, "N2": 8.37, "Ca2NCl": 77.43}, "competitiveness": 0.00097816801052601, "energy_per_atom": -0.4054412940120647, "@module": "rxn_ca.reactions.scored_reaction", "@class": "ScoredReaction"}, {"reactants": {"CaCl2": 87.55, "ZrN": 44.31, "N2": 8.37}, "products": {"Zr6NCl15": 84.12, "CaZrN2": 54.12}, "competitiveness": 0.0, "energy_per_atom": 0.40078381808936553, "@module": "rxn_ca.reactions.scored_reaction", "@class": "ScoredReaction"}, {"reactants": {"Zr6NCl15": 46.73, "CaZrN2": 30.07}, "products": {"ZrN": 24.61, "N2": 4.65, "CaCl2": 48.64}, "competitiveness": 0.5189027731120573, "energy_per_atom": -0.4007838180893662, "@module": "rxn_ca.reactions.scored_reaction", "@class": "ScoredReaction"}, {"reactants": {"Zr6NCl15": 17.53, "CaZrN2": 45.1}, "products": {"ZrN": 24.61, "N2": 6.97, "Ca2NCl": 32.26}, "competitiveness": 7.487040091882635e-06, "energy_per_atom": 0.054495265203888976, "@module": "rxn_ca.reactions.scored_reaction", "@class": "ScoredReaction"}, {"reactants": {"ZrN": 24.61, "N2": 6.97, "Ca2NCl": 32.26}, "products": {"Zr6NCl15": 17.53, "CaZrN2": 45.1}, "competitiveness": 0.01398620448859562, "energy_per_atom": -0.054495265203889025, "@module": "rxn_ca.reactions.scored_reaction", "@class": "ScoredReaction"}, {"reactants": {"CaCl2": 29.18, "CaZrN2": 54.12}, "products": {"ZrN": 24.61, "N2": 8.37, "Ca2NCl": 51.62}, "competitiveness": 0.0, "energy_per_atom": 0.27914568789232946, "@module": "rxn_ca.reactions.scored_reaction", "@class": "ScoredReaction"}, {"reactants": {"ZrN": 24.61, "N2": 8.37, "Ca2NCl": 51.62}, "products": {"CaCl2": 29.18, "CaZrN2": 54.12}, "competitiveness": 0.015762111584961096, "energy_per_atom": -0.2791456878923296, "@module": "rxn_ca.reactions.scored_reaction", "@class": "ScoredReaction"}, {"reactants": {"Zr6NCl15": 630.9, "Ca3N2": 31.48, "N2": 8.37}, "products": {"CaZrN2": 54.12, "ZrCl3": 640.25}, "competitiveness": 0.013268802130183988, "energy_per_atom": 0.009401773823853647, "@module": "rxn_ca.reactions.scored_reaction", "@class": "ScoredReaction"}, {"reactants": {"CaZrN2": 54.12, "ZrCl3": 640.25}, "products": {"Zr6NCl15": 630.9, "Ca3N2": 31.48, "N2": 8.37}, "competitiveness": 0.003918164558904781, "energy_per_atom": -0.00940177382385365, "@module": "rxn_ca.reactions.scored_reaction", "@class": "ScoredReaction"}, {"reactants": {"ZrCl3": 54.88, "Ca2NCl": 55.31, "N2": 3.59}, "products": {"CaCl2": 87.55, "CaZrN2": 23.2}, "competitiveness": 0.025447824069914214, "energy_per_atom": -0.585796278762726, "@module": "rxn_ca.reactions.scored_reaction", "@class": "ScoredReaction"}, {"reactants": {"CaCl2": 122.57, "CaZrN2": 32.47}, "products": {"Ca2NCl": 77.43, "N2": 5.02, "ZrCl3": 76.83}, "competitiveness": 0.0, "energy_per_atom": 0.5857962787627234, "@module": "rxn_ca.reactions.scored_reaction", "@class": "ScoredReaction"}, {"reactants": {"CaCl2": 157.59, "CaZrN2": 64.95}, "products": {"Ca3N2": 94.45, "N2": 10.04, "ZrCl3": 153.66}, "competitiveness": 0.0, "energy_per_atom": 0.9727855049565968, "@module": "rxn_ca.reactions.scored_reaction", "@class": "ScoredReaction"}, {"reactants": {"ZrCl3": 85.37, "Ca3N2": 52.47, "N2": 5.58}, "products": {"CaCl2": 87.55, "CaZrN2": 36.08}, "competitiveness": 0.025447824069914214, "energy_per_atom": -0.9727855049565962, "@module": "rxn_ca.reactions.scored_reaction", "@class": "ScoredReaction"}, {"reactants": {"CaZrN2": 23.2, "Ca2NCl": 99.56}, "products": {"Ca3N2": 94.45, "N2": 3.59, "ZrCl3": 54.88}, "competitiveness": 0.0, "energy_per_atom": 0.7467996794776295, "@module": "rxn_ca.reactions.scored_reaction", "@class": "ScoredReaction"}, {"reactants": {"ZrCl3": 42.68, "Ca3N2": 73.46, "N2": 2.79}, "products": {"Ca2NCl": 77.43, "CaZrN2": 18.04}, "competitiveness": 0.025447824069914214, "energy_per_atom": -0.7467996794776285, "@module": "rxn_ca.reactions.scored_reaction", "@class": "ScoredReaction"}, {"reactants": {"ZrCl4": 708.68, "CaZrN2": 81.19}, "products": {"Zr6NCl15": 630.9, "CaCl2": 131.32, "N2": 50.2}, "competitiveness": 0.07634600986556528, "energy_per_atom": -0.07009601244354713, "@module": "rxn_ca.reactions.scored_reaction", "@class": "ScoredReaction"}, {"reactants": {"Zr6NCl15": 630.9, "CaCl2": 131.32, "N2": 50.2}, "products": {"ZrCl4": 708.68, "CaZrN2": 81.19}, "competitiveness": 1.8814526099217192e-07, "energy_per_atom": 0.07009601244354713, "@module": "rxn_ca.reactions.scored_reaction", "@class": "ScoredReaction"}, {"reactants": {"Zr6NCl15": 630.9, "N2": 50.2, "Ca2NCl": 77.43}, "products": {"ZrCl4": 629.94, "CaZrN2": 108.25}, "competitiveness": 0.4524120270116363, "energy_per_atom": -0.05293532996468937, "@module": "rxn_ca.reactions.scored_reaction", "@class": "ScoredReaction"}, {"reactants": {"ZrCl4": 629.94, "CaZrN2": 108.25}, "products": {"Zr6NCl15": 630.9, "N2": 50.2, "Ca2NCl": 77.43}, "competitiveness": 1.5800711268259598e-06, "energy_per_atom": 0.05293532996468936, "@module": "rxn_ca.reactions.scored_reaction", "@class": "ScoredReaction"}, {"reactants": {"ZrCl4": 590.57, "CaZrN2": 121.78}, "products": {"Zr6NCl15": 630.9, "Ca3N2": 70.84, "N2": 50.2}, "competitiveness": 0.0, "energy_per_atom": 0.16108565089901292, "@module": "rxn_ca.reactions.scored_reaction", "@class": "ScoredReaction"}, {"reactants": {"Zr6NCl15": 630.9, "Ca3N2": 70.84, "N2": 50.2}, "products": {"ZrCl4": 590.57, "CaZrN2": 121.78}, "competitiveness": 0.5189027730895506, "energy_per_atom": -0.161085650899013, "@module": "rxn_ca.reactions.scored_reaction", "@class": "ScoredReaction"}], "phase_set": {"@module": "rxn_ca.phases.solid_phase_set", "@class": "SolidPhaseSet", "phases": ["CaN2", "Ca2N", "Cl2", "ZrCl", "Ca", "Ca3N2", "Zr3N2", "CaCl2", "Ca4ZrN4", "ZrCl4", "N2", "ZrCl2", "ZrNCl", "Zr", "Zr3N4", "Zr2N", "Zr6NCl15", "ZrN", "ZrCl3", "CaN6", "CaZrN2", "Ca2NCl"], "volumes": {"Cl2": 70.35400635593795, "CaCl2": 87.54970826073873, "Zr3N2": 73.5203110244633, "ZrCl3": 128.05056972549028, "Ca3N2": 94.44900064275961, "CaN2": 39.15444664286524, "CaZrN2": 54.123469850076646, "Ca": 41.76118103229138, "N2": 50.20253368680236, "Zr2N": 49.09554798015192, "ZrN": 24.614765837074486, "ZrCl": 50.90923825495464, "ZrCl4": 157.4844582501777, "Ca4ZrN4": 155.5641488311919, "ZrCl2": 69.81975716933798, "Ca2N": 72.33292337664713, "ZrNCl": 55.63505588520185, "Zr6NCl15": 630.9016141495583, "Zr3N4": 89.11843533211446, "Ca2NCl": 77.43321319650404, "CaN6": 96.13831895445, "Zr": 23.499666692032353}, "gas_phases": ["H2", "O2", "H2O", "CO", "CO2", "N2", "Cl2", "H5NO"], "densities": {"Cl2": 1.0078459447109434, "CaCl2": 1.2676684160896317, "Zr3N2": 4.103429321723307, "ZrCl3": 1.5430075822666827, "Ca3N2": 1.5696026320143444, "CaN2": 1.7390464133250032, "CaZrN2": 2.943554809795226, "Ca": 0.9596950806781571, "N2": 0.5580076928938824, "Zr2N": 4.0014768768732685, "ZrN": 4.275104654520121, "ZrCl": 2.4882910124405844, "ZrCl4": 1.4797396682141302, "Ca4ZrN4": 1.977080209745159, "ZrCl2": 2.3221220836786434, "Ca2N": 1.3017958573260247, "ZrNCl": 2.5286880324212975, "Zr6NCl15": 1.7326722193816808, "Zr3N4": 3.6995577713109906, "Ca2NCl": 1.6739031566605826, "CaN6": 1.2910377604876446, "Zr": 3.8819273990354013}, "melting_points": {"CaN2": 1689, "Zr2N": 2618, "Ca2N": 1737, "Cl2": 187, "ZrCl": 1119, "Ca": 1073, "Ca3N2": 1803, "Zr6NCl15": 712, "Zr3N2": 3157, "CaCl2": 1113, "Ca4ZrN4": 2702, "ZrN": 3252, "ZrCl3": 1021, "ZrCl4": 886, "N2": 92, "CaN6": 1240, "CaZrN2": 2900, "ZrCl2": 1003, "Ca2NCl": 1091, "ZrNCl": 2252, "Zr": 2142, "Zr3N4": 3226}, "experimentally_observed": {"Ca4ZrN4": false, "ZrCl": true, "ZrCl2": true, "ZrCl4": true, "ZrN": true, "CaN6": true, "Zr": true, "Ca": true, "CaN2": true, "CaZrN2": false, "N2": true, "Zr2N": false, "Ca3N2": true, "CaCl2": true, "Cl2": true, "Zr3N2": false, "ZrCl3": true, "Ca2N": true, "Ca2NCl": true, "Zr3N4": true, "Zr6NCl15": false, "ZrNCl": true}, "phase_metadata": null}, "@module": "rxn_ca.reactions.scored_reaction_set", "@class": "ScoredReactionSet"}, "600": {"reactions": [{"reactants": {"ZrN": 24.61, "Cl2": 35.18}, "products": {"ZrNCl": 55.64}, "competitiveness": 0.0001809907439364763, "energy_per_atom": -1.0745270360685089, "@module": "rxn_ca.reactions.scored_reaction", "@class": "ScoredReaction"}, {"reactants": {"ZrNCl": 55.64}, "products": {"ZrN": 24.61, "Cl2": 35.18}, "competitiveness": 0.0, "energy_per_atom": 1.0745270360685097, "@module": "rxn_ca.reactions.scored_reaction", "@class": "ScoredReaction"}, {"reactants": {"Ca2NCl": 154.87}, "products": {"CaCl2": 87.55, "Ca3N2": 94.45}, "competitiveness": 0.0, "energy_per_atom": 0.2085516455119449, "@module": "rxn_ca.reactions.scored_reaction", "@class": "ScoredReaction"}, {"reactants": {"Ca3N2": 47.22, "CaCl2": 43.77}, "products": {"Ca2NCl": 77.43}, "competitiveness": 0.025587502765223365, "energy_per_atom": -0.20855164551194447, "@module": "rxn_ca.reactions.scored_reaction", "@class": "ScoredReaction"}, {"reactants": {"ZrCl3": 128.05, "Cl2": 35.18}, "products": {"ZrCl4": 157.48}, "competitiveness": 0.049895557857318, "energy_per_atom": -0.4166425385119389, "@module": "rxn_ca.reactions.scored_reaction", "@class": "ScoredReaction"}, {"reactants": {"ZrCl4": 157.48}, "products": {"ZrCl3": 128.05, "Cl2": 35.18}, "competitiveness": 0.0, "energy_per_atom": 0.4166425385119393, "@module": "rxn_ca.reactions.scored_reaction", "@class": "ScoredReaction"}, {"reactants": {"Zr6NCl15": 126.18}, "products": {"ZrCl3": 128.05, "ZrN": 4.92}, "competitiveness": 5.578371649184913e-07, "energy_per_atom": 0.06853119621522505, "@module": "rxn_ca.reactions.scored_reaction", "@class": "ScoredReaction"}, {"reactants": {"ZrCl3": 128.05, "ZrN": 4.92}, "products": {"Zr6NCl15": 126.18}, "competitiveness": 0.04848613075166008, "energy_per_atom": -0.06853119621522515, "@module": "rxn_ca.reactions.scored_reaction", "@class": "ScoredReaction"}, {"reactants": {"Ca2NCl": 77.43, "CaZrN2": 54.12}, "products": {"Ca3N2": 94.45, "ZrNCl": 55.64}, "competitiveness": 0.0, "energy_per_atom": 0.5747872630236212, "@module": "rxn_ca.reactions.scored_reaction", "@class": "ScoredReaction"}, {"reactants": {"Ca3N2": 94.45, "ZrNCl": 55.64}, "products": {"Ca2NCl": 77.43, "CaZrN2": 54.12}, "competitiveness": 0.0014418630918190403, "energy_per_atom": -0.5747872630236209, "@module": "rxn_ca.reactions.scored_reaction", "@class": "ScoredReaction"}, {"reactants": {"ZrCl3": 42.68, "Ca3N2": 62.97}, "products": {"Ca2NCl": 77.43, "ZrN": 8.2}, "competitiveness": 0.049895557857318, "energy_per_atom": -0.6931126528620641, "@module": "rxn_ca.reactions.scored_reaction", "@class": "ScoredReaction"}, {"reactants": {"ZrN": 24.61, "Ca2NCl": 232.3}, "products": {"Ca3N2": 188.9, "ZrCl3": 128.05}, "competitiveness": 0.0, "energy_per_atom": 0.693112652862064, "@module": "rxn_ca.reactions.scored_reaction", "@class": "ScoredReaction"}, {"reactants": {"ZrN": 29.54, "ZrCl4": 157.48}, "products": {"ZrNCl": 55.64, "Zr6NCl15": 126.18}, "competitiveness": 0.14995243088717983, "energy_per_atom": -0.05704393607762649, "@module": "rxn_ca.reactions.scored_reaction", "@class": "ScoredReaction"}, {"reactants": {"ZrNCl": 55.64, "Zr6NCl15": 126.18}, "products": {"ZrN": 29.54, "ZrCl4": 157.48}, "competitiveness": 8.51617216318074e-06, "energy_per_atom": 0.057043936077626534, "@module": "rxn_ca.reactions.scored_reaction", "@class": "ScoredReaction"}, {"reactants": {"Ca2NCl": 38.72, "Zr6NCl15": 63.09}, "products": {"CaCl2": 87.55, "ZrN": 14.77}, "competitiveness": 1.0360376152291926, "energy_per_atom": -0.575093855329633, "@module": "rxn_ca.reactions.scored_reaction", "@class": "ScoredReaction"}, {"reactants": {"CaCl2": 87.55, "ZrN": 14.77}, "products": {"Ca2NCl": 38.72, "Zr6NCl15": 63.09}, "competitiveness": 0.0, "energy_per_atom": 0.5750938553296329, "@module": "rxn_ca.reactions.scored_reaction", "@class": "ScoredReaction"}, {"reactants": {"CaCl2": 87.55, "ZrN": 19.69}, "products": {"Ca3N2": 31.48, "Zr6NCl15": 84.12}, "competitiveness": 0.0, "energy_per_atom": 0.8361983675279265, "@module": "rxn_ca.reactions.scored_reaction", "@class": "ScoredReaction"}, {"reactants": {"Ca3N2": 31.48, "Zr6NCl15": 84.12}, "products": {"CaCl2": 87.55, "ZrN": 19.69}, "competitiveness": 1.0360376152291926, "energy_per_atom": -0.836198367527927, "@module": "rxn_ca.reactions.scored_reaction", "@class": "ScoredReaction"}, {"reactants": {"Ca3N2": 62.97, "Zr6NCl15": 42.06}, "products": {"Ca2NCl": 77.43, "ZrN": 9.85}, "competitiveness": 1.0360376152291926, "energy_per_atom": -0.6513034808349645, "@module": "rxn_ca.reactions.scored_reaction", "@class": "ScoredReaction"}, {"reactants": {"ZrN": 24.61, "Ca2NCl": 193.58}, "products": {"Ca3N2": 157.42, "Zr6NCl15": 105.15}, "competitiveness": 0.0, "energy_per_atom": 0.6513034808349695, "@module": "rxn_ca.reactions.scored_reaction", "@class": "ScoredReaction"}, {"reactants": {"N2": 50.2, "ZrCl3": 256.1}, "products": {"ZrN": 49.23, "Cl2": 211.06}, "competitiveness": 0.0, "energy_per_atom": 1.0983537990043502, "@module": "rxn_ca.reactions.scored_reaction", "@class": "ScoredReaction"}, {"reactants": {"ZrN": 49.23, "Cl2": 211.06}, "products": {"N2": 50.2, "ZrCl3": 256.1}, "competitiveness": 0.0001809907439364763, "energy_per_atom": -1.09835379900435, "@module": "rxn_ca.reactions.scored_reaction", "@class": "ScoredReaction"}, {"reactants": {"ZrN": 24.61, "Cl2": 140.71}, "products": {"ZrCl4": 157.48, "N2": 25.1}, "competitiveness": 0.0001809907439364763, "energy_per_atom": -1.2953255777154198, "@module": "rxn_ca.reactions.scored_reaction", "@class": "ScoredReaction"}, {"reactants": {"ZrCl4": 157.48, "N2": 25.1}, "products": {"Cl2": 140.71, "ZrN": 24.61}, "competitiveness": 0.0, "energy_per_atom": 1.2953255777154191, "@module": "rxn_ca.reactions.scored_reaction", "@class": "ScoredReaction"}, {"reactants": {"N2": 20.92, "Zr6NCl15": 105.15}, "products": {"ZrN": 24.61, "Cl2": 87.94}, "competitiveness": 0.0, "energy_per_atom": 1.1145824333622325, "@module": "rxn_ca.reactions.scored_reaction", "@class": "ScoredReaction"}, {"reactants": {"ZrN": 24.61, "Cl2": 87.94}, "products": {"N2": 20.92, "Zr6NCl15": 105.15}, "competitiveness": 0.0001809907439364763, "energy_per_atom": -1.1145824333622303, "@module": "rxn_ca.reactions.scored_reaction", "@class": "ScoredReaction"}, {"reactants": {"Cl2": 140.71, "ZrNCl": 111.27}, "products": {"N2": 50.2, "ZrCl3": 256.1}, "competitiveness": 0.0005697760668112652, "energy_per_atom": -0.5610902809700961, "@module": "rxn_ca.reactions.scored_reaction", "@class": "ScoredReaction"}, {"reactants": {"N2": 50.2, "ZrCl3": 256.1}, "products": {"Cl2": 140.71, "ZrNCl": 111.27}, "competitiveness": 0.0, "energy_per_atom": 0.5610902809700961, "@module": "rxn_ca.reactions.scored_reaction", "@class": "ScoredReaction"}, {"reactants": {"N2": 50.2, "ZrCl3": 1536.61}, "products": {"Cl2": 211.06, "Zr6NCl15": 1261.8}, "competitiveness": 8.752441151234352e-16, "energy_per_atom": 0.12309416981240046, "@module": "rxn_ca.reactions.scored_reaction", "@class": "ScoredReaction"}, {"reactants": {"Cl2": 211.06, "Zr6NCl15": 1261.8}, "products": {"N2": 50.2, "ZrCl3": 1536.61}, "competitiveness": 1.0360355084221866, "energy_per_atom": -0.12309416981240047, "@module": "rxn_ca.reactions.scored_reaction", "@class": "ScoredReaction"}, {"reactants": {"ZrNCl": 55.64, "Cl2": 105.53}, "products": {"N2": 25.1, "ZrCl4": 157.48}, "competitiveness": 0.0005697760668112652, "energy_per_atom": -0.8655147632880157, "@module": "rxn_ca.reactions.scored_reaction", "@class": "ScoredReaction"}, {"reactants": {"N2": 25.1, "ZrCl4": 157.48}, "products": {"ZrNCl": 55.64, "Cl2": 105.53}, "competitiveness": 0.0, "energy_per_atom": 0.8655147632880155, "@module": "rxn_ca.reactions.scored_reaction", "@class": "ScoredReaction"}, {"reactants": {"Cl2": 52.77, "Zr6NCl15": 105.15}, "products": {"ZrCl4": 157.48, "N2": 4.18}, "competitiveness": 1.0360376152291926, "energy_per_atom": -0.5151178743618596, "@module": "rxn_ca.reactions.scored_reaction", "@class": "ScoredReaction"}, {"reactants": {"ZrCl4": 157.48, "N2": 4.18}, "products": {"Zr6NCl15": 105.15, "Cl2": 52.77}, "competitiveness": 0.0, "energy_per_atom": 0.5151178743618633, "@module": "rxn_ca.reactions.scored_reaction", "@class": "ScoredReaction"}, {"reactants": {"ZrCl3": 192.08, "N2": 12.55}, "products": {"ZrCl4": 157.48, "ZrNCl": 27.82}, "competitiveness": 0.049895557854399336, "energy_per_atom": -0.16017202176991788, "@module": "rxn_ca.reactions.scored_reaction", "@class": "ScoredReaction"}, {"reactants": {"ZrCl4": 629.94, "ZrNCl": 111.27}, "products": {"N2": 50.2, "ZrCl3": 768.3}, "competitiveness": 0.0, "energy_per_atom": 0.16017202176991804, "@module": "rxn_ca.reactions.scored_reaction", "@class": "ScoredReaction"}, {"reactants": {"ZrCl3": 1152.46, "N2": 25.1}, "products": {"Zr6NCl15": 630.9, "ZrCl4": 472.45}, "competitiveness": 0.04983769995383131, "energy_per_atom": -0.09153827783837548, "@module": "rxn_ca.reactions.scored_reaction", "@class": "ScoredReaction"}, {"reactants": {"ZrCl4": 944.91, "Zr6NCl15": 1261.8}, "products": {"N2": 50.2, "ZrCl3": 2304.91}, "competitiveness": 9.270395114896822e-10, "energy_per_atom": 0.09153827783837404, "@module": "rxn_ca.reactions.scored_reaction", "@class": "ScoredReaction"}, {"reactants": {"Zr6NCl15": 630.9, "N2": 12.55}, "products": {"ZrCl3": 576.23, "ZrNCl": 83.45}, "competitiveness": 0.007264023350816184, "energy_per_atom": 0.019632457634427548, "@module": "rxn_ca.reactions.scored_reaction", "@class": "ScoredReaction"}, {"reactants": {"ZrCl3": 576.23, "ZrNCl": 83.45}, "products": {"Zr6NCl15": 630.9, "N2": 12.55}, "competitiveness": 0.015164118028365836, "energy_per_atom": -0.019632457634427544, "@module": "rxn_ca.reactions.scored_reaction", "@class": "ScoredReaction"}, {"reactants": {"Zr6NCl15": 210.3, "N2": 16.73}, "products": {"ZrNCl": 55.64, "ZrCl4": 157.48}, "competitiveness": 1.0360301953651518, "energy_per_atom": -0.11765784673979225, "@module": "rxn_ca.reactions.scored_reaction", "@class": "ScoredReaction"}, {"reactants": {"ZrNCl": 166.91, "ZrCl4": 472.45}, "products": {"N2": 50.2, "Zr6NCl15": 630.9}, "competitiveness": 2.2236447572693413e-14, "energy_per_atom": 0.11765784673978634, "@module": "rxn_ca.reactions.scored_reaction", "@class": "ScoredReaction"}, {"reactants": {"ZrCl3": 128.05, "ZrNCl": 9.27}, "products": {"ZrCl4": 26.25, "Zr6NCl15": 105.15}, "competitiveness": 0.043442107693500424, "energy_per_atom": -0.052819759267017805, "@module": "rxn_ca.reactions.scored_reaction", "@class": "ScoredReaction"}, {"reactants": {"ZrCl4": 26.25, "Zr6NCl15": 105.15}, "products": {"ZrCl3": 128.05, "ZrNCl": 9.27}, "competitiveness": 2.1460389423093078e-05, "energy_per_atom": 0.052819759267017805, "@module": "rxn_ca.reactions.scored_reaction", "@class": "ScoredReaction"}, {"reactants": {"CaCl2": 29.18, "Zr6NCl15": 105.15}, "products": {"ZrCl3": 128.05, "Ca2NCl": 12.91}, "competitiveness": 0.0, "energy_per_atom": 0.21732081122211508, "@module": "rxn_ca.reactions.scored_reaction", "@class": "ScoredReaction"}, {"reactants": {"ZrCl3": 128.05, "Ca2NCl": 12.91}, "products": {"CaCl2": 29.18, "Zr6NCl15": 105.15}, "competitiveness": 0.049895557857318, "energy_per_atom": -0.21732081122211502, "@module": "rxn_ca.reactions.scored_reaction", "@class": "ScoredReaction"}, {"reactants": {"CaCl2": 262.65, "Zr6NCl15": 1261.8}, "products": {"Ca3N2": 94.45, "ZrCl3": 1536.61}, "competitiveness": 0.0, "energy_per_atom": 0.2546398760601148, "@module": "rxn_ca.reactions.scored_reaction", "@class": "ScoredReaction"}, {"reactants": {"ZrCl3": 768.3, "Ca3N2": 47.22}, "products": {"Zr6NCl15": 630.9, "CaCl2": 131.32}, "competitiveness": 0.049895557857318, "energy_per_atom": -0.2546398760601154, "@module": "rxn_ca.reactions.scored_reaction", "@class": "ScoredReaction"}, {"reactants": {"Ca2NCl": 116.15, "Zr6NCl15": 315.45}, "products": {"Ca3N2": 94.45, "ZrCl3": 384.15}, "competitiveness": 0.0, "energy_per_atom": 0.27900938830468053, "@module": "rxn_ca.reactions.scored_reaction", "@class": "ScoredReaction"}, {"reactants": {"Ca3N2": 94.45, "ZrCl3": 384.15}, "products": {"Ca2NCl": 116.15, "Zr6NCl15": 315.45}, "competitiveness": 0.049895557857318, "energy_per_atom": -0.2790093883046806, "@module": "rxn_ca.reactions.scored_reaction", "@class": "ScoredReaction"}, {"reactants": {"CaCl2": 87.55, "ZrNCl": 111.27}, "products": {"ZrCl4": 157.48, "CaZrN2": 54.12}, "competitiveness": 0.0, "energy_per_atom": 0.4102459600011709, "@module": "rxn_ca.reactions.scored_reaction", "@class": "ScoredReaction"}, {"reactants": {"ZrCl4": 78.74, "CaZrN2": 27.06}, "products": {"ZrNCl": 55.64, "CaCl2": 43.77}, "competitiveness": 0.16484618436613271, "energy_per_atom": -0.4102459600011708, "@module": "rxn_ca.reactions.scored_reaction", "@class": "ScoredReaction"}, {"reactants": {"ZrCl4": 52.49, "CaZrN2": 36.08}, "products": {"ZrNCl": 55.64, "Ca2NCl": 25.81}, "competitiveness": 0.1648461783866927, "energy_per_atom": -0.13878836421797291, "@module": "rxn_ca.reactions.scored_reaction", "@class": "ScoredReaction"}, {"reactants": {"ZrNCl": 55.64, "Ca2NCl": 25.81}, "products": {"ZrCl4": 52.49, "CaZrN2": 36.08}, "competitiveness": 0.0, "energy_per_atom": 0.1387883642179729, "@module": "rxn_ca.reactions.scored_reaction", "@class": "ScoredReaction"}, {"reactants": {"ZrCl4": 157.48, "CaZrN2": 162.37}, "products": {"Ca3N2": 94.45, "ZrNCl": 222.54}, "competitiveness": 0.0, "energy_per_atom": 0.14771282155966697, "@module": "rxn_ca.reactions.scored_reaction", "@class": "ScoredReaction"}, {"reactants": {"Ca3N2": 94.45, "ZrNCl": 222.54}, "products": {"ZrCl4": 157.48, "CaZrN2": 162.37}, "competitiveness": 0.0014418630877381252, "energy_per_atom": -0.14771282155966697, "@module": "rxn_ca.reactions.scored_reaction", "@class": "ScoredReaction"}, {"reactants": {"Ca2NCl": 38.72, "ZrCl4": 78.74}, "products": {"CaCl2": 87.55, "ZrNCl": 27.82}, "competitiveness": 0.16484618436613271, "energy_per_atom": -0.56179352025683, "@module": "rxn_ca.reactions.scored_reaction", "@class": "ScoredReaction"}, {"reactants": {"CaCl2": 87.55, "ZrNCl": 27.82}, "products": {"Ca2NCl": 38.72, "ZrCl4": 78.74}, "competitiveness": 0.0, "energy_per_atom": 0.5617935202568302, "@module": "rxn_ca.reactions.scored_reaction", "@class": "ScoredReaction"}, {"reactants": {"CaCl2": 87.55, "ZrNCl": 37.09}, "products": {"Ca3N2": 31.48, "ZrCl4": 104.99}, "competitiveness": 0.0, "energy_per_atom": 0.7876927843985339, "@module": "rxn_ca.reactions.scored_reaction", "@class": "ScoredReaction"}, {"reactants": {"Ca3N2": 31.48, "ZrCl4": 104.99}, "products": {"CaCl2": 87.55, "ZrNCl": 37.09}, "competitiveness": 0.16484618436613271, "energy_per_atom": -0.7876927843985337, "@module": "rxn_ca.reactions.scored_reaction", "@class": "ScoredReaction"}, {"reactants": {"Ca3N2": 188.9, "ZrCl4": 157.48}, "products": {"ZrNCl": 55.64, "Ca2NCl": 232.3}, "competitiveness": 0.16484618436613271, "energy_per_atom": -0.6360879916543587, "@module": "rxn_ca.reactions.scored_reaction", "@class": "ScoredReaction"}, {"reactants": {"ZrNCl": 55.64, "Ca2NCl": 232.3}, "products": {"Ca3N2": 188.9, "ZrCl4": 157.48}, "competitiveness": 0.0, "energy_per_atom": 0.6360879916543588, "@module": "rxn_ca.reactions.scored_reaction", "@class": "ScoredReaction"}, {"reactants": {"Ca2NCl": 77.43, "ZrCl4": 78.74}, "products": {"CaCl2": 131.32, "CaZrN2": 27.06}, "competitiveness": 0.16484618436613271, "energy_per_atom": -0.5560886003728247, "@module": "rxn_ca.reactions.scored_reaction", "@class": "ScoredReaction"}, {"reactants": {"CaCl2": 131.32, "CaZrN2": 27.06}, "products": {"Ca2NCl": 77.43, "ZrCl4": 78.74}, "competitiveness": 0.0, "energy_per_atom": 0.5560886003728246, "@module": "rxn_ca.reactions.scored_reaction", "@class": "ScoredReaction"}, {"reactants": {"CaCl2": 175.1, "CaZrN2": 54.12}, "products": {"Ca3N2": 94.45, "ZrCl4": 157.48}, "competitiveness": 0.0, "energy_per_atom": 0.9210355596465916, "@module": "rxn_ca.reactions.scored_reaction", "@class": "ScoredReaction"}, {"reactants": {"ZrCl4": 157.48, "Ca3N2": 94.45}, "products": {"CaZrN2": 54.12, "CaCl2": 175.1}, "competitiveness": 0.16484618436613271, "energy_per_atom": -0.9210355596465908, "@module": "rxn_ca.reactions.scored_reaction", "@class": "ScoredReaction"}, {"reactants": {"Ca2NCl": 103.24, "CaZrN2": 18.04}, "products": {"Ca3N2": 94.45, "ZrCl4": 52.49}, "competitiveness": 0.0, "energy_per_atom": 0.705064587379718, "@module": "rxn_ca.reactions.scored_reaction", "@class": "ScoredReaction"}, {"reactants": {"ZrCl4": 39.37, "Ca3N2": 70.84}, "products": {"Ca2NCl": 77.43, "CaZrN2": 13.53}, "competitiveness": 0.16484618436613271, "energy_per_atom": -0.7050645873797183, "@module": "rxn_ca.reactions.scored_reaction", "@class": "ScoredReaction"}, {"reactants": {"CaCl2": 87.55, "CaZrN2": 54.12}, "products": {"ZrNCl": 55.64, "Ca2NCl": 77.43}, "competitiveness": 0.0, "energy_per_atom": 0.3245252884092891, "@module": "rxn_ca.reactions.scored_reaction", "@class": "ScoredReaction"}, {"reactants": {"ZrNCl": 55.64, "Ca2NCl": 77.43}, "products": {"CaCl2": 87.55, "CaZrN2": 54.12}, "competitiveness": 0.02973161701389489, "energy_per_atom": -0.32452528840928907, "@module": "rxn_ca.reactions.scored_reaction", "@class": "ScoredReaction"}, {"reactants": {"CaCl2": 87.55, "CaZrN2": 108.25}, "products": {"Ca3N2": 94.45, "ZrNCl": 111.27}, "competitiveness": 0.0, "energy_per_atom": 0.642366108166362, "@module": "rxn_ca.reactions.scored_reaction", "@class": "ScoredReaction"}, {"reactants": {"Ca3N2": 47.22, "ZrNCl": 55.64}, "products": {"CaZrN2": 54.12, "CaCl2": 43.77}, "competitiveness": 0.0014418630918190403, "energy_per_atom": -0.6423661081663623, "@module": "rxn_ca.reactions.scored_reaction", "@class": "ScoredReaction"}, {"reactants": {"ZrNCl": 133.52, "Cl2": 126.64}, "products": {"N2": 50.2, "Zr6NCl15": 252.36}, "competitiveness": 0.0005697760668112652, "energy_per_atom": -0.5005669841802208, "@module": "rxn_ca.reactions.scored_reaction", "@class": "ScoredReaction"}, {"reactants": {"N2": 50.2, "Zr6NCl15": 252.36}, "products": {"ZrNCl": 133.52, "Cl2": 126.64}, "competitiveness": 0.0, "energy_per_atom": 0.5005669841802204, "@module": "rxn_ca.reactions.scored_reaction", "@class": "ScoredReaction"}, {"reactants": {"CaCl2": 87.55, "N2": 12.55}, "products": {"Cl2": 52.77, "Ca2NCl": 38.72}, "competitiveness": 0.0, "energy_per_atom": 1.470320329749119, "@module": "rxn_ca.reactions.scored_reaction", "@class": "ScoredReaction"}, {"reactants": {"Cl2": 52.77, "Ca2NCl": 38.72}, "products": {"CaCl2": 87.55, "N2": 12.55}, "competitiveness": 0.02973161701389489, "energy_per_atom": -1.4703203297491192, "@module": "rxn_ca.reactions.scored_reaction", "@class": "ScoredReaction"}, {"reactants": {"Ca3N2": 31.48, "Cl2": 70.35}, "products": {"CaCl2": 87.55, "N2": 16.73}, "competitiveness": 0.0014418630918190403, "energy_per_atom": -2.099461536673455, "@module": "rxn_ca.reactions.scored_reaction", "@class": "ScoredReaction"}, {"reactants": {"CaCl2": 87.55, "N2": 16.73}, "products": {"Ca3N2": 31.48, "Cl2": 70.35}, "competitiveness": 0.0, "energy_per_atom": 2.0994615366734557, "@module": "rxn_ca.reactions.scored_reaction", "@class": "ScoredReaction"}, {"reactants": {"N2": 50.2, "Ca2NCl": 464.6}, "products": {"Ca3N2": 377.8, "Cl2": 211.06}, "competitiveness": 0.0, "energy_per_atom": 1.258282413848671, "@module": "rxn_ca.reactions.scored_reaction", "@class": "ScoredReaction"}, {"reactants": {"Ca3N2": 62.97, "Cl2": 35.18}, "products": {"Ca2NCl": 77.43, "N2": 8.37}, "competitiveness": 0.0014418630918190403, "energy_per_atom": -1.2582824138486708, "@module": "rxn_ca.reactions.scored_reaction", "@class": "ScoredReaction"}, {"reactants": {"ZrN": 9.85, "ZrCl4": 314.97}, "products": {"Cl2": 70.35, "Zr6NCl15": 252.36}, "competitiveness": 0.0, "energy_per_atom": 0.3452657054722547, "@module": "rxn_ca.reactions.scored_reaction", "@class": "ScoredReaction"}, {"reactants": {"Cl2": 70.35, "Zr6NCl15": 252.36}, "products": {"ZrN": 9.85, "ZrCl4": 314.97}, "competitiveness": 1.0360376152291926, "energy_per_atom": -0.34526570547225505, "@module": "rxn_ca.reactions.scored_reaction", "@class": "ScoredReaction"}, {"reactants": {"Cl2": 70.35, "Zr6NCl15": 1261.8}, "products": {"ZrCl3": 1280.51, "ZrNCl": 111.27}, "competitiveness": 0.5643235892327512, "energy_per_atom": -0.03226813416441838, "@module": "rxn_ca.reactions.scored_reaction", "@class": "ScoredReaction"}, {"reactants": {"ZrCl3": 1280.51, "ZrNCl": 111.27}, "products": {"Cl2": 70.35, "Zr6NCl15": 1261.8}, "competitiveness": 5.127645320393493e-05, "energy_per_atom": 0.03226813416441837, "@module": "rxn_ca.reactions.scored_reaction", "@class": "ScoredReaction"}, {"reactants": {"Cl2": 42.21, "Zr6NCl15": 126.18}, "products": {"ZrCl4": 157.48, "ZrNCl": 11.13}, "competitiveness": 1.0360376152291926, "energy_per_atom": -0.4120726820153969, "@module": "rxn_ca.reactions.scored_reaction", "@class": "ScoredReaction"}, {"reactants": {"ZrNCl": 18.55, "ZrCl4": 262.47}, "products": {"Cl2": 70.35, "Zr6NCl15": 210.3}, "competitiveness": 0.0, "energy_per_atom": 0.4120726820153927, "@module": "rxn_ca.reactions.scored_reaction", "@class": "ScoredReaction"}, {"reactants": {"ZrCl4": 944.91, "ZrN": 49.23}, "products": {"N2": 50.2, "ZrCl3": 1024.4}, "competitiveness": 4.060210612347353e-14, "energy_per_atom": 0.11601393010385327, "@module": "rxn_ca.reactions.scored_reaction", "@class": "ScoredReaction"}, {"reactants": {"N2": 50.2, "ZrCl3": 1024.4}, "products": {"ZrCl4": 944.91, "ZrN": 49.23}, "competitiveness": 0.04989504205888923, "energy_per_atom": -0.11601393010385333, "@module": "rxn_ca.reactions.scored_reaction", "@class": "ScoredReaction"}, {"reactants": {"ZrCl3": 42.68, "ZrN": 16.41, "N2": 8.37}, "products": {"ZrNCl": 55.64}, "competitiveness": 0.049895557857318, "energy_per_atom": -0.34229117006560916, "@module": "rxn_ca.reactions.scored_reaction", "@class": "ScoredReaction"}, {"reactants": {"ZrNCl": 83.45}, "products": {"ZrN": 24.61, "N2": 12.55, "ZrCl3": 64.03}, "competitiveness": 0.0, "energy_per_atom": 0.3422911700656075, "@module": "rxn_ca.reactions.scored_reaction", "@class": "ScoredReaction"}, {"reactants": {"ZrCl4": 39.37, "ZrN": 18.46, "N2": 6.28}, "products": {"ZrNCl": 55.64}, "competitiveness": 0.16484618436613271, "energy_per_atom": -0.2649485499963719, "@module": "rxn_ca.reactions.scored_reaction", "@class": "ScoredReaction"}, {"reactants": {"ZrNCl": 222.54}, "products": {"ZrCl4": 157.48, "ZrN": 73.84, "N2": 25.1}, "competitiveness": 0.0, "energy_per_atom": 0.2649485499963711, "@module": "rxn_ca.reactions.scored_reaction", "@class": "ScoredReaction"}, {"reactants": {"Zr6NCl15": 630.9, "N2": 31.38}, "products": {"ZrCl4": 590.57, "ZrN": 55.38}, "competitiveness": 0.7490991958015112, "energy_per_atom": -0.04195826102653993, "@module": "rxn_ca.reactions.scored_reaction", "@class": "ScoredReaction"}, {"reactants": {"ZrCl4": 590.57, "ZrN": 55.38}, "products": {"Zr6NCl15": 630.9, "N2": 31.38}, "competitiveness": 3.036367789659156e-05, "energy_per_atom": 0.04195826102653994, "@module": "rxn_ca.reactions.scored_reaction", "@class": "ScoredReaction"}, {"reactants": {"ZrN": 14.77, "Zr6NCl15": 42.06, "N2": 8.37}, "products": {"ZrNCl": 55.64}, "competitiveness": 1.0360376152291926, "energy_per_atom": -0.2943193327149496, "@module": "rxn_ca.reactions.scored_reaction", "@class": "ScoredReaction"}, {"reactants": {"ZrNCl": 834.53}, "products": {"Zr6NCl15": 630.9, "ZrN": 221.53, "N2": 125.51}, "competitiveness": 0.0, "energy_per_atom": 0.29431933271494914, "@module": "rxn_ca.reactions.scored_reaction", "@class": "ScoredReaction"}, {"reactants": {"Ca3N2": 31.48, "ZrN": 24.61, "N2": 8.37}, "products": {"CaZrN2": 54.12}, "competitiveness": 0.0014418630918190403, "energy_per_atom": -0.6240715728545521, "@module": "rxn_ca.reactions.scored_reaction", "@class": "ScoredReaction"}, {"reactants": {"CaZrN2": 162.37}, "products": {"Ca3N2": 94.45, "N2": 25.1, "ZrN": 73.84}, "competitiveness": 0.0, "energy_per_atom": 0.6240715728545536, "@module": "rxn_ca.reactions.scored_reaction", "@class": "ScoredReaction"}, {"reactants": {"ZrN": 24.61, "ZrCl4": 157.48}, "products": {"ZrCl3": 128.05, "ZrNCl": 55.64}, "competitiveness": 0.028544372645924035, "energy_per_atom": -0.01097356326289234, "@module": "rxn_ca.reactions.scored_reaction", "@class": "ScoredReaction"}, {"reactants": {"ZrCl3": 128.05, "ZrNCl": 55.64}, "products": {"ZrN": 24.61, "ZrCl4": 157.48}, "competitiveness": 0.0010615598412997663, "energy_per_atom": 0.010973563262892349, "@module": "rxn_ca.reactions.scored_reaction", "@class": "ScoredReaction"}, {"reactants": {"ZrCl3": 128.05, "Ca2NCl": 77.43}, "products": {"ZrN": 24.61, "CaCl2": 175.1}, "competitiveness": 0.049895557857318, "energy_per_atom": -0.6326438260681877, "@module": "rxn_ca.reactions.scored_reaction", "@class": "ScoredReaction"}, {"reactants": {"CaCl2": 175.1, "ZrN": 24.61}, "products": {"ZrCl3": 128.05, "Ca2NCl": 77.43}, "competitiveness": 0.0, "energy_per_atom": 0.6326438260681867, "@module": "rxn_ca.reactions.scored_reaction", "@class": "ScoredReaction"}, {"reactants": {"CaCl2": 262.65, "ZrN": 49.23}, "products": {"Ca3N2": 94.45, "ZrCl3": 256.1}, "competitiveness": 0.0, "energy_per_atom": 0.9189384943660253, "@module": "rxn_ca.reactions.scored_reaction", "@class": "ScoredReaction"}, {"reactants": {"ZrCl3": 128.05, "Ca3N2": 47.22}, "products": {"ZrN": 24.61, "CaCl2": 131.32}, "competitiveness": 0.049895557857318, "energy_per_atom": -0.9189384943660275, "@module": "rxn_ca.reactions.scored_reaction", "@class": "ScoredReaction"}, {"reactants": {"ZrCl3": 128.05, "CaZrN2": 54.12}, "products": {"ZrNCl": 55.64, "ZrN": 24.61, "CaCl2": 87.55}, "competitiveness": 0.049895557857318, "energy_per_atom": -0.467646723405146, "@module": "rxn_ca.reactions.scored_reaction", "@class": "ScoredReaction"}, {"reactants": {"Zr6NCl15": 126.18, "CaZrN2": 54.12}, "products": {"ZrNCl": 55.64, "ZrN": 29.54, "CaCl2": 87.55}, "competitiveness": 1.0360376152291926, "energy_per_atom": -0.4061369865043425, "@module": "rxn_ca.reactions.scored_reaction", "@class": "ScoredReaction"}, {"reactants": {"ZrCl3": 768.3, "CaZrN2": 27.06}, "products": {"Zr6NCl15": 630.9, "ZrCl4": 78.74, "CaCl2": 43.77}, "competitiveness": 0.049894419520397124, "energy_per_atom": -0.11236698403786187, "@module": "rxn_ca.reactions.scored_reaction", "@class": "ScoredReaction"}, {"reactants": {"ZrCl3": 768.3, "CaZrN2": 54.12}, "products": {"ZrNCl": 55.64, "Zr6NCl15": 630.9, "CaCl2": 87.55}, "competitiveness": 0.04989555785626816, "energy_per_atom": -0.16327059465194807, "@module": "rxn_ca.reactions.scored_reaction", "@class": "ScoredReaction"}, {"reactants": {"Cl2": 70.35, "CaZrN2": 54.12}, "products": {"ZrN": 24.61, "N2": 25.1, "CaCl2": 87.55}, "competitiveness": 0.0002476306853337235, "energy_per_atom": -1.2625603660778153, "@module": "rxn_ca.reactions.scored_reaction", "@class": "ScoredReaction"}, {"reactants": {"CaCl2": 87.55, "ZrN": 24.61, "N2": 25.1}, "products": {"Cl2": 70.35, "CaZrN2": 54.12}, "competitiveness": 0.0, "energy_per_atom": 1.2625603660778142, "@module": "rxn_ca.reactions.scored_reaction", "@class": "ScoredReaction"}, {"reactants": {"Cl2": 17.59, "CaZrN2": 54.12}, "products": {"ZrN": 24.61, "N2": 12.55, "Ca2NCl": 38.72}, "competitiveness": 0.0002476306853337235, "energy_per_atom": -0.2557121900255629, "@module": "rxn_ca.reactions.scored_reaction", "@class": "ScoredReaction"}, {"reactants": {"ZrN": 24.61, "N2": 12.55, "Ca2NCl": 38.72}, "products": {"Cl2": 17.59, "CaZrN2": 54.12}, "competitiveness": 0.0, "energy_per_atom": 0.2557121900255631, "@module": "rxn_ca.reactions.scored_reaction", "@class": "ScoredReaction"}, {"reactants": {"Cl2": 175.89, "CaZrN2": 54.12}, "products": {"CaCl2": 87.55, "N2": 50.2, "ZrCl3": 128.05}, "competitiveness": 0.0002476306853337235, "energy_per_atom": -1.349093808618379, "@module": "rxn_ca.reactions.scored_reaction", "@class": "ScoredReaction"}, {"reactants": {"CaCl2": 87.55, "N2": 50.2, "ZrCl3": 128.05}, "products": {"Cl2": 175.89, "CaZrN2": 54.12}, "competitiveness": 0.0, "energy_per_atom": 1.3490938086183786, "@module": "rxn_ca.reactions.scored_reaction", "@class": "ScoredReaction"}, {"reactants": {"Cl2": 246.24, "CaZrN2": 108.25}, "products": {"Ca2NCl": 77.43, "N2": 75.3, "ZrCl3": 256.1}, "competitiveness": 0.0002476306853337235, "energy_per_atom": -0.9150355765602362, "@module": "rxn_ca.reactions.scored_reaction", "@class": "ScoredReaction"}, {"reactants": {"Ca2NCl": 77.43, "N2": 75.3, "ZrCl3": 256.1}, "products": {"Cl2": 246.24, "CaZrN2": 108.25}, "competitiveness": 0.0, "energy_per_atom": 0.9150355765602358, "@module": "rxn_ca.reactions.scored_reaction", "@class": "ScoredReaction"}, {"reactants": {"Ca3N2": 94.45, "N2": 100.41, "ZrCl3": 384.15}, "products": {"Cl2": 316.59, "CaZrN2": 162.37}, "competitiveness": 0.0, "energy_per_atom": 0.6290544100616583, "@module": "rxn_ca.reactions.scored_reaction", "@class": "ScoredReaction"}, {"reactants": {"Cl2": 316.59, "CaZrN2": 162.37}, "products": {"Ca3N2": 94.45, "N2": 100.41, "ZrCl3": 384.15}, "competitiveness": 0.0002476306853337235, "energy_per_atom": -0.6290544100616583, "@module": "rxn_ca.reactions.scored_reaction", "@class": "ScoredReaction"}, {"reactants": {"CaCl2": 87.55, "ZrCl4": 157.48, "N2": 50.2}, "products": {"Cl2": 211.06, "CaZrN2": 54.12}, "competitiveness": 0.0, "energy_per_atom": 1.440858669111043, "@module": "rxn_ca.reactions.scored_reaction", "@class": "ScoredReaction"}, {"reactants": {"Cl2": 211.06, "CaZrN2": 54.12}, "products": {"N2": 50.2, "ZrCl4": 157.48, "CaCl2": 87.55}, "competitiveness": 0.0002476306853337235, "energy_per_atom": -1.4408586691110439, "@module": "rxn_ca.reactions.scored_reaction", "@class": "ScoredReaction"}, {"reactants": {"ZrCl4": 157.48, "N2": 37.65, "Ca2NCl": 38.72}, "products": {"Cl2": 158.3, "CaZrN2": 54.12}, "competitiveness": 0.0, "energy_per_atom": 1.094755132867845, "@module": "rxn_ca.reactions.scored_reaction", "@class": "ScoredReaction"}, {"reactants": {"Cl2": 158.3, "CaZrN2": 54.12}, "products": {"ZrCl4": 157.48, "N2": 37.65, "Ca2NCl": 38.72}, "competitiveness": 0.0002476306853337235, "energy_per_atom": -1.0947551328678453, "@module": "rxn_ca.reactions.scored_reaction", "@class": "ScoredReaction"}, {"reactants": {"ZrCl4": 157.48, "Ca3N2": 31.48, "N2": 33.47}, "products": {"Cl2": 140.71, "CaZrN2": 54.12}, "competitiveness": 0.0, "energy_per_atom": 0.8714141238113304, "@module": "rxn_ca.reactions.scored_reaction", "@class": "ScoredReaction"}, {"reactants": {"Cl2": 140.71, "CaZrN2": 54.12}, "products": {"ZrCl4": 157.48, "Ca3N2": 31.48, "N2": 33.47}, "competitiveness": 0.0002476306853337235, "energy_per_atom": -0.8714141238113308, "@module": "rxn_ca.reactions.scored_reaction", "@class": "ScoredReaction"}, {"reactants": {"Cl2": 105.53, "CaZrN2": 54.12}, "products": {"ZrNCl": 55.64, "N2": 25.1, "CaCl2": 87.55}, "competitiveness": 0.0002476306853337235, "energy_per_atom": -1.4398591072896556, "@module": "rxn_ca.reactions.scored_reaction", "@class": "ScoredReaction"}, {"reactants": {"CaCl2": 87.55, "N2": 25.1, "ZrNCl": 55.64}, "products": {"Cl2": 105.53, "CaZrN2": 54.12}, "competitiveness": 0.0, "energy_per_atom": 1.4398591072896538, "@module": "rxn_ca.reactions.scored_reaction", "@class": "ScoredReaction"}, {"reactants": {"Cl2": 105.53, "CaZrN2": 108.25}, "products": {"Ca2NCl": 77.43, "N2": 25.1, "ZrNCl": 111.27}, "competitiveness": 0.0002476306853337235, "energy_per_atom": -0.7966670134859768, "@module": "rxn_ca.reactions.scored_reaction", "@class": "ScoredReaction"}, {"reactants": {"Ca2NCl": 77.43, "N2": 25.1, "ZrNCl": 111.27}, "products": {"Cl2": 105.53, "CaZrN2": 108.25}, "competitiveness": 0.0, "energy_per_atom": 0.7966670134859768, "@module": "rxn_ca.reactions.scored_reaction", "@class": "ScoredReaction"}, {"reactants": {"CaCl2": 87.55, "N2": 50.2, "ZrCl3": 768.3}, "products": {"ZrCl4": 787.42, "CaZrN2": 54.12}, "competitiveness": 0.03078783504854304, "energy_per_atom": -0.03601506675814177, "@module": "rxn_ca.reactions.scored_reaction", "@class": "ScoredReaction"}, {"reactants": {"ZrCl4": 787.42, "CaZrN2": 54.12}, "products": {"CaCl2": 87.55, "N2":
[truncated: 1,244,244 more chars]
